# Supplementary material for: A critical role of a eubiotic microbiota in gating proper immunocompetence in Arabidopsis
Source: Nat Plants. 2023 Aug 17;9(9):1468–80. doi: 10.1038/s41477-023-01501-1 (PMC10505558; doi:10.1038/s41477-023-01501-1)
Supplement: Supplementary file 2 — Supplementary Data 1–10. [file 41477_2023_1501_MOESM2_ESM.xlsx]

## Sheet: Supplementary Data 1
Supplementary Data 1 | List of differentially expressed genes between HO vs. AX plants.
Genes with differential expression were selected using |log2FC| > 1 and FDR < 0.05 (calculated based on Benjamini–Hochberg corrected Wald test). Note: MI is refering to MSU soil and IA is refering to Malaka soil. AX: axenic; HO: holoxenic
						TMM (Trimmed Mean of M-values) normalized counts
Row-names	Symbol	HOIA-AXIA_log2FoldChange	HOIA-AXIA_padj	HOMI-AXMI_log2FoldChange	HOMI-AXMI_padj	HOIA1	HOIA2	HOIA3	HOMI1	HOMI2	HOMI3	AXIA1	AXIA2	AXIA3	AXMI1	AXMI2	AXMI3
AT4G12490	AZI3	8.29535	9.69467e-09	7.70746	8.58907e-08	6.41117	5.85804	6.05684	6.82536	5.17143	6.27747	2	2	2	2	2.31958	2
AT3G46280		4.15119	0.00010532	7.31841	7.45993e-07	5.19414	4.95425	4.53451	6.17532	4.85745	6.23666	2	2.7451	2.44613	2	2.31958	2
AT1G26380	FOX1	7.65131	5.15086e-07	6.91784	6.70969e-06	4.82007	5.33812	6.14178	4.96037	3.8331	4.95646	2	2	2	2	2	2
AT4G12500	AT4G12500	7.2411	2.68562e-06	6.80958	9.2886e-06	5.09173	4.67812	5.56671	5.07719	4.17764	4.25907	2	2	2	2	2	2
AT2G17740	AT2G17740	6.23545	0.000201961	6.58332	4.10702e-05	3.97323	4.23654	4.65499	4.91923	3.8331	4.17515	2	2	2	2	2	2
AT5G64100	PER69	4.97865	0.00750154	6.42758	6.86178e-05	4.25175	3.59698	4.2584	4.48416	4.22784	3.99109	2.36502	2	2	2	2	2
AT2G45220	PME17	6.68383	5.56114e-05	6.29175	0.000141835	5.19414	3.59698	4.76618	4.48416	3.46575	4.33837	2	2	2	2	2	2
AT2G14560	LURP1	5.86609	0.0037376	6.26998	5.60384e-05	6.55922	4.75227	4.18024	6.50224	4.57672	7.51192	2.36502	2.29321	2	2.71664	2	2.32489
AT2G44380		5.53965	0.00223078	6.24869	0.000162733	3.81081	3.59698	3.91662	3.94282	4.12563	4.25907	2	2	2	2	2	2
AT2G19190	FRK1	8.01309	2.62984e-08	6.24815	7.39852e-10	5.75937	5.67954	6.12101	6.27652	5.64772	6.69403	2	2	2	2	2.31958	2.58989
AT1G51790	AT1G51790	5.98831	0.000198958	6.09252	4.23876e-06	4.82007	4.59996	5.22128	5.94876	4.68849	5.77746	2	2	2.44613	2.2803	2.31958	2
AT1G36610.1	NA	4.24991	0.0516452	5.97746	0.000563106	3.17262	3.88757	3.59381	3.76848	3.76673	4.17515	2	2.29321	2	2	2	2
AT1G51890		6.63995	1.36753e-05	5.97442	4.23578e-06	5.49091	5.64102	5.33386	5.62974	4.88899	5.74872	2	2	2.44613	2	2.58105	2
AT1G13470		3.78662	0.00288101	5.92062	3.13423e-05	4.82007	4.01351	4.76618	5.31779	3.69716	6.23666	2.36502	2.7451	2	2.2803	2	2.32489
AT2G39200	MLO12	6.3977	4.27284e-10	5.8349	6.01106e-18	6.46678	6.38635	6.94355	7.43399	6.16831	7.22943	2	2.53677	2.44613	2.2803	2.31958	3.17814
AT4G20000		5.97564	0.000692413	5.82272	0.000752305	3.41806	4.42967	4.33254	3.94282	3.76673	3.6617	2	2	2	2	2	2
AT1G16150	WAKL4	5.34795	0.00820611	5.70089	0.00227613	3.52672	2.74419	4.2584	3.57013	3.28788	4.17515	2	2	2	2	2	2
AT1G14880	PCR1	3.05452	0.821266	5.68264	0.50225	3.03222	2	2.32459	4.17025	2	4.08605	2	2	2	2	2	2
AT1G36622		4.85853	0.0154708	5.63645	0.0016353	3.41806	4.42967	4.00995	4.02268	3.08496	3.78005	2.36502	2	2	2	2	2
AT1G51800	IOS1	4.17488	3.85196e-12	5.61403	1.81636e-18	6.27761	5.75361	6.65658	7.46291	6.42654	6.95532	3.5923	2.9271	2	2.2803	2.99412	2.81369
AT4G11890		2.14279	0.0360798	5.59651	4.69885e-05	4.63827	3.74958	4.47028	5.40977	4.4128	5.35001	2.65609	3.08869	3.06154	2.2803	2	2.32489
AT2G14610	PR1	3.53953	0.566766	5.44952	0.181503	3.03222	2	2.81305	3.85828	2.21436	3.99109	2	2	2	2	2	2
AT1G51620		1.15616	0.66446	5.42631	0.00373566	3.30055	3.00902	3.91662	3.20969	3.54708	3.78005	2.36502	3.36599	2.44613	2	2	2
AT5G44575		3.64918	0.014257	5.41954	0.000248129	4.589	2.74419	4.53451	5.21954	4.17764	5.23037	2	2.29321	2.7864	2.5149	2	2
AT5G38900		5.03006	0.0182803	5.39286	0.00554636	3.72219	3.00902	3.46788	3.06631	3.46575	3.88942	2	2	2	2	2	2
AT4G26200	ACS7	6.69737	2.99144e-05	5.37328	3.43455e-06	4.4851	4.51733	5.0116	5.84274	4.07168	5.83328	2	2	2	2.2803	2.58105	2
AT4G12470	AZI1	4.78527	4.13063e-08	5.35581	1.71052e-11	6.19769	6.29008	6.27935	7.00322	5.85357	7.15471	2.65609	2.7451	2.7864	2	3.45195	2.32489
AT2G30750	CYP71A12	6.99004	1.35353e-05	5.3425	0.00182852	5.1608	3.59698	5.43829	4.17025	3.95731	4.33837	2	2	2	2	2.31958	2
AT2G41260	M17	4.11391	0.740218	5.32788	0.578367	2.27385	2	3.81683	4.17025	3.46575	2	2	2	2	2	2	2
AT4G22470		3.18224	0.00365123	5.31698	9.43249e-08	4.86215	5.38549	5.87032	7.07053	5.19686	6.73857	3.28659	2.53677	3.29251	2.5149	3.16339	2
AT1G51090		3.51878	0.172127	5.30439	0.00345948	3.30055	3.00902	3.00664	4.48416	4.01563	3.78005	2	2.29321	2	2.2803	2	2
AT2G17660		0.432233	0.9306	5.23946	0.0113959	2	4.01351	3.00664	3.94282	3.18998	2.85715	2.89817	2.9271	3.06154	2	2	2
AT2G43620	Chitinase	6.42011	4.15742e-10	5.23014	1.48761e-17	6.72803	5.89123	7.02407	7.0892	6.27959	6.92994	2	2.7451	2	2.2803	2.80232	3.17814
AT4G12480	EARLI1	6.99657	9.88485e-05	5.17394	2.34004e-05	5.40811	4.12933	5.0116	6.62245	4.8252	5.91316	2	2	2	2	2.99412	2.32489
AT4G26050	PIRL8	2.81806	0.488778	5.09862	0.0339518	2.87667	2	3.1773	3.76848	3.46575	2.34538	2	2.29321	2	2	2	2
AT5G65690	PCK2	3.00238	0.801358	5.0907	0.512392	2	2	3.1773	2.52369	3.37955	3.78005	2	2	2	2	2	2
AT3G09940	MDAR3	4.05871	0.184249	5.08421	0.0325939	2.27385	2.74419	3.46788	3.06631	2.56615	3.99109	2	2	2	2	2	2
AT3G57260	BGL2	5.5001	0.00784643	5.00837	0.0166948	3.62776	3.59698	4.00995	3.06631	2.40095	3.99109	2	2	2	2	2	2
AT5G48430		6.12404	0.000343438	5.00542	0.00553641	3.97323	4.01351	4.59601	3.4597	4.07168	4.08605	2	2	2	2.2803	2	2
AT1G36620.1	NA	3.70132	0.248932	4.98473	0.0318645	2.7023	2.74419	2.81305	2.72809	3.08496	3.78005	2	2	2	2	2	2
AT1G79680	WAKL10	5.59256	0.00211508	4.9719	0.00734169	4.73203	4.01351	4.81872	4.53951	2.71436	3.88942	2	2.29321	2	2	2	2.32489
AT4G14365	XBAT34	2.68206	9.26936e-09	4.96657	6.09722e-17	6.36801	5.60146	6.59766	6.76859	6.33789	6.90411	4.69379	3.36599	3.29251	2.89359	2.58105	3.00739
AT4G23215	NA	5.02142	0.0259823	4.9656	0.020921	3.17262	3.2327	3.81683	2.90709	2.71436	3.88942	2	2	2	2	2	2
AT1G65610	KOR2	0.82793	0.96003	4.95868	0.452301	2.27385	2	2	3.94282	2.21436	3.05793	2	2	2	2	2	2
AT1G51860	AT1G51860	5.90828	0.000621383	4.93328	0.0011552	4.43021	3.2327	4.18024	4.09835	4.32328	5.05366	2	2	2	2.2803	2.31958	2
AT5G48657		2.78216	0.0372536	4.86351	6.62535e-05	5.12668	3.74958	5.96659	5.57781	4.53745	6.37473	3.10541	3.23399	3.06154	2	2.58105	2.81369
AT4G15417	ATRTL1	2.44561	0.838932	4.84723	0.50025	2.87667	2	2	2.72809	3.8331	2.62384	2	2	2	2	2	2
AT5G64120	PER71	5.55633	1.42195e-21	4.84495	7.85981e-25	7.76852	7.57219	8.21764	8.55452	7.57818	8.02471	2.89817	3.08869	3.49156	3.92138	2.99412	4.09875
AT2G35980	NHL10	5.34127	0.014257	4.83561	0.0282891	4.25175	3.00902	3.32989	2.52369	2.97168	3.78005	2	2	2	2	2	2
AT5G24110	WRKY30	5.07317	0.000766948	4.81113	0.00120211	5.1608	4.01351	5.05604	4.78826	4.17764	4.25907	2	2.53677	2	2.5149	2	2
AT2G29350	SAG13	5.96247	0.00741756	4.77069	0.0270152	4.94281	4.12933	5.33386	4.48416	2.56615	5.09991	2.36502	2	2	2.5149	2	2
AT1G70880		3.95027	0.258245	4.7629	0.0852193	2.27385	3.00902	3.1773	2	3.54708	3.39118	2	2	2	2	2	2
AT3G26830	CYP71B15	5.26954	0.0147087	4.75458	0.0297392	2.87667	3.59698	4.0976	3.06631	2.71436	3.53277	2	2	2	2	2	2
AT2G44370		5.39911	0.00223078	4.72315	0.001805	4.187	4.82278	4.18024	4.42661	3.69716	4.85224	2	2	2.44613	2	2	2.58989
AT2G25470	AtRLP21	2.39047	0.0485499	4.70653	9.84728e-05	4.31372	4.12933	3.91662	5.34911	4.07168	4.85224	3.10541	2.7451	2	2.5149	2	2.32489
AT1G26410	FOX4	5.18091	0.0182803	4.70173	0.0340039	3.30055	3.59698	3.70962	3.20969	2.40095	3.53277	2	2	2	2	2	2
AT2G29110	ATGLR2.8	1.68342	0.109496	4.66678	0.0016353	4.37314	4.42967	4.65499	4.48416	3.89654	4.55306	2.89817	3.79866	2.7864	2.2803	2	2.32489
AT5G05300		-0.0186832	0.997895	4.61304	0.0737721	2.27385	2.74419	2.58939	3.85828	2.40095	2.34538	2.36502	2.7451	2.44613	2	2	2
AT5G10760	AED1	3.64286	0.0853327	4.54856	0.0137655	4.90305	3.2327	4.71166	4.78826	3.28788	5.42459	2	2.7451	2.44613	2	2.80232	2
AT3G42836.1	NA	1.45047	0.606661	4.54132	0.0364656	2.87667	3.74958	3.32989	2.90709	2.71436	3.39118	2.36502	2.7451	2.7864	2	2	2
AT5G03545	AT4	3.70636	0.157808	4.47951	0.0343134	3.52672	3.2327	2.81305	3.57013	3.8331	3.05793	2	2	2.44613	2	2	2.32489
AT4G23610		1.53229	0.594331	4.46759	0.0469521	3.41806	4.01351	2.81305	3.57013	2.40095	4.17515	2	2.29321	3.49156	2	2.31958	2
AT4G11040		-5.37625	0.642625	4.44315	0.715376	2	2	2	2.52369	3.76673	2	4.7566	2.29321	2	2	2	2
AT3G57460		3.03286	0.0765453	4.43213	0.00610325	3.62776	3.2327	4.18024	4.17025	3.89654	4.33837	2.65609	2	2.44613	2.2803	2.31958	2
AT2G27660		2.49891	0.0542934	4.4295	1.65474e-05	5.01919	4.89001	5.18171	6.30874	4.57672	6.55154	2.89817	3.88922	2	2.71664	2.99412	2.58989
AT1G26420	FOX5	4.88939	3.32289e-05	4.417	1.66323e-05	5.54358	4.89001	5.14102	4.96037	4.22784	5.49551	2.36502	2.29321	2.44613	2	2.99412	2
AT1G29860	WRKY71	5.20983	0.00775366	4.40718	0.00914212	3.72219	3.59698	3.32989	4.69384	3.18998	4.17515	2	2	2	2	2.31958	2.32489
AT1G65730	YSL7	1.84007	0.636915	4.36293	0.0925657	2.7023	2.74419	3.46788	3.06631	2.40095	3.23416	2.89817	2	2	2	2	2
AT1G26390	FOX2	4.99828	0.0569204	4.36184	0.108785	3.89431	3.00902	3.1773	2.72809	2	3.6617	2	2	2	2	2	2
AT5G46050	NPF5.2	1.98864	0.146442	4.34812	0.000975325	4.589	2.74419	4.53451	4.91923	3.76673	4.7399	2.36502	3.36599	2.7864	2.2803	2.31958	2.32489
AT1G50560	CYP705A25	0.418191	0.945142	4.33148	0.0755891	2.7023	2.41955	3.00664	3.57013	4.01563	2	2.36502	2.29321	3.06154	2	2.31958	2
AT5G60900	RLK1	2.15901	0.0186299	4.28774	0.0005506	4.4851	5.01575	4.91838	4.74182	3.76673	4.79716	2.36502	3.79866	3.06154	2.5149	2	2.32489
AT1G07620	ATOBGM	3.20472	0.386257	4.25135	0.0926419	2.7023	2	2.81305	3.3401	2.97168	3.78005	2	2	2	2.2803	2	2
AT4G11170		5.4432	0.00424019	4.19631	0.016586	3.62776	4.12933	3.32989	3.85828	3.28788	4.55306	2	2	2	2	2.58105	2
AT1G14540	PER4	3.41851	0.110411	4.18896	0.0159659	3.17262	3.74958	3.81683	4.09835	3.18998	4.41354	2.65609	2	2	2	2.31958	2.32489
AT1G65500		3.17398	0.0774008	4.14185	0.00372816	4.187	2.74419	4.0976	4.96037	3.69716	4.25907	2.89817	2	2	2	2	2.81369
AT3G55150	ATEXO70H1	4.98522	0.0232569	4.11763	0.0751111	2.87667	3.4263	3.81683	3.76848	2.97168	3.05793	2	2	2	2	2	2.32489
AT3G23250	MYB15	6.16913	0.000288185	4.08901	0.0143764	3.89431	4.12933	4.65499	4.02268	3.54708	4.08605	2	2	2	2	2	2.58989
AT5G37490	PUB21	4.51718	0.667915	4.07805	0.694473	2.87667	2	3.91662	2.90709	2	3.23416	2	2	2	2	2	2
AT3G56790		-1.47878	0.652718	4.06111	0.0877057	2.50393	2	2.81305	2.52369	3.76673	3.23416	2.65609	3.08869	3.49156	2.2803	2	2
AT4G23320	CRK24	2.02065	0.403295	4.04909	0.0780871	2.87667	4.23654	3.00664	3.06631	3.18998	3.53277	2.36502	2.9271	2	2	2	2.32489
AT3G52748		4.02636	0.173007	4.03562	0.124565	3.52672	2.41955	2.32459	3.20969	3.46575	3.05793	2	2	2	2	2	2.32489
AT1G80200		-1.50218	0.7171	3.98551	0.112836	2	2.41955	2.58939	3.67271	3.18998	2.62384	2.36502	2.9271	3.06154	2.2803	2	2
AT3G47480	CML47	5.31076	0.00572288	3.97675	0.0271198	3.81081	3.4263	3.59381	3.67271	3.37955	4.25907	2	2	2	2.2803	2	2.32489
AT3G18250		2.93159	0.00148758	3.94527	0.000122115	5.56922	4.01351	4.91838	4.83325	4.07168	5.31122	2.36502	3.36599	2.7864	2.89359	2.31958	2
AT3G23230	ERF098	4.47699	0.127851	3.90155	0.203511	2.7023	2.41955	3.81683	2.52369	2.56615	3.05793	2	2	2	2	2	2
AT5G44313.1	NA	2.26507	0.906787	3.88347	0.780643	2	2	2.81305	2	3.54708	2	2	2	2	2	2	2
AT5G01550	LECRKA4.2	3.06523	0.205566	3.8385	0.0440163	3.30055	3.2327	3.59381	3.4597	2.97168	4.41354	2.36502	2	2.44613	2	2.31958	2.32489
AT4G23230	CRK15	4.46756	0.0340824	3.8043	0.00329633	3.17262	2.74419	4.53451	4.36666	3.8331	4.95646	2	2	2.44613	2.2803	2.31958	2.58989
AT3G01175		1.62905	0.715985	3.77449	0.18535	3.03222	2	3.1773	3.57013	2.56615	3.05793	2	2.7451	2	2	2	2.32489
AT1G30730		3.82079	9.39492e-10	3.75768	3.50899e-12	5.78147	5.75361	5.98969	6.13995	5.702	6.12926	2	2.9271	3.66644	3.0512	3.45195	2.58989
AT5G59200	PCMP-E41	-1.15764	0.62081	3.73023	0.0469521	2.87667	2.41955	3.1773	3.57013	3.37955	3.88942	3.10541	3.23399	4.09135	2.5149	2	2
AT1G73325		0.206509	0.973745	3.72627	0.169255	2.27385	2.41955	3.46788	3.06631	2.56615	3.53277	3.28659	2.29321	2.44613	2	2.31958	2
AT5G40230		-3.80691	0.728345	3.71758	0.717979	2	2	2	2.52369	2.56615	2.85715	3.5923	2	2	2	2	2
AT1G30900	VSR6	0.891239	0.780739	3.71576	0.00292253	2.27385	2.74419	3.91662	4.42661	3.89654	5.27136	2	2.9271	3.06154	2.5149	2	2.81369
AT4G21120	CAT1	4.17273	0.0672826	3.69237	0.00774076	2.27385	3.2327	4.33254	3.85828	4.22784	4.79716	2.36502	2	2	2.5149	2.31958	2.32489
AT2G36690		6.10788	0.000126436	3.69199	2.08951e-06	4.4851	4.82278	5.53566	5.46799	4.88899	5.18818	2	2	2.44613	2.71664	2.99412	2.32489
AT1G30720		3.37089	3.32291e-12	3.67937	1.20293e-18	6.11308	5.98647	6.27935	6.58348	6.37178	6.82371	2.89817	3.36599	3.8224	3.74801	3.45195	3.17814
AT1G19610	PDF1.4	3.31226	0.192772	3.67192	0.0806431	3.41806	2	4.18024	3.3401	3.54708	3.88942	2	2.53677	2	2	2.31958	2.32489
AT1G67920		1.87114	0.418122	3.66471	0.133386	3.81081	3.4263	3.32989	3.20969	2.71436	3.23416	2.36502	3.08869	2	2	2	2.32489
AT5G44350		3.99915	0.722406	3.62709	0.740877	2	2	3.81683	2.52369	2.71436	2.62384	2	2	2	2	2	2
AT3G61028		1.61448	0.656056	3.624	0.188723	2.27385	3.4263	3.32989	3.57013	2.71436	2.62384	2	2.7451	2.44613	2	2	2.32489
AT5G54610	BAD1	2.83882	0.147513	3.62154	0.0296979	5.25857	4.51733	3.81683	4.74182	3.46575	5.38778	3.44753	2.53677	2	3.0512	2.31958	2
AT5G59680		5.15599	0.0106869	3.54444	0.0128568	3.52672	2.41955	4.0976	3.67271	3.62407	5.00588	2	2	2	2.2803	2.58105	2.32489
AT1G08310		1.56383	0.74344	3.53302	0.140722	2.50393	2	3.1773	2.52369	3.62407	3.99109	2.36502	2	2.44613	2.2803	2	2.32489
AT1G69720	HO3	1.6557	0.288816	3.52449	0.00520334	4.187	3.88757	3.70962	4.48416	3.37955	4.55306	3.28659	3.08869	2	2.5149	2	2.58989
AT4G14370		3.08165	0.000494184	3.50547	9.2886e-06	4.53798	4.67812	5.40431	4.96037	4.85745	5.65889	2.65609	2.29321	3.49156	2.5149	2	3.46883
AT4G03450		2.95281	0.237771	3.48135	0.221168	3.03222	3.74958	4.0976	3.06631	2	3.53277	2.89817	2	2	2.2803	2	2
AT3G21080		4.32488	0.0496759	3.46107	0.0877057	3.52672	3.59698	3.70962	3.20969	3.54708	3.53277	2	2.29321	2	2.5149	2	2
AT3G50260	ERF011	0.840667	0.646673	3.45783	0.0015755	3.97323	4.01351	4.18024	4.02268	4.22784	4.85224	2.36502	3.79866	3.8224	2.89359	2.31958	2
AT3G21330	BHLH87	-1.56904	0.744878	3.44329	0.349052	2.27385	3.00902	2	2.28548	3.08496	2	3.44753	3.36599	2	2	2	2
AT2G18660	EGC2	4.11134	0.0931128	3.41904	0.194712	3.41806	3.2327	3.70962	2.90709	2.84875	3.05793	2.36502	2	2	2	2.31958	2
AT3G12910		6.0913	0.000454267	3.37865	0.0105754	4.63827	3.00902	4.40305	4.09835	3.89654	4.33837	2	2	2	2	2.80232	2.32489
AT5G25250	FLOT1	3.91989	5.25218e-05	3.37342	1.33293e-07	5.09173	4.51733	5.2973	5.34911	5.09235	6.43009	3.10541	2.29321	2	3.19326	2.80232	3.33079
AT1G14870	PCR2	2.80569	0.0203131	3.36453	0.000454452	4.25175	4.23654	3.81683	4.74182	4.22784	4.68027	2.65609	2.29321	2.7864	2.5149	2.58105	2.58989
AT1G01560	MPK11	4.75942	0.0522327	3.35206	0.251413	3.03222	2.74419	3.81683	3.06631	2.56615	3.05793	2	2	2	2	2.31958	2
AT1G74010		1.8317	0.71439	3.34702	0.333212	2.50393	2	3.46788	2.72809	3.37955	2.34538	2	2	2.7864	2	2	2.32489
AT1G51913		4.25693	0.247525	3.32971	0.417934	2	3.74958	2.81305	2.28548	2.40095	2.85715	2	2	2	2	2	2
AT2G11810	MGD3	1.65524	0.63914	3.31691	0.270065	3.72219	2	3.1773	3.06631	3.08496	2.34538	2.36502	2.29321	2.7864	2.2803	2	2
AT4G18250		3.46254	0.0109496	3.3021	0.000642696	3.97323	3.59698	4.96574	4.74182	4.27635	5.42459	2	2.9271	2	2	3.31487	2.58989
AT4G33280		0.741533	0.870863	3.2809	0.168245	3.30055	2.41955	2.81305	3.3401	3.62407	2.85715	2.65609	2.9271	2	2.5149	2	2
AT1G65484		2.49443	0.262617	3.26889	0.0533115	3.81081	3.00902	3.1773	3.67271	4.07168	3.23416	2.65609	2	2.44613	2.2803	2.58105	2
AT1G30700		3.70541	0.0897929	3.26406	0.0957043	3.97323	4.95425	5.05604	5.28578	4.36874	4.79716	2	2	3.29251	2	3.45195	2.32489
AT2G32680	AtRLP23	4.73363	0.00239195	3.2628	0.000106443	4.37314	4.51733	4.76618	4.83325	4.27635	5.5631	2	2.53677	2	2.71664	3.31487	2
AT5G11140		4.41272	0.111805	3.26229	0.303935	2.50393	2.74419	3.70962	3.06631	2.84875	2.62384	2	2	2	2	2	2.32489
AT3G48520	CYP94B3	-0.290526	0.939464	3.25963	0.00613892	2.87667	2.41955	3.59381	4.42661	4.36874	3.88942	3.44753	2.9271	3.29251	2.5149	2.80232	2
AT4G16240		2.27832	0.00355139	3.25442	4.94318e-05	5.22671	4.59996	5.33386	5.21954	4.45556	5.14472	3.95569	2.29321	3.49156	2.5149	3.31487	2.32489
AT1G76220		3.89082	0.796505	3.24131	0.830521	2	3.74958	2	2.52369	2	2.85715	2	2	2	2	2	2
AT1G56250	VBF	2.351	0.0623169	3.23652	0.0110219	4.1192	3.88757	4.33254	4.17025	3.46575	4.25907	2.36502	2.7451	3.06154	2.5149	2.58105	2
AT2G35000	ATL9	1.35683	0.799167	3.19634	0.216199	2.7023	2	2.81305	3.57013	3.37955	2.85715	2.65609	2	2	2	2.31958	2.32489
AT1G49860	GSTF14	0.60861	0.907929	3.168	0.312931	3.03222	3.00902	3.00664	2.28548	3.54708	2	2.36502	2.7451	3.06154	2	2	2.32489
AT4G35180	LHT7	2.52719	0.488277	3.15614	0.236143	3.41806	2	3.1773	3.4597	2.56615	3.6617	2	2.53677	2	2	2	2.58989
AT1G33960	AIG1	2.46878	0.482768	3.15593	0.23623	2.87667	3.2327	3.00664	3.76848	2.21436	3.39118	2.65609	2	2	2.5149	2	2
AT4G23140	CRK6	2.6362	0.00190608	3.11729	4.71871e-06	4.68591	4.51733	5.09916	5.57781	4.57672	5.83328	3.5923	2.29321	2.7864	3.0512	3.31487	2.81369
AT5G44585		3.2972	0.350606	3.10759	0.170039	2.27385	2.41955	3.00664	4.17025	2.71436	3.6617	2	2	2	2	2.80232	2
AT4G23130	CRK5	3.3568	4.08478e-07	3.10036	4.21643e-08	5.43624	5.1314	6.14178	5.75193	5.47143	6.06076	3.5923	2.9271	2.44613	3.92138	2.58105	3.00739
AT2G18690		3.40183	3.79376e-07	3.09573	2.38838e-07	5.5944	5.01575	5.96659	5.86458	5.00868	5.46048	2.65609	2.9271	3.49156	3.0512	3.31487	3.00739
AT2G43570	CHI	2.63344	0.0646677	3.09127	0.00322264	3.97323	3.59698	4.2584	4.59281	3.62407	5.05366	2.89817	2.29321	2.44613	2.5149	3.16339	2
AT5G60950	COBL5	1.74367	0.228887	3.08698	0.00971076	4.04806	4.01351	4.00995	3.3401	4.57672	4.17515	3.10541	3.08869	2.44613	2.2803	2.99412	2
AT1G02920	GSTF7 AT1G02920	4.51821	3.2253e-16	3.08483	2.476e-14	6.75061	6.38635	6.65658	6.47411	5.99073	6.44808	2.36502	3.36599	3.06154	3.32259	3.99118	3.71066
AT1G02930	GSTF6	3.75501	1.43023e-16	3.08237	6.23274e-13	6.58458	6.64175	7.36165	6.70949	5.8048	6.58445	3.28659	3.79866	3.8224	3.32259	3.99118	3.91772
AT3G48650	NA	2.5867	0.000539834	3.06425	2.86092e-06	5.01919	4.67812	5.43829	6.0283	4.7239	5.31122	3.5923	2.53677	3.29251	3.19326	3.31487	2.81369
AT1G19394		0.289509	0.990604	3.05931	0.842576	3.72219	2	2.58939	3.06631	2	2	3.72387	2	2	2	2	2
AT5G11410		-0.749963	0.857935	3.04733	0.241402	2	2.74419	3.46788	3.06631	2.56615	3.78005	3.95569	2.53677	2.7864	2.2803	2.31958	2
AT5G24090	CHIB1	4.61279	0.0506605	3.04498	0.218625	2.87667	3.00902	3.59381	3.3401	2.84875	3.39118	2	2	2	2.2803	2	2.32489
AT5G43350	PHT1-1	1.51356	0.332906	3.02954	0.00427067	3.97323	3.59698	3.70962	4.23874	4.53745	3.99109	2.36502	2.9271	3.29251	2.5149	2.80232	2.32489
AT1G51850		5.0973	0.000401511	3.01485	4.86738e-06	4.82007	4.75227	5.05604	5.62974	4.49709	5.83328	2.36502	2.29321	2	2.89359	3.45195	3.00739
AT2G17840	ERD7	0.784403	0.0102846	3.00097	3.07222e-40	7.00657	7.91654	7.37048	8.93595	8.7225	8.52174	6.49777	6.88855	6.68044	6.05787	5.38166	5.94452
AT3G61280		1.33981	0.232583	2.98916	9.2886e-06	4.37314	4.33633	4.76618	5.57781	4.36874	6.3558	3.28659	3.08869	4.09135	3.0512	3.45195	3.33079
AT1G10340		2.95434	0.00222009	2.95083	1.99719e-05	4.63827	4.67812	4.33254	5.00037	5.03711	5.62766	2	3.36599	2	3.44127	2.99412	2.58989
AT2G32660	AtRLP22	2.91203	0.14054	2.9485	0.0651422	2.87667	4.33633	3.46788	3.67271	3.62407	3.99109	2.89817	2	2	2.71664	2	2.32489
AT2G21040		2.14978	0.575664	2.91573	0.313153	2.50393	3.2327	3.00664	3.06631	2.40095	3.6617	2	2	2.7864	2.5149	2	2
AT3G22231	PCC1	1.94773	0.0971564	2.89845	0.00117589	7.87512	6.29008	6.27935	7.73597	6.45842	8.41145	5.97112	4.62838	4.51374	5.05159	4.69048	5.22261
AT5G43370	PHT1-2	0.987114	0.769156	2.89753	0.137629	3.30055	3.2327	2.81305	3.4597	3.8331	2.85715	2.36502	2.29321	3.29251	2.5149	2	2.32489
AT3G62430		-0.778977	0.89444	2.88451	0.324723	2.27385	2.74419	2.32459	2.52369	3.89654	2.34538	2.36502	2.29321	3.29251	2	2.31958	2.32489
AT2G34940	VSR5	3.89778	0.736391	2.88319	0.816466	2	2.41955	3.59381	2.52369	2	2.62384	2	2	2	2	2	2
AT4G20110	VSR7	2.19732	0.00947956	2.86149	5.71887e-05	4.73203	4.33633	4.71166	4.64421	4.91986	5.31122	3.28659	3.08869	2.7864	3.0512	3.31487	2.32489
AT4G15210	BAM5	-0.12093	0.975764	2.84929	0.315308	3.62776	3.74958	3.1773	2.28548	2.84875	2.85715	3.5923	3.97442	3.06154	2.2803	2	2
AT4G25110	AMC2	2.66896	0.00223078	2.84928	1.30016e-05	4.37314	4.75227	5.18171	5.52394	4.68849	6.27747	2.36502	3.08869	3.29251	3.65283	2.58105	3.59481
AT2G46760	GULLO6	-0.0268561	0.996042	2.84443	0.267149	3.41806	3.00902	2.81305	2.72809	3.37955	3.05793	2.36502	3.88922	2.44613	2.2803	2.31958	2
AT4G00700		0.777879	0.785613	2.84369	0.0600561	3.62776	3.2327	4.18024	3.94282	2.84875	4.55306	2.65609	3.97442	2.44613	2.89359	2	2.32489
AT5G62480	GSTU9	3.82112	0.723992	2.82409	0.809988	2.27385	2	3.59381	2.52369	2.56615	2	2	2	2	2	2	2
AT4G30290	XTH19	2.50931	0.555535	2.80741	0.344201	2.7023	2.41955	2.81305	3.06631	3.54708	2.34538	2.36502	2	2	2	2.31958	2.32489
AT5G29075.1	NA	1.25297	0.827951	2.80246	0.540577	2	3.00902	3.46788	2	2.21436	2.85715	2	2.53677	2.7864	2	2	2
AT1G26250		7.09239	0.00407237	2.80201	0.295154	4.4851	5.64102	4.71166	4.17025	6.66383	5.59574	2	2	2	2.71664	4.57515	2
AT5G40780	LHT1	1.31278	0.132379	2.79021	6.72568e-05	5.09173	4.51733	4.96574	5.03929	4.22784	5.5631	3.72387	4.05487	3.66644	3.0512	3.16339	2.81369
AT4G17280		0.871458	0.811946	2.746	0.144995	2.50393	3.00902	3.81683	3.20969	4.07168	3.53277	2	3.23399	2.7864	2	2.99412	2
AT1G02400	GA2OX6	1.16055	0.602529	2.73784	0.0260876	2.87667	3.4263	4.33254	4.91923	3.69716	3.78005	2.65609	3.48692	2.44613	2.2803	2.80232	2.81369
AT2G31020	ORP1A	1.63468	0.105855	2.72983	6.99566e-05	4.82007	4.01351	4.00995	5.11411	4.79222	5.5297	3.10541	3.08869	3.49156	2.5149	3.31487	3.46883
AT2G47115		1.01797	0.866278	2.72784	0.424139	2	3.2327	2.58939	2.28548	2.84875	3.6617	2.89817	2	2	2.2803	2	2.32489
AT3G26210	CYP71B23	2.17788	0.000273333	2.72283	6.49775e-09	5.25857	4.89001	5.33386	6.19269	5.49211	6.15139	3.84443	3.23399	3.29251	3.55092	3.45195	4.01107
AT3G48630		1.17179	0.890068	2.70917	0.497378	2.7023	2	2	2.28548	2.71436	3.6617	2.36502	2	2	2.5149	2	2
AT1G78410	VQ10	2.36502	0.287657	2.65465	0.306139	3.30055	2.74419	4.18024	3.06631	2.71436	3.23416	2.36502	2.53677	2.44613	2	2.31958	2.32489
AT5G66640	DAR3	2.69131	0.0602659	2.64337	0.0226724	3.81081	3.4263	4.53451	4.23874	3.8331	4.41354	3.10541	2.29321	2	2.2803	2.31958	3.17814
AT2G26560	PLP2	2.3568	6.2406e-05	2.62198	1.4815e-06	6.75061	6.36288	7.3258	6.83645	6.43724	7.90608	5.03519	4.57482	4.41916	4.71714	4.57515	4.96705
AT3G09220	LAC7	3.80671	0.21236	2.62123	0.252557	2.7023	2	3.32989	3.20969	3.89654	3.53277	2	2	2	2	2.99412	2
AT5G49520	WRKY48	2.15789	1.53826e-05	2.61241	1.68066e-09	5.49091	5.71705	5.71267	6.26014	5.59132	6.23666	3.95569	3.48692	4.09135	3.44127	4.16077	3.8179
AT2G40330	PYL6	2.47521	7.29932e-10	2.59927	4.80798e-12	6.11308	6.43218	6.31636	6.45983	5.94644	6.55154	3.72387	4.46133	3.96313	4.14769	3.89826	4.09875
AT5G62360		0.89797	0.854164	2.59636	0.117625	2.27385	2.41955	3.00664	3.76848	3.69716	3.88942	2	2.53677	2.44613	2	2.58105	2.81369
AT5G21080		-0.69687	0.909145	2.59412	0.563922	2.87667	2.74419	2.32459	2.52369	2.40095	2	2	2.53677	3.8224	2	2	2
AT1G72060		1.83048	0.536719	2.5755	0.158883	3.81081	2	3.00664	3.85828	3.69716	3.6617	2	2.9271	2	2.5149	2.80232	2
AT4G11470	CRK31	4.0185	0.114292	2.57244	0.139635	3.03222	2.41955	4.18024	3.76848	2.97168	4.68027	2	2	2.44613	2.2803	2	3.17814
AT5G44910		4.71068	0.0215348	2.5647	0.194712	3.52672	4.33633	3.70962	3.20969	3.46575	3.05793	2	2	2.44613	2.2803	2	2.58989
AT4G28420		0.523073	0.92171	2.52882	0.412494	2.87667	2.41955	3.59381	2.90709	2.40095	3.39118	2.36502	3.48692	2	2.2803	2	2.32489
AT2G46430	CNGC3	1.84493	0.000263477	2.52332	1.01176e-09	6.00454	5.18592	5.65605	6.60958	6.04773	6.60062	4.33073	3.48692	4.41916	4.66931	4.07846	3.59481
AT4G30170	PER45	4.39817	0.195458	2.51999	0.592764	3.17262	2	3.59381	2.52369	2.97168	2	2	2	2	2.2803	2	2
AT3G07195		3.03397	0.00292814	2.48948	0.00160137	4.4851	4.42967	4.53451	4.74182	4.36874	4.90529	2.36502	2.7451	2.7864	2.2803	3.45195	3.00739
AT3G22235		1.81343	0.0889703	2.4874	0.0028152	7.75741	6.21341	6.31636	7.72407	6.41575	8.26184	5.91716	4.57482	4.91129	5.49743	5.07708	5.26113
AT3G10600	CAT7	1.17382	0.773319	2.47046	0.364014	2.50393	3.4263	3.32989	3.76848	2	3.39118	2	3.08869	2.44613	2.2803	2.58105	2
AT2G10280.1	NA	1.5154	0.748993	2.46763	0.552219	2.7023	2	3.46788	2.28548	2.71436	2.62384	2.36502	2.29321	2.44613	2	2.31958	2
AT3G11340	UGT76B1	4.38499	0.104451	2.46738	0.362119	3.03222	3.74958	2	3.20969	2.84875	3.53277	2	2	2	2.2803	2	2.58989
AT5G01100	FRB1	1.94756	0.000229794	2.46675	4.35033e-07	5.66742	5.64102	5.53566	5.77518	5.38558	6.01322	3.44753	4.05487	4.31795	3.19326	4.38279	3.17814
AT1G64170	CHX16	2.06646	0.00437767	2.46001	0.000116083	4.98151	4.89001	5.36951	5.37976	4.53745	5.68946	3.5923	3.23399	3.66644	3.83729	2.31958	3.46883
AT1G37060.1	NA	4.18211	0.236942	2.45095	0.609901	3.03222	2	3.46788	2.28548	2.21436	3.05793	2	2	2	2	2.31958	2
AT2G39518		4.99428	0.0204772	2.43973	0.223982	2.7023	3.4263	3.91662	4.02268	2.84875	3.23416	2	2	2	2.2803	2.58105	2.32489
AT1G56660		0.998112	0.114807	2.42967	6.09716e-09	7.17463	8.25933	8.44772	9.16218	8.82797	8.72723	7.55655	6.94241	6.55261	6.44636	6.71659	6.44033
AT2G43140		1.24445	0.539648	2.42559	0.0113959	3.62776	2.74419	3.81683	4.87688	3.8331	4.95646	2.89817	2.53677	3.06154	2.5149	3.45195	2.81369
AT1G80660	AHA9	-3.04189	0.570732	2.41708	0.694209	2	2	2.32459	2	2.71436	2	3.44753	2.29321	2.44613	2	2	2
AT2G37430	ZAT11	5.41175	0.015283	2.41647	0.440713	3.97323	2.74419	4.00995	2.72809	2.21436	3.53277	2	2	2	2	2	2.58989
AT1G26200		2.10367	0.437767	2.40058	0.419814	3.81081	3.2327	2.81305	3.3401	2.56615	2.62384	2	2.7451	2.44613	2	2.31958	2.32489
AT5G55090	MAPKKK15	0.385114	0.933396	2.40003	0.312931	2.27385	4.01351	3.1773	3.06631	3.28788	3.05793	3.10541	2.53677	3.49156	2.71664	2	2
AT5G05430		1.3636	0.399157	2.39888	0.0554311	3.81081	3.4263	4.2584	4.09835	3.62407	3.6617	2.89817	2.9271	3.29251	2.5149	2.58105	2.58989
AT2G25000	WRKY60	1.66829	0.000249943	2.39446	7.21948e-10	5.46383	6.13243	5.81966	6.40128	6.01951	6.56809	3.95569	4.51919	4.51374	3.83729	4.69048	4.01107
AT3G59750	LECRK58	-0.486306	0.831528	2.3835	0.0393916	2.87667	4.01351	4.18024	4.02268	4.27635	3.39118	4.05898	4.40105	3.8224	2.5149	2.31958	3.00739
AT1G74870		1.09314	0.710091	2.37242	0.213354	3.17262	3.74958	2.81305	2.90709	3.8331	3.23416	2.36502	2.7451	3.06154	2.5149	2	2.58989
AT1G21310	EXT3	1.72982	0.000571218	2.36727	1.07378e-07	7.91065	8.18096	8.41823	8.32178	7.75975	9.27526	6.12187	6.82114	6.46063	6.21606	6.41504	6.20377
AT1G35310	MLP168	2.73489	0.45769	2.3659	0.577715	3.52672	3.2327	2.32459	2.72809	2.21436	2.62384	2	2.53677	2	2	2.31958	2
AT5G67340	PUB2	2.43171	1.04193e-05	2.34591	5.13221e-08	5.51749	5.1314	5.81966	6.37109	5.55245	6.53481	3.5923	3.70205	3.29251	3.92138	4.16077	4.33374
AT4G02330	PME41	0.975146	0.0390816	2.33827	2.62353e-11	6.13041	6.54077	7.00152	7.55308	6.41575	7.05259	5.80276	5.71913	5.47855	4.40299	5.27484	4.91968
AT5G65320	BHLH99	0.286075	0.966946	2.32432	0.396887	2	3.59698	2.32459	3.3401	3.08496	3.6617	3.44753	2	2	2.2803	2.80232	2
AT1G27020		2.46191	0.0109213	2.32112	0.0056353	5.66742	5.33812	5.84521	6.74524	5.8852	6.86447	4.24571	2.53677	3.66644	5.15941	4.16077	3.59481
AT4G23150	CRK7	3.71204	0.173007	2.31573	0.215675	3.03222	2.74419	3.70962	3.67271	3.08496	4.33837	2	2	2.44613	2	3.31487	2
AT2G31902		-2.17121	0.588807	2.31471	0.432333	2	2.74419	2	3.06631	3.54708	2.62384	2.89817	2	3.49156	2	2.31958	2.58989
AT2G30615		0.337288	0.933396	2.31006	0.220071	3.17262	3.2327	3.70962	3.20969	3.69716	3.05793	2	3.59849	3.49156	2.2803	2.31958	2.58989
AT5G57480		0.721535	0.665507	2.30084	0.00726167	3.52672	4.67812	4.40305	4.69384	4.07168	4.7399	3.84443	3.48692	3.8224	2.5149	2.80232	3.46883
AT4G04490	CRK36	2.20332	0.326313	2.29868	0.193287	2.87667	3.2327	4.2584	3.76848	2.84875	4.33837	2	3.08869	2	2.2803	2.31958	3.00739
AT4G15233	ABCG42	1.48673	6.36569e-05	2.29027	1.48107e-11	6.8585	5.92368	6.82013	6.79157	6.58899	7.07592	4.7566	5.03766	5.77436	4.85181	4.63397	4.65625
AT5G22240	OFP10	-2.64187	0.458912	2.27602	0.600325	2	2.41955	2.32459	2.28548	2.56615	2.62384	3.72387	2.7451	2.44613	2.2803	2	2
AT1G24260	2022-09-03	-1.0619	0.773319	2.27206	0.50701	3.03222	2.74419	3.1773	3.20969	2.56615	2.62384	4.81679	2.29321	2	2	2.58105	2
AT1G49832		-1.30033	0.774601	2.27196	0.52914	2.50393	2.41955	2.32459	2.28548	3.28788	2.62384	3.5923	2.53677	2	2.2803	2.31958	2
AT4G23205		-0.372858	0.931063	2.26808	0.312988	3.03222	3.2327	2.58939	2.72809	2.97168	3.53277	3.44753	2.9271	3.06154	2.2803	2.31958	2.32489
AT5G39580	PER62	3.41181	0.0154708	2.26673	0.0412704	3.62776	4.01351	4.96574	5.15012	3.69716	4.33837	2.89817	2.29321	2	2	3.16339	3.46883
AT4G31800	WRKY18	0.657069	0.218791	2.26477	4.93866e-11	6.58458	6.18691	7.08967	6.82536	6.21883	7.0643	6.07335	6.02898	6.05159	5.05159	4.07846	4.65625
AT3G15358		2.30803	0.490617	2.26326	0.270803	2.87667	3.2327	2.81305	4.23874	3.28788	2.62384	2.36502	2	2.44613	2.2803	2.99412	2
AT4G23220	CRK14	1.91152	0.001051	2.25261	1.11277e-05	5.5944	5.1314	5.71267	6.12193	5.00868	5.91316	4.41102	3.36599	3.8224	4.00083	3.45195	4.01107
AT1G49000		2.80138	0.000614946	2.24727	0.000716089	5.28975	4.33633	4.76618	5.25304	4.88899	5.09991	2.36502	3.48692	2.44613	3.44127	3.6923	2.81369
AT3G15720		0.862375	0.762011	2.24036	0.184944	2.7023	3.4263	3.91662	3.67271	3.69716	3.05793	2.36502	3.23399	3.06154	2.5149	2.31958	2.58989
AT5G40090	CHL1	-1.30394	0.670233	2.23836	0.362546	2.50393	3.2327	2	2.90709	3.37955	2.85715	3.44753	2.9271	3.29251	2.2803	2.58105	2
AT5G37600	GLN1-1	1.64829	1.06255e-08	2.22554	1.93605e-16	7.07079	7.0907	7.3258	7.40449	6.91429	7.63482	5.91716	5.71913	4.91129	5.35351	5.11886	5.22261
AT2G21200		-0.362531	0.928615	2.21389	0.336622	3.17262	3.00902	3.46788	3.20969	2.56615	3.39118	2.65609	4.13107	3.06154	2.2803	2.31958	2.32489
AT1G65690	NHL6	5.61757	0.00261956	2.21383	0.194712	3.89431	3.4263	4.0976	3.4597	2.97168	3.99109	2	2	2	2.2803	2.80232	2.32489
AT2G35290		-0.412717	0.942758	2.21381	0.376811	2.87667	2.41955	2.58939	3.20969	3.28788	3.39118	3.72387	2	2	2.5149	2	2.58989
AT4G40020		2.75877	0.241092	2.21097	0.376821	3.41806	3.4263	3.59381	3.06631	2.84875	3.23416	2	2.7451	2	2.71664	2	2
AT4G19000	IWS2	-0.442717	0.934973	2.20911	0.349072	2.27385	2.41955	3.1773	2.90709	3.62407	3.23416	3.10541	2	3.29251	2.5149	2	2.58989
AT3G54420	EP3	-0.195188	0.956065	2.20385	0.121421	2.87667	4.51733	3.1773	3.94282	3.37955	3.6617	3.44753	3.79866	4.09135	2.5149	2.80232	2.32489
AT3G09863		-0.530755	0.914882	2.19986	0.495497	2.50393	2.74419	3.00664	3.06631	2.84875	2.34538	2.36502	2.7451	3.66644	2	2.31958	2.32489
AT2G46400	WRKY46	1.77216	0.483629	2.196	0.287099	3.62776	3.59698	3.46788	3.20969	2.71436	4.25907	3.44753	2	2	2	2.31958	3.00739
AT4G39830		1.81728	0.00301666	2.19089	0.000368462	4.98151	5.1314	5.74017	5.15012	4.88899	4.85224	3.72387	4.20345	3.29251	3.44127	3.31487	3.17814
AT3G24390.1	NA	2.86929	0.615075	2.19002	0.74546	2.27385	2	3.59381	2	2.40095	2.34538	2.36502	2	2	2	2	2
AT5G36860.1	NA	2.86929	0.615075	2.19002	0.74546	2.27385	2	3.59381	2	2.40095	2.34538	2.36502	2	2	2	2	2
AT1G27780.1	NA	4.09288	0.675962	2.17757	0.86105	2.50393	2	3.70962	2	2.40095	2.34538	2	2	2	2	2	2
AT1G34740.1	NA	4.22164	0.667035	2.17738	0.86376	2.50393	2	3.81683	2	2.40095	2.34538	2	2	2	2	2	2
AT4G21780		-1.26587	0.813007	2.17722	0.605746	2.7023	2.41955	2	3.06631	2.84875	2.34538	2	2	3.8224	2	2.31958	2.32489
AT5G15420		-0.632751	0.902618	2.17514	0.465009	2	2	3.59381	3.20969	2.97168	2.85715	2.89817	2.9271	3.29251	2.71664	2	2
AT4G35985	P85	0.268325	0.85193	2.16725	1.77507e-06	4.63827	5.38549	5.09916	6.04752	6.06164	5.27136	4.87456	4.68003	4.91129	4.21588	3.57712	4.09875
AT1G36630.1	NA	2.72721	0.589536	2.16158	0.65407	2	2	3.59381	2.28548	3.08496	2.85715	2.36502	2	2	2	2.58105	2
AT4G38560		2.03883	0.0229352	2.15716	0.00554636	4.68591	4.95425	4.86941	5.18525	3.89654	5.38778	3.44753	2.29321	3.96313	3.55092	2.99412	3.33079
AT1G48720		0.428106	0.927832	2.15137	0.310475	3.17262	3.00902	2.81305	3.20969	3.62407	2.85715	3.28659	2.53677	2.44613	2	2.31958	2.81369
AT5G15845		0.0725399	0.986234	2.15112	0.104884	3.52672	3.00902	3.59381	3.76848	4.07168	3.39118	2.65609	3.59849	3.66644	2.71664	2.31958	2.81369
AT3G47230.1	NA	0.526251	0.874474	2.14854	0.146107	3.41806	3.4263	3.59381	3.57013	4.07168	3.6617	3.10541	2	3.96313	2.5149	2.31958	3.00739
AT1G13300	HRS1	1.68811	0.244903	2.14598	0.0150131	3.89431	4.12933	3.59381	4.17025	4.4128	5.38778	2.65609	3.08869	2.7864	2.5149	3.79895	3.00739
AT1G21120		3.83859	2.05911e-16	2.14369	7.53353e-09	6.42528	6.40945	7.00152	6.00882	6.07541	6.43009	3.72387	3.48692	2.7864	4.40299	3.99118	4.40427
AT3G30120	NA	-2.2307	0.683305	2.14256	0.574663	2	2	2.32459	2.72809	2.40095	3.6617	2	2	3.29251	2.5149	2.31958	2
AT1G61560	MLO6	1.45407	0.176132	2.13382	0.00643833	4.25175	3.88757	4.91838	4.59281	4.53745	5.00588	3.5923	3.23399	3.29251	2.89359	3.79895	2.58989
AT1G13750	PAP1	2.19705	0.104366	2.13221	0.0550148	3.62776	4.23654	4.18024	4.23874	3.69716	4.48498	2.65609	2.53677	3.06154	2.71664	3.45195	2
AT3G04070	NAC047	0.96875	0.616329	2.12343	0.0516308	3.41806	4.12933	3.81683	4.30411	3.46575	4.55306	2.89817	3.59849	2.7864	2.71664	3.16339	2.58989
AT2G39210		1.48317	4.62082e-08	2.11598	1.42247e-17	7.27929	7.20071	7.45589	7.75947	7.25413	7.8665	5.77269	6.3169	5.3305	5.65309	5.51281	5.68602
AT5G51330	DYAD	-0.278285	0.956088	2.11228	0.343112	3.41806	2.41955	2.58939	3.06631	2.56615	3.88942	2.65609	2.9271	3.49156	2.2803	2.58105	2.32489
AT1G62370		-0.318028	0.947618	2.10742	0.330814	2.7023	2.41955	3.1773	2.90709	3.62407	3.05793	2.89817	2.9271	3.06154	2.2803	2	2.81369
AT2G03230		-1.17641	0.79739	2.10008	0.396887	2.7023	2	2.32459	3.94282	2.21436	3.6617	2.89817	2	3.29251	2.5149	2.31958	2.58989
AT1G23840		0.352291	0.849307	2.09422	0.000718784	4.43021	4.23654	4.2584	5.15012	4.95007	5.27136	4.33073	3.23399	4.41916	3.74801	2.99412	3.59481
AT1G73805	SARD1	1.16351	0.598076	2.08814	0.142715	4.86215	2.74419	3.70962	3.94282	3.08496	5.00588	3.84443	2.9271	2.7864	3.44127	2.31958	2.58989
AT4G37900	GRDP2	0.862477	0.717765	2.08619	0.131516	3.30055	4.01351	3.91662	4.48416	3.62407	3.23416	3.28659	3.70205	2	2.71664	2.31958	3.00739
AT1G19397		1.4613	0.450325	2.08141	0.149065	3.81081	3.88757	3.1773	3.76848	3.62407	3.78005	3.10541	2.29321	3.06154	3.0512	2	2.58989
AT3G28540		1.50578	0.000191431	2.08002	1.65904e-09	6.55922	6.0758	6.45559	7.02277	6.16831	7.31033	5.1797	4.95622	4.84007	5.32292	4.69048	4.76746
AT3G62510		0.735651	0.841757	2.0756	0.429322	2.7023	3.4263	3.70962	3.06631	2.21436	3.53277	3.10541	3.08869	2.44613	2.2803	2.58105	2
AT3G61680	PLIP1	0.691899	0.842897	2.07052	0.261033	3.03222	2.41955	3.70962	3.3401	3.62407	3.23416	2.89817	2.53677	3.06154	2.2803	2.58105	2.58989
AT3G60961		1.23367	0.7171	2.07025	0.326678	3.03222	2	3.70962	3.3401	3.76673	3.05793	2.65609	2.29321	2.7864	2	2.80232	2.58989
AT2G20362		0.679933	0.8516	2.06689	0.419525	3.30055	3.00902	3.70962	2.28548	3.28788	3.23416	2.36502	2.7451	3.66644	2	2.31958	2.58989
AT5G36925		0.786142	0.666484	2.06669	0.0136102	4.1192	3.2327	4.18024	4.59281	4.22784	5.09991	3.72387	2.9271	3.49156	2.71664	3.57712	3.17814
AT4G14400	ACD6	1.27319	0.00253974	2.06539	6.12339e-09	8.92118	8.07661	8.35738	8.70734	8.27145	9.23697	7.44656	7.05427	7.21872	7.04234	6.58862	6.61405
AT2G31018	AT2G31018	1.14106	0.708005	2.06538	0.354042	3.72219	2.74419	3.1773	3.20969	3.18998	3.23416	3.44753	2.29321	2	2.5149	2.31958	2.32489
AT5G39820	ANAC094	4.44566	0.709025	2.06048	0.89247	2	3.4263	3.46788	2	2	3.05793	2	2	2	2.2803	2	2
AT1G11960		0.748649	0.0406847	2.04909	2.00335e-16	6.23019	7.20071	6.84568	7.70604	7.66273	7.61106	5.8894	6.18011	6.1432	5.81572	5.31133	5.89639
AT5G17850	CCX2	-0.329714	0.9304	2.04172	0.0771832	2.87667	2.74419	3.32989	4.02268	4.01563	4.25907	2.89817	3.48692	3.06154	2.5149	3.31487	2.58989
AT3G23120	AtRLP38	1.64763	0.256546	2.03621	0.0549062	3.89431	3.00902	4.59601	4.09835	4.07168	4.68027	3.44753	2.53677	2.7864	2.71664	2.80232	3.33079
AT5G35735		1.56948	3.7447e-07	2.0361	9.85311e-11	6.46678	6.98704	6.69924	6.52983	6.29144	6.37473	5.43144	5.32401	4.91129	4.51548	4.63397	4.53575
AT4G34380		4.19417	0.206755	2.03495	0.65539	2.27385	2.74419	3.59381	2.72809	2	3.23416	2	2	2	2.2803	2.31958	2
AT5G50200	NRT3.1	1.09976	0.273571	2.03222	0.00180112	4.68591	4.95425	4.40305	5.37976	4.53745	5.23037	3.95569	3.08869	4.31795	3.32259	3.89826	3.17814
AT1G65390	PP2A5	1.28286	0.0126318	2.03187	1.02527e-07	5.88716	5.01575	6.22199	6.92225	6.23119	6.76751	4.81679	4.57482	4.6025	5.08843	4.9897	4.09875
AT4G32800	ERF043	0.623165	0.665507	2.02994	0.00717633	4.1192	4.75227	4.81872	4.78826	4.36874	4.68027	4.05898	4.51919	3.29251	3.44127	2.99412	3.00739
AT3G47090		2.24874	0.00874128	2.02657	0.00600832	5.12668	4.67812	4.2584	5.11411	4.32328	5.09991	2.65609	3.48692	3.06154	3.83729	2.99412	3.00739
AT1G33760	ERF022	0.981705	0.66608	2.02605	0.301687	3.52672	3.74958	4.0976	2.90709	3.28788	3.39118	2.89817	2.9271	3.66644	2	2	3.00739
AT3G50010		3.07495	0.191833	2.01952	0.21722	3.41806	3.4263	3.32989	3.57013	3.08496	4.25907	2.36502	2	2.44613	2.71664	2	3.00739
AT1G29715	NA	1.83802	0.666484	2.01484	0.567909	3.52672	2	2.81305	3.20969	2.71436	2.85715	2	2.7451	2	2.71664	2	2
AT2G11940.1	NA	-4.04928	0.783563	2.01054	0.90892	2	2	2	2	2	2.62384	2	2.29321	3.66644	2	2	2
AT4G06666.1	NA	3.58772	0.77507	1.99923	0.894672	2	2.74419	4.00995	2	2	2.62384	2.36502	2	2	2	2	2
AT2G26630.1	NA	-2.37595	0.531138	1.99388	0.526838	2.27385	2	2.32459	2.52369	3.08496	3.23416	3.5923	2.29321	2.44613	2	2.31958	2.58989
AT1G66780	DTX8	-0.472712	0.928947	1.99068	0.37481	2.87667	2	2.81305	2.90709	2.97168	3.99109	2.89817	3.23399	2	2.5149	2.58105	2.32489
AT5G40210		-2.70705	0.0998819	1.98593	0.208223	2.27385	2.74419	2.32459	3.4597	3.46575	3.6617	3.28659	4.05487	3.66644	2.5149	2.58105	2.58989
AT1G65486		1.14566	0.249789	1.98129	0.00128618	5.12668	3.88757	5.22128	6.0852	5.49211	5.18818	4.69379	3.08869	3.66644	4.14769	4.16077	3.46883
AT5G03552	MIR822A	-0.462156	0.910659	1.9753	0.234724	2.7023	3.4263	2.32459	3.85828	3.76673	3.23416	3.5923	2.9271	2.44613	2.89359	2.31958	2.58989
AT5G49080.1	NA	3.84864	0.672341	1.97393	0.857101	2	2	3.70962	3.3401	2.21436	2.34538	2	2	2	2	2	2.58989
AT2G44480	BGLU17	3.45754	0.201616	1.97363	0.254855	2.7023	3.00902	3.46788	3.3401	3.37955	4.17515	2	2	2.44613	2.5149	2.99412	2.32489
AT1G80820	CCR2	1.46817	0.369495	1.97083	0.216994	3.72219	4.01351	4.47028	3.3401	3.37955	3.78005	3.72387	3.08869	2	2.89359	2	2.58989
AT1G15790		1.00754	0.569968	1.96836	0.052728	3.89431	4.23654	3.59381	4.69384	4.22784	3.99109	2.36502	2.9271	4.09135	2.71664	3.31487	3.00739
AT3G02840		2.63815	0.143515	1.96692	0.349072	3.30055	3.74958	4.0976	3.06631	2.84875	3.53277	2	2.53677	2.7864	2.5149	2.31958	2.32489
AT5G52600	MYB82	-0.949435	0.589882	1.96217	0.0884451	3.52672	3.2327	3.00664	4.09835	3.54708	4.08605	3.44753	4.20345	3.96313	2.71664	2.58105	3.00739
AT1G40101.1	NA	2.86794	0.738167	1.96131	0.852102	2.27385	3.00902	4.2584	2	2	2.62384	2	2	2.7864	2	2	2
AT1G35210		1.05822	0.700299	1.95981	0.446453	3.52672	3.2327	3.91662	2.28548	2.84875	3.53277	2.89817	2.7451	3.29251	2	2	2.81369
AT3G42723		-1.26281	0.78083	1.95039	0.472674	2.27385	2.74419	2	3.85828	2.56615	2.62384	2.89817	2.7451	2.44613	2.5149	2.31958	2.32489
AT4G18692		0.173456	0.969841	1.94925	0.314124	3.30055	3.2327	3.1773	3.06631	3.8331	2.85715	3.72387	2.9271	2.44613	2.2803	2.80232	2.32489
AT2G02200.1	NA	-0.782579	0.888293	1.94719	0.651239	2	2	3.46788	3.3401	2.40095	2	2.89817	3.08869	3.06154	2	2.31958	2.32489
AT4G24110		1.32394	0.517872	1.94297	0.251822	3.03222	3.59698	4.40305	3.4597	2.97168	3.99109	2.65609	2.7451	3.49156	2.2803	2.58105	2.81369
AT1G14780		1.69447	0.289393	1.9372	0.12157	3.41806	3.74958	4.40305	3.94282	4.36874	3.6617	2.36502	2.9271	3.29251	2	3.16339	3.17814
AT4G23160	CRK8	2.33644	0.126775	1.93547	0.101768	3.97323	2.41955	4.59601	3.94282	4.22784	4.90529	2.89817	2.53677	2.44613	2.5149	3.6923	2.81369
AT3G16390	NSP3	0.83148	0.817608	1.92985	0.353263	3.41806	2.41955	3.1773	3.20969	2.71436	3.88942	2.65609	2.9271	2.44613	2.5149	2.31958	2.58989
AT1G51820		2.20109	0.00729108	1.92843	0.00536116	5.25857	5.18592	4.65499	6.0852	4.12563	5.74872	3.95569	3.08869	2.7864	4.07613	3.31487	4.18141
AT5G44820		1.52382	0.638117	1.9269	0.389989	3.30055	2.74419	3.00664	3.67271	3.08496	3.05793	2.89817	2.29321	2	2.89359	2	2.32489
AT2G23620	MES1	-0.494855	0.904971	1.92432	0.400358	3.52672	2.41955	2.32459	3.20969	3.28788	2.85715	3.10541	3.08869	3.29251	2.2803	2.58105	2.32489
AT2G05490.1	NA	2.50086	0.864562	1.92266	0.898582	2.27385	2	3.81683	2	2.56615	2	2	2.53677	2	2	2	2
AT5G47850	CCR4	2.33019	0.243924	1.92094	0.405078	3.17262	3.59698	4.18024	3.06631	2.71436	3.53277	2	2.9271	2.44613	2.71664	2.31958	2
AT3G42580.1	NA	-0.427161	0.925874	1.91228	0.364788	2.27385	3.2327	3.00664	2.72809	2.97168	3.99109	2.65609	3.36599	3.06154	2.5149	2.31958	2.58989
AT3G28110.1	NA	4.35744	0.760981	1.91028	0.916901	2.27385	2	4.00995	2	2.56615	2	2	2	2	2	2	2
AT3G28380	ABCB17	1.8254	0.563754	1.89793	0.287208	2.87667	2	3.59381	4.23874	3.95731	3.05793	2.65609	2.29321	2	3.19326	2.31958	2.58989
AT1G21520		3.37594	0.0374282	1.89418	0.153105	3.72219	4.01351	4.0976	4.09835	3.95731	3.53277	2.36502	2.53677	2	2	2.80232	3.33079
AT1G67520	AT1G67520	3.0507	0.0117916	1.89002	0.045374	4.37314	3.88757	4.40305	4.17025	4.07168	4.95646	2.36502	2.9271	2	2.89359	3.57712	2.81369
AT4G18280		0.19812	0.903885	1.88973	3.38694e-05	4.77672	4.75227	5.47148	5.92817	5.8048	5.68946	4.33073	4.95622	5.22263	4.5686	3.57712	4.18141
AT4G06656.1	NA	0.945604	0.844849	1.88412	0.654557	2.50393	2	3.91662	2.90709	2.21436	2.85715	2.89817	2.53677	2.44613	2	2	2.58989
AT5G08240		2.35421	0.176758	1.88263	0.208223	4.04806	3.2327	4.00995	4.48416	2.97168	4.08605	2.65609	2	3.06154	3.0512	2	3.17814
AT4G23280	CRK20	1.89611	0.0854284	1.87932	0.0941254	4.37314	4.67812	4.18024	3.76848	3.54708	4.48498	2.89817	3.59849	2.44613	2.89359	2.58105	3.00739
AT1G71300		2.53786	0.329511	1.87593	0.515411	3.03222	3.4263	3.59381	2.52369	3.08496	3.05793	2.36502	2.53677	2	2	2.80232	2
AT1G76960		0.967697	0.642199	1.87533	0.109075	3.89431	3.2327	3.70962	3.76848	4.22784	4.17515	2	3.48692	3.29251	2.71664	2.99412	3.00739
AT4G25070		2.75724	0.0645054	1.87105	0.232465	3.89431	3.59698	4.40305	4.02268	3.08496	3.53277	2.36502	2.9271	2	2.89359	2.31958	2.58989
AT1G29280	WRKY65	-0.0147807	0.996984	1.86974	0.15102	3.30055	3.4263	3.32989	3.4597	4.68849	3.78005	3.10541	3.59849	3.29251	2	2.80232	3.59481
AT4G15610		2.66003	0.0816257	1.84235	0.159503	3.81081	2.74419	4.76618	4.59281	3.76673	4.25907	3.10541	2	2.44613	2.71664	3.57712	2.58989
AT3G56710	SIB1	1.19086	0.330809	1.83877	0.0223259	3.89431	4.59996	5.0116	4.74182	4.45556	5.5631	4.15536	2.7451	3.8224	2.89359	3.57712	4.01107
AT1G28480	GRXC9	0.617597	0.887299	1.83641	0.305991	2.87667	2.41955	3.1773	3.67271	3.08496	3.88942	2.36502	2.9271	2.44613	2.71664	2.31958	2.81369
AT3G51660		0.404894	0.75352	1.83577	0.000229608	4.63827	4.82278	4.76618	5.43917	5.14555	5.38778	4.33073	4.51919	4.31795	3.92138	3.6923	3.8179
AT5G25910	AtRLP52	2.32319	0.0186299	1.83059	0.0183721	4.4851	4.01351	4.65499	4.69384	4.53745	5.23037	3.10541	2.29321	3.29251	3.65283	2.58105	3.8179
AT1G42924.1	NA	-0.489094	0.840926	1.82869	0.0795164	3.03222	3.59698	3.81683	4.30411	4.12563	4.41354	4.15536	2.9271	4.20909	3.55092	2.80232	2.58989
AT1G35230	AGP5	2.81468	0.00978397	1.82795	0.104884	3.97323	4.67812	4.71166	4.42661	3.28788	4.17515	2.89817	2.7451	2.44613	3.19326	2.80232	2.58989
AT1G09950	RAS1	0.592956	0.848733	1.82325	0.385178	3.89431	4.01351	3.59381	2.52369	3.89654	2.85715	3.44753	4.05487	2	2.71664	2.31958	2.32489
AT1G67030	ZFP6	1.74773	0.55207	1.82017	0.419814	3.30055	3.00902	3.00664	3.20969	2.84875	3.6617	2	2.9271	2	2.5149	2.31958	2.58989
AT5G08760		0.881138	0.113315	1.81877	1.70617e-06	6.36801	6.04664	6.12101	6.45983	6.59856	6.85101	5.08498	5.22317	5.77436	5.67748	3.89826	4.71293
AT5G50720	HVA22E	-0.621208	0.882271	1.81508	0.481916	2.7023	3.00902	3.00664	2.52369	3.54708	2.85715	3.28659	2.29321	3.8224	2.71664	2	2.32489
AT1G31840		1.09935	0.675962	1.81393	0.342359	3.52672	3.00902	3.81683	3.57013	3.28788	3.39118	2.36502	3.59849	2	2.5149	2.31958	2.81369
AT5G53895		-0.218874	0.963882	1.81142	0.460625	2.87667	3.59698	2.81305	2.72809	2.84875	3.53277	2.36502	3.23399	3.8224	2.71664	2.31958	2
AT4G19810	ChiC	-0.562626	0.867422	1.80026	0.184642	2.50393	3.00902	3.1773	3.57013	3.95731	4.33837	3.44753	3.23399	2.7864	3.44127	2.58105	2.32489
AT2G05060		-1.27155	0.600522	1.7989	0.337832	2.50393	3.2327	3.00664	2.72809	4.01563	3.6617	2.89817	3.08869	4.51374	2	2.80232	3.00739
AT3G33025	NA	1.96295	0.446431	1.79674	0.346711	2.50393	3.88757	3.1773	3.85828	3.37955	3.39118	2.36502	2.7451	2	2.2803	3.16339	2.32489
AT1G52200	PCR8	1.57282	0.0163381	1.79651	0.000426691	5.54358	4.33633	5.33386	5.86458	5.19686	6.03719	4.05898	3.79866	3.8224	4.46033	3.79895	4.18141
AT5G48780		0.230478	0.946988	1.79317	0.384548	3.52672	3.88757	3.46788	2.90709	3.18998	3.05793	3.44753	3.48692	3.49156	2.5149	2.58105	2
AT1G72860		0.33488	0.924165	1.79177	0.173132	3.41806	3.2327	3.70962	4.17025	4.4128	2.85715	3.28659	3.23399	3.29251	3.32259	2.80232	2.32489
AT5G58500	LSH5	0.795356	0.857661	1.78325	0.477625	2.50393	3.00902	3.1773	3.67271	2.97168	2.85715	2.65609	2	3.06154	2.89359	2	2.32489
AT3G01970	WRKY45	0.34071	0.915	1.77485	0.180684	3.97323	3.74958	3.32989	3.4597	3.76673	4.33837	2.65609	3.08869	4.31795	2.89359	2.58105	3.00739
AT3G29000	CML45	0.635738	0.879892	1.77429	0.494171	3.17262	2	3.81683	2.90709	2.71436	3.53277	2.89817	2.9271	2.7864	2	2.58105	2.58989
AT1G26233	SNOR95	-0.284534	0.961496	1.76646	0.546729	2.7023	2.74419	3.00664	3.76848	2.40095	2.62384	2.89817	3.48692	2	2.2803	2.80232	2
AT1G69320	CLE10	-0.649737	0.816142	1.76603	0.289688	3.17262	3.2327	3.1773	4.02268	2.84875	3.53277	3.28659	3.48692	3.96313	2.5149	3.16339	2
AT3G26440		1.97897	0.395471	1.765	0.456854	3.89431	2.74419	3.91662	2.72809	2.40095	4.08605	2.65609	2.9271	2	2.5149	2.31958	2.58989
AT4G15236	ABCG43	2.046	0.00369662	1.7628	0.00833228	4.94281	4.67812	5.2973	4.69384	4.49709	5.27136	2.89817	3.48692	3.8224	3.55092	3.45195	3.46883
AT3G60318	NA	-1.32291	0.500263	1.75781	0.345341	2.27385	3.4263	3.32989	3.4597	2.97168	3.6617	2.89817	3.88922	4.51374	2.71664	2.58105	2.32489
AT3G17690	CNGC19	1.64218	0.436247	1.7568	0.270131	3.17262	3.00902	4.00995	3.4597	3.46575	3.99109	3.10541	2.29321	2.44613	2.71664	2.80232	2.58989
AT4G36670	PLT6	1.38672	2.33271e-05	1.75573	2.93619e-10	6.81631	6.49831	6.85828	7.49826	6.97433	7.44183	5.6457	4.82472	5.77436	5.41281	6.01132	5.43965
AT3G22240		1.34402	0.255586	1.75501	0.0546724	5.51749	3.88757	4.00995	4.96037	3.95731	5.14472	3.5923	3.59849	3.8224	3.92138	3.31487	2.81369
AT1G15040	GAT1_2.1	-0.371025	0.888677	1.75373	0.117113	3.17262	3.4263	4.40305	3.57013	4.68849	3.88942	4.05898	3.59849	4.41916	3.19326	3.16339	2.58989
AT3G23010	AtRLP36	0.377205	0.883721	1.75094	0.0686433	3.89431	3.74958	3.81683	4.02268	3.8331	4.90529	3.5923	3.59849	3.49156	3.44127	2.99412	2.81369
AT3G01080	WRKY58	1.46194	0.664802	1.75091	0.409806	2.50393	2.74419	3.70962	3.85828	3.18998	3.88942	2.36502	2	3.06154	2.2803	2	3.46883
AT2G17710	AT2G17710	0.888424	0.759574	1.75028	0.404987	3.03222	3.00902	4.00995	3.20969	3.08496	3.39118	2.89817	3.08869	2.7864	2.2803	2.99412	2
AT1G56120		0.747832	0.560056	1.74361	0.00863249	4.82007	4.23654	4.76618	4.83325	4.49709	5.83328	4.15536	4.20345	3.66644	4.07613	3.6923	3.33079
AT3G50470	HR3	-0.0881749	0.981689	1.74164	0.184835	3.03222	3.59698	3.70962	3.85828	3.54708	4.55306	3.95569	3.36599	3.06154	3.55092	2.80232	2
AT5G52750	HIPP13	2.16539	0.00458764	1.74116	0.0119296	5.22671	4.23654	5.14102	5.18525	4.57672	5.18818	3.10541	3.36599	3.49156	4.21588	3.31487	3.00739
AT2G46140		1.60977	0.47076	1.74039	0.334897	3.30055	3.59698	3.59381	3.4597	2.84875	4.08605	2.89817	2	3.06154	2.2803	2.80232	2.81369
AT1G62350		0.699187	0.837081	1.73897	0.424467	2.7023	4.01351	3.70962	3.76848	3.54708	2.34538	2.89817	3.79866	2	2.71664	2.58105	2.32489
AT5G20230	BCB	1.82371	8.27083e-12	1.7346	1.26474e-11	7.86481	6.85866	7.93189	7.69998	7.71646	7.52893	5.91716	5.74361	6.01971	5.88017	5.87167	6.18386
AT3G54020	IPCS1	0.58934	0.493142	1.73417	7.48187e-05	4.94281	5.95542	5.65605	6.04752	6.25559	5.46048	5.22483	5.22317	4.41916	4.51548	4.4498	4.33374
AT5G01050	LAC9	0.768227	0.767753	1.73333	0.306091	3.62776	3.59698	3.81683	3.76848	3.37955	3.39118	2.36502	3.48692	3.49156	2	3.31487	2.32489
AT1G42140.1	NA	-4.63954	0.304126	1.7281	0.809971	2.50393	2	2	3.4597	2	2.62384	5.57776	2.29321	2.44613	2.5149	2.31958	2
AT1G59865		4.68166	0.0469854	1.72726	0.53677	3.17262	3.00902	3.46788	3.06631	2.56615	3.39118	2	2	2	2.5149	2.58105	2
AT4G23700	CHX17	1.53982	0.488277	1.72427	0.337989	3.52672	3.88757	3.46788	3.4597	2.56615	4.41354	2	3.23399	2.7864	2.5149	2.58105	3.00739
AT1G17610	CHS1	-0.0398697	0.991843	1.724	0.286017	3.30055	3.4263	3.46788	3.67271	3.54708	3.23416	3.44753	3.88922	2.44613	2.5149	2.58105	2.81369
AT2G46970	PIL1	-1.30472	0.788351	1.7215	0.723689	2.7023	2	2.58939	2	2.40095	3.23416	2.65609	3.70205	2	2	2.31958	2.32489
AT5G15800	2022-09-01	-3.34019	0.4709	1.71429	0.813744	2	2.41955	2	2.52369	2	2	2.36502	2.53677	3.66644	2	2	2
AT5G67450	AZF1	1.55616	0.215951	1.71405	0.0602983	3.97323	4.23654	4.0976	4.09835	4.36874	4.90529	3.28659	3.08869	2.7864	3.65283	3.45195	2.32489
AT5G06190		-1.69575	0.309096	1.71369	0.238853	2.7023	2.41955	3.00664	3.76848	3.54708	3.53277	3.72387	3.48692	3.8224	2.71664	2.58105	2.81369
AT5G33210	SRS8	-1.34162	0.564206	1.71067	0.433004	3.30055	3.00902	2	3.67271	2.97168	2.85715	3.44753	3.48692	3.96313	2	2.58105	2.81369
AT1G07000	ATEXO70B2	1.27923	1.0265e-05	1.70625	1.46861e-10	6.81631	6.73612	6.79413	6.9633	6.68195	6.85101	5.54254	5.47784	5.73564	5.44157	4.69048	5.43965
AT1G02470		1.54287	0.750257	1.70417	0.540896	2.50393	3.2327	2	3.20969	3.54708	2.62384	2	2.29321	2.44613	2.5149	2.31958	2.58989
AT2G22500	PUMP5	0.964438	0.048486	1.70007	1.73203e-05	6.00454	5.89123	6.71318	6.41614	6.08906	5.62766	5.46943	5.56284	4.91129	4.34328	4.69048	4.65625
AT1G63870		1.95598	0.327561	1.69833	0.386611	3.17262	4.23654	3.70962	3.85828	2.71436	3.6617	2.65609	2	3.29251	2.89359	2	2.81369
AT2G12930.1	NA	1.22734	0.764829	1.69825	0.776688	2.50393	3.59698	3.46788	2.52369	2	2	2.36502	2.53677	3.06154	2	2	2
AT5G25205.1	NA	0.626374	0.852142	1.69327	0.399244	3.41806	3.2327	3.46788	3.20969	3.28788	3.53277	2.89817	2	3.8224	2.5149	2.31958	2.81369
AT1G36060	ERF055	2.38751	0.00272684	1.69078	0.0170836	4.4851	5.51891	4.59601	5.00037	4.61495	5.5297	3.10541	2.7451	3.66644	3.44127	3.31487	4.25958
AT1G01640		2.44675	0.367705	1.68667	0.617417	3.41806	3.2327	3.59381	2.52369	3.18998	2.62384	2	2	3.06154	2	2.80232	2
AT1G05300	ZIP5	1.3354	0.174442	1.68512	0.0343134	5.32026	4.42967	5.18171	5.40977	4.22784	5.09991	4.69379	3.70205	2.7864	3.55092	2.99412	4.18141
AT4G13580	DIR18	1.15696	0.839254	1.67515	0.78487	2	3.00902	3.46788	2.28548	2.40095	2.34538	2	3.08869	2	2.2803	2	2
AT2G40740	WRKY55	4.63935	0.130259	1.67359	0.802674	3.30055	2.74419	3.46788	2	2.21436	2.34538	2	2	2	2	2	2
AT5G46350	WRKY8	1.30056	0.484117	1.67245	0.243515	3.89431	3.74958	4.18024	4.30411	3.54708	3.88942	3.72387	2.29321	3.06154	2.2803	2.31958	3.71066
AT5G41750		1.46795	5.06853e-06	1.66977	5.05678e-08	7.07079	6.71774	7.29831	6.80292	6.37178	7.38693	5.61213	5.6431	5.73564	5.44157	5.41559	5.10048
AT2G03410		-0.224195	0.956108	1.66861	0.27618	2.50393	3.74958	3.1773	3.3401	3.28788	4.55306	3.5923	3.23399	3.06154	2.5149	2.80232	3.17814
AT5G44390		1.52025	0.097795	1.66757	0.0349307	4.63827	4.95425	4.65499	4.69384	4.61495	4.79716	4.33073	2.9271	3.06154	3.55092	3.89826	2.58989
AT1G47890	AtRLP7	4.49649	0.0882364	1.66522	0.611109	3.72219	2.74419	2.58939	3.06631	2.21436	3.53277	2	2	2	2.2803	2.31958	2.58989
AT1G28370	ERF11	1.1006	0.629626	1.66233	0.353552	3.41806	3.74958	3.91662	3.57013	3.54708	3.23416	3.84443	2.29321	2.44613	2.5149	2.31958	3.00739
AT1G77380	AAP3	-0.229895	0.957383	1.66185	0.359886	3.52672	2.41955	3.00664	3.06631	3.76673	3.39118	2.89817	3.23399	3.49156	2.89359	2.31958	2.58989
AT2G40750	WRKY54	0.804137	0.760981	1.66074	0.221239	4.1192	2.41955	3.59381	3.4597	3.95731	4.85224	3.5923	2.7451	2.7864	2.5149	3.16339	3.46883
AT4G17670	FLZ2	1.94663	0.495883	1.65842	0.330859	3.41806	2.41955	3.00664	3.67271	3.8331	3.99109	2.36502	2.53677	2	2	3.16339	3.17814
AT2G20700	LLG2	0.0152299	0.997251	1.65738	0.469424	3.81081	2	3.46788	2.90709	3.46575	3.05793	2.65609	3.59849	3.49156	2.2803	2.31958	2.81369
AT2G17040	anac036	0.843519	0.691163	1.65593	0.182681	5.40811	4.95425	5.18171	5.86458	5.17143	5.35001	3.95569	2.7451	5.52471	4.00083	3.99118	4.25958
AT5G55490	GEX1	0.217802	0.968041	1.65442	0.458778	3.30055	2.41955	3.00664	3.76848	3.08496	3.05793	3.28659	2.7451	2.44613	2	2.31958	3.17814
AT5G18540		0.901021	0.709025	1.65149	0.21214	3.52672	3.88757	3.00664	3.85828	4.22784	3.88942	3.10541	3.36599	2	2.5149	2.80232	3.46883
AT5G31804.1	NA	2.68406	0.258282	1.64997	0.617417	3.17262	2.74419	4.2584	2.72809	2.97168	2.62384	2.36502	2	2.7864	2.5149	2	2.32489
AT2G04460.1	NA	1.06246	0.852401	1.64929	0.759464	2.7023	2.41955	3.46788	2.28548	3.08496	2	2	2	3.29251	2.5149	2	2
AT5G46665.1	NA	0.292034	0.893288	1.64903	0.0222905	3.89431	3.88757	4.91838	5.18525	4.95007	4.55306	4.15536	3.70205	4.41916	4.07613	3.31487	3.33079
AT4G33467		2.4496	0.826349	1.64563	0.876634	2.27385	2.74419	2	3.67271	2	2.62384	2	2	2	2.89359	2	2
AT2G43000	JUB1	5.95811	0.00088733	1.64297	0.433459	4.31372	4.01351	3.91662	3.20969	3.08496	3.23416	2	2	2	2	2.99412	2.32489
AT5G35525	PCR3	-2.42594	0.492515	1.64045	0.577546	2.27385	2.41955	2	3.57013	2.40095	3.23416	3.44753	2.7451	2.44613	2.89359	2.31958	2
AT5G44568		1.96398	4.62691e-05	1.6388	0.000218422	6.77285	5.33812	5.91926	6.63521	5.68413	6.63244	4.48708	4.40105	4.31795	4.89404	4.69048	5.01291
AT4G35380	BIG4	2.67663	0.283433	1.63836	0.631718	2.87667	3.2327	4.0976	3.20969	2.40095	2.62384	2.36502	2.29321	2.44613	2.71664	2	2
AT1G77790		3.79312	0.755252	1.63557	0.91663	2.50393	2	3.46788	2	2	2.85715	2	2	2	2.2803	2	2
AT5G27980		-0.617521	0.878064	1.63171	0.509158	2.7023	3.2327	2.81305	3.57013	3.08496	2.62384	4.05898	2.29321	2.7864	2.5149	2.31958	2.58989
AT2G26440	PME12	1.36424	0.000101629	1.62622	1.10663e-07	6.46678	6.40945	6.83296	6.9834	6.44787	7.22943	5.35231	5.53506	4.91129	5.65309	4.9897	5.40567
AT4G37410	CYP81F4	1.0702	0.601901	1.62269	0.162435	3.17262	3.59698	4.00995	4.02268	4.7239	3.88942	3.28659	3.23399	2	3.44127	3.31487	2.58989
AT1G21320	NSRB	3.06822	0.257391	1.62249	0.635837	3.41806	3.00902	3.59381	2.52369	2.71436	3.05793	2	2.29321	2.44613	2.71664	2	2
AT2G45900		0.0612041	0.986474	1.61955	0.147279	3.52672	3.4263	4.71166	4.69384	3.37955	4.7399	3.10541	4.13107	4.41916	2.89359	3.31487	3.46883
AT1G29160	DOF1.5	-0.986081	0.876586	1.61761	0.735315	2.27385	3.00902	2	2.28548	3.54708	2	3.5923	2.29321	2	2	2.58105	2.32489
AT2G47130	SDR3A	2.78329	0.0420592	1.61739	0.168245	3.97323	3.59698	4.40305	4.42661	3.54708	4.48498	2.36502	2.9271	2	3.55092	2.80232	2.81369
AT3G11080	AtRLP35	0.155684	0.92847	1.61476	0.00128618	5.40811	4.67812	5.47148	5.28578	5.11919	5.8604	4.81679	4.99751	5.47855	4.34328	3.99118	3.8179
AT3G23260		0.622529	0.836201	1.61305	0.345597	3.30055	3.74958	3.46788	3.67271	3.8331	3.05793	2.65609	2.7451	3.8224	2	2.99412	3.00739
AT5G28487.1	NA	3.84392	0.256546	1.6125	0.787768	2.27385	2.74419	4.18024	2	2.56615	2.34538	2.36502	2	2	2.2803	2	2
AT1G61810	BGLU45	2.78881	0.200023	1.61087	0.495528	3.41806	3.00902	4.00995	3.20969	3.18998	3.05793	2.65609	2.29321	2	2	2.99412	2.32489
AT2G12150.1	NA	3.35452	0.401723	1.60891	0.79755	2.27385	2.74419	3.70962	2	2.56615	2.34538	2.36502	2	2	2.2803	2	2
AT1G20450	ERD10	0.16857	0.718243	1.60673	2.39443e-24	8.48927	9.23056	9.10855	9.80293	9.99649	9.67911	8.72514	8.79118	8.89209	8.13917	8.25047	8.32744
AT2G02350	SKIP3	-0.264955	0.939104	1.59961	0.18981	3.03222	3.4263	3.70962	4.02268	4.36874	4.25907	4.05898	2.53677	3.8224	2.2803	3.31487	3.59481
AT3G09620		-2.09408	0.47076	1.594	0.581375	2.27385	2	2.81305	3.57013	3.18998	2.34538	2.36502	2.9271	4.09135	2.5149	2	2.81369
AT5G43420	ATL16	1.90838	0.241147	1.59053	0.183252	3.81081	3.2327	4.00995	4.48416	4.32328	3.99109	2.36502	3.23399	2	2.5149	3.79895	3.00739
AT1G41890	NA	1.10449	0.879244	1.58859	0.801132	2	2	3.59381	2	2.40095	3.05793	2.36502	2	2.7864	2.5149	2	2
AT1G05675	UGT74E1	3.4155	2.25104e-07	1.58612	0.0138864	5.56922	5.33812	6.29797	5.15012	4.36874	5.77746	3.10541	3.23399	3.06154	3.74801	4.23864	3.59481
AT5G53592		-1.00721	0.950134	1.58532	0.906962	3.17262	2	2	3.20969	2	2	2.36502	3.70205	2	2.5149	2	2
AT3G05870	APC11	0.470646	0.904971	1.58468	0.428527	3.52672	3.2327	2.81305	3.4597	3.08496	3.6617	2	3.59849	2.7864	2.71664	2.58105	2.58989
AT3G01450		0.257845	0.896094	1.58405	0.0255227	4.04806	4.75227	5.22128	4.78826	4.7239	5.05366	3.84443	4.77808	4.76514	3.0512	3.89826	3.8179
AT3G51470		-0.199346	0.942732	1.58161	0.0911531	3.62776	3.2327	4.40305	4.69384	4.07168	4.41354	3.84443	4.33814	3.66644	2.89359	3.16339	3.71066
AT3G46690	UGT76E4	1.94395	0.273781	1.58133	0.336622	3.81081	3.59698	3.46788	3.67271	3.54708	3.39118	2.89817	2.7451	2	2.2803	2.99412	2.81369
AT4G23810	WRKY53	1.52064	0.00582127	1.57893	0.0015065	7.36959	6.54077	6.75422	7.44128	7.17956	7.48604	6.02314	4.62838	5.56943	6.24897	5.71703	5.50529
AT4G36791		-1.96513	0.460217	1.57744	0.501559	2.87667	2.41955	2	3.76848	3.76673	2.85715	4.24571	2.7451	2.44613	2.5149	3.31487	2
AT4G30975		0.803062	0.811704	1.57683	0.558307	3.81081	3.00902	2.81305	3.20969	2.56615	3.05793	3.28659	2.7451	2.44613	2.5149	2.31958	2.32489
AT1G18940		0.353453	0.956112	1.57446	0.603453	3.17262	2	2.58939	2.28548	2.71436	4.17515	2	2.53677	3.06154	2.5149	2.80232	2.32489
AT5G45340	CYP707A3	0.761122	0.145491	1.57186	1.29116e-05	6.32352	5.89123	6.75422	6.76859	6.3829	6.27747	6.04846	5.03766	5.77436	5.22705	4.69048	5.14235
AT5G56160	SFH14	0.223225	0.926296	1.57139	0.039547	4.43021	4.82278	3.81683	4.64421	5.27055	4.79716	4.81679	3.88922	3.66644	4.28098	3.31487	3.17814
AT4G37370	CYP81D8	1.04865	0.383785	1.56966	0.0353982	4.187	4.42967	4.2584	4.87688	4.12563	5.09991	3.5923	3.48692	3.49156	3.32259	3.6923	3.59481
AT3G13900	ALA7	0.363948	0.924165	1.56647	0.362494	3.03222	3.4263	4.2584	4.23874	4.01563	2.62384	3.84443	3.23399	3.06154	3.55092	2.58105	2
AT5G58860	CYP86A1	4.30964	0.109924	1.56526	0.592764	2.7023	3.00902	3.32989	3.20969	3.8331	2.34538	2	2	2	2.2803	3.16339	2
AT1G58160	JAL15	-0.0604986	0.991843	1.56425	0.612634	2	3.59698	3.1773	2.52369	2.56615	3.88942	2.89817	3.70205	2	2.5149	2.58105	2.32489
AT2G31990		-0.297272	0.942476	1.56276	0.34426	3.41806	2.74419	2.81305	3.06631	4.36874	3.39118	3.10541	3.23399	3.29251	2.71664	2.31958	3.33079
AT4G38830	CRK26	-0.226555	0.969175	1.56213	0.557398	2.50393	2	3.46788	3.3401	3.28788	3.23416	2	2.9271	3.49156	2	2.58105	3.00739
AT5G56960		4.07584	0.134509	1.55867	0.732147	3.17262	2.41955	4.18024	2.52369	2.71436	2.34538	2	2	2.44613	2.2803	2	2.32489
AT5G41160	ATPUP12	0.0943395	0.976806	1.55704	0.172818	3.17262	3.74958	4.00995	3.94282	4.22784	3.78005	3.5923	3.70205	3.49156	3.0512	2.58105	3.33079
AT4G08040	ACS11	0.89454	0.441247	1.55418	0.0376587	4.37314	4.75227	4.65499	4.83325	4.36874	4.90529	4.41102	3.08869	3.96313	3.74801	3.45195	3.33079
AT5G23810	AAP7	-1.48832	0.251882	1.55322	0.126353	2.7023	3.4263	3.1773	4.48416	3.89654	4.55306	4.15536	4.27237	3.66644	2.5149	3.57712	3.46883
AT3G27500		0.331539	0.933396	1.55254	0.403882	3.52672	2.74419	3.70962	3.85828	2.71436	3.78005	2.65609	2.7451	3.96313	2.71664	2.58105	2.81369
AT4G14650		0.468125	0.870734	1.55185	0.28545	3.81081	3.59698	3.59381	4.23874	3.37955	3.39118	2.65609	3.59849	3.66644	2.89359	3.16339	2.32489
AT3G10930		-0.171164	0.977382	1.55172	0.661414	3.03222	2	3.32989	2.28548	2.40095	3.78005	3.10541	2.53677	3.29251	2	2.99412	2
AT2G16660		0.779656	0.324441	1.5506	0.00130195	5.09173	4.89001	5.2973	5.31779	5.34066	5.5297	4.33073	4.33814	4.68611	3.92138	4.4498	3.8179
AT1G09080	MED37B	1.73441	0.597873	1.54953	0.481092	3.03222	2.74419	3.00664	3.85828	3.37955	2.62384	2	2.53677	2.44613	2.71664	2.80232	2.32489
AT5G43290	WRKY49	0.847914	0.590773	1.54843	0.0533763	3.89431	4.51733	3.91662	5.25304	4.32328	5.18818	3.5923	3.59849	3.29251	3.19326	3.16339	4.47151
AT5G27420	ATL31	2.27311	3.11314e-05	1.54817	0.00199798	5.54358	5.07473	5.68464	5.46799	5.09235	5.59574	3.72387	3.36599	3.8224	4.07613	4.31251	3.8179
AT2G22860	PSK2	3.27166	0.369476	1.54156	0.647903	2.50393	2.41955	2.81305	2.72809	2.71436	3.6617	2	2	2	2.71664	2.58105	2
AT1G54660	NA	1.24998	0.477054	1.53987	0.146107	2.87667	4.01351	4.0976	4.23874	4.7239	4.41354	3.28659	2.29321	3.29251	3.44127	3.6923	2.81369
AT3G05660	AtRLP33	2.46423	0.000732156	1.53912	0.02172	4.82007	5.01575	4.96574	4.74182	4.53745	5.31122	3.10541	3.36599	2.7864	4.00083	3.45195	3.46883
AT1G67460		1.5129	0.231494	1.53699	0.104884	3.89431	4.12933	4.2584	4.09835	4.12563	4.95646	3.28659	2.7451	3.29251	3.0512	2.99412	3.8179
AT3G26430		-0.968618	0.709002	1.53534	0.484725	2.87667	3.88757	2.58939	3.57013	2.56615	3.53277	2.89817	4.33814	3.8224	2	2.58105	3.00739
AT1G76930	ATEXT4 AT1G76930	1.55348	0.000685032	1.53494	0.000563626	10.0442	10.629	10.8429	10.6817	10.0723	10.8455	8.76005	9.09215	9.11211	8.39218	9.6085	8.86011
AT4G34950		0.653141	0.395607	1.52609	0.000246099	5.22671	5.47579	5.2973	5.88609	5.49211	6.01322	4.69379	4.40105	5.1655	4.5686	4.31251	4.47151
AT4G15700	GRXS3	2.42132	0.506753	1.52177	0.637183	2.27385	3.00902	3.46788	3.57013	2.21436	3.23416	2.36502	2.29321	2	2.5149	2	2.81369
AT2G28140		-0.467967	0.933396	1.52083	0.693784	2.87667	3.00902	2.32459	2.28548	2.84875	3.05793	2.89817	2	3.66644	2	2.58105	2.32489
AT3G15340	PPI2	0.75234	0.941523	1.51958	0.845872	2.7023	3.2327	3.1773	2	2	3.6617	2.89817	2	3.06154	2	2.80232	2
AT3G26200	CYP71B22	1.12628	0.571071	1.51699	0.334897	4.04806	2.74419	4.81872	3.67271	3.28788	4.55306	3.44753	3.08869	3.49156	2.2803	3.6923	2.58989
AT1G35710		1.11412	0.0225464	1.51469	0.000212678	8.51588	8.0548	8.44355	8.32572	7.64897	8.8775	7.39814	7.3851	6.9409	7.20215	6.57368	6.79557
AT1G65845		1.41646	7.60453e-10	1.51462	4.87746e-13	7.97918	7.69006	7.82679	8.42458	7.89016	8.483	6.47927	6.10652	6.79787	6.83033	6.98859	6.55327
AT2G45430	AHL22	1.91095	0.631607	1.50373	0.53677	3.17262	2	2.81305	2.90709	4.12563	3.05793	2.65609	2	2	2.5149	2.58105	3.00739
AT1G08050		-0.211842	0.942276	1.50238	0.117113	3.81081	3.4263	3.91662	4.74182	3.89654	4.79716	2.89817	4.40105	3.96313	3.32259	3.16339	3.71066
AT1G21695		-0.680884	0.810785	1.49583	0.349072	2.87667	3.59698	2.58939	3.76848	3.8331	3.39118	2.89817	3.88922	3.29251	2.89359	3.16339	2.32489
AT5G66630	DAR5	0.843369	0.539646	1.49288	0.133055	5.1608	4.01351	4.2584	4.23874	4.12563	4.41354	3.72387	4.33814	3.49156	3.19326	3.6923	2.58989
AT1G13140	CYP86C3	-0.970939	0.663539	1.49075	0.414988	3.03222	2.74419	3.32989	3.3401	3.28788	3.39118	3.28659	3.79866	3.8224	3.0512	2.31958	2.32489
AT3G55970	JRG21	0.66059	0.922644	1.48949	0.60776	2.50393	2	2.81305	4.09835	2.84875	2.62384	2	2.7451	2	2.71664	2.80232	2.32489
AT5G12420		2.31645	0.0108422	1.48875	0.0589539	4.43021	4.51733	4.53451	4.48416	4.53745	4.95646	2.89817	3.08869	2.7864	3.32259	4.07846	3.00739
AT1G60500	DRP4C	1.49012	0.744276	1.48479	0.775255	2	2.74419	3.70962	2.72809	2.21436	2.62384	2.36502	2.7451	2	2.2803	2	2.32489
AT1G40095.1	NA	5.31024	0.0170965	1.48043	0.699427	3.17262	2.74419	4.40305	2.72809	2.97168	2.34538	2	2	2	2.5149	2	2.32489
AT1G78780		-1.70918	0.508115	1.47659	0.563887	2.27385	2.74419	2.58939	2.90709	3.08496	3.23416	2.36502	3.36599	3.8224	2.2803	2.58105	2.58989
AT2G38390	PER23	4.2521	0.186013	1.47397	0.737703	2.7023	2.41955	3.59381	3.3401	3.08496	2	2	2	2	2	2.99412	2
AT5G09580		0.639362	0.906804	1.47195	0.610811	2.50393	3.2327	2.58939	3.76848	3.54708	2.34538	3.10541	2.29321	2	2.2803	3.31487	2
AT4G04510	CRK38	3.87503	0.367705	1.47163	0.840875	2.27385	2.41955	3.46788	2.28548	2	2.62384	2	2	2	2.2803	2	2
AT3G17110	NA	-1.95526	0.63644	1.47057	0.745606	2	2	2.81305	2.90709	2.40095	2.85715	3.72387	2	2.7864	2.2803	2.58105	2
AT2G35700	ERF038	0.43549	0.892183	1.46895	0.400358	4.4851	3.2327	3.00664	3.94282	3.62407	2.85715	3.84443	3.36599	3.06154	3.0512	2.80232	2.32489
AT1G15010		0.133635	0.966594	1.46674	0.0636268	3.30055	3.59698	3.81683	4.91923	5.06499	4.17515	3.5923	3.23399	3.66644	3.65283	3.57712	3.71066
AT1G03390		-0.292609	0.939104	1.46373	0.295526	2.7023	3.00902	3.32989	4.09835	3.76673	3.6617	3.10541	3.48692	2.7864	2.89359	3.16339	2.81369
AT1G72520	LOX4	0.934759	0.00582127	1.45908	5.06642e-07	6.99715	6.66112	7.35277	6.92225	6.87545	7.0643	6.09781	5.86014	6.46063	5.62829	4.94394	5.968
AT5G04390		0.54079	0.896087	1.45142	0.529616	3.03222	2.74419	3.32989	3.57013	2.71436	3.23416	2.36502	2.9271	3.06154	2.5149	2.80232	2.32489
AT1G69710		-0.872951	0.750288	1.44863	0.486276	2.7023	3.00902	3.00664	2.72809	3.37955	3.39118	3.44753	3.36599	3.29251	2.5149	2.58105	2.58989
AT5G34871		-0.433571	0.904971	1.44819	0.597095	2.50393	3.88757	3.1773	2.90709	3.08496	2.62384	2.89817	3.70205	3.8224	2.2803	2.31958	2.58989
AT5G05600		-0.379467	0.85193	1.4452	0.0909948	4.63827	6.15993	5.94312	6.38626	5.62916	6.51787	5.31105	5.81465	6.72066	5.15941	4.94394	4.53575
AT5G60180	APUM19	-1.14124	0.677059	1.44376	0.53138	2.27385	3.00902	3.32989	2.72809	3.08496	3.99109	2.65609	3.48692	4.20909	2	2.99412	2.81369
AT5G63600	FLS5	3.04614	0.312422	1.44277	0.405078	2.87667	2.74419	3.00664	3.76848	4.4128	3.6617	2	2	2.44613	3.0512	3.6923	2
AT5G57220	CYP81F2	2.50152	1.12304e-05	1.4401	0.0226724	6.68178	6.75428	7.3258	6.7215	6.59856	7.20847	5.08498	3.79866	4.84007	5.72504	4.63397	5.87171
AT5G16570	GLN1-4	1.68792	0.081591	1.43651	0.08649	4.77672	3.74958	4.76618	4.91923	4.65219	4.55306	3.84443	3.23399	2.44613	3.44127	4.07846	3.17814
AT1G24140	3MMP	1.23851	0.438104	1.43394	0.280792	4.589	4.01351	4.40305	3.76848	2.97168	5.14472	3.10541	4.05487	2.7864	3.32259	3.31487	3.00739
AT2G38150		-0.198226	0.958412	1.43383	0.345947	3.62776	3.2327	3.46788	4.09835	3.95731	3.39118	3.84443	2.53677	4.09135	2.2803	2.80232	3.59481
AT1G33260		0.316893	0.924165	1.43194	0.254599	2.87667	4.01351	3.59381	4.17025	3.8331	4.33837	3.5923	3.08869	3.29251	3.65283	3.16339	2.32489
AT5G48380	BIR1	0.558683	0.252846	1.43172	5.06642e-07	6.79474	6.10439	6.95533	7.39701	6.85163	7.11021	6.4223	6.08752	5.84882	6.02023	5.63302	5.59849
AT5G20240	PI	0.179385	0.973745	1.42935	0.525821	2.27385	2.74419	3.32989	4.02268	3.28788	3.05793	2.65609	3.23399	2	3.19326	2.58105	2.32489
AT5G15120	PCO1	0.734611	0.73654	1.4269	0.267291	3.97323	3.59698	4.2584	4.36666	3.8331	4.25907	2.36502	3.79866	3.8224	2.2803	3.89826	3.00739
AT2G24680		0.595025	0.908667	1.42574	0.705273	2.27385	3.88757	2.81305	2.90709	2.71436	3.05793	2	2	3.8224	2.2803	2.58105	2.32489
AT1G01310		-1.63348	0.350606	1.4243	0.404515	2.50393	2.74419	3.32989	3.4597	4.17764	3.05793	3.44753	4.13107	3.96313	2	3.16339	3.17814
AT3G09480		0.368625	0.894559	1.42197	0.216637	4.1192	3.4263	3.70962	3.94282	4.22784	4.41354	3.28659	4.20345	2.44613	3.19326	2.99412	3.46883
AT3G43000.1	NA	-0.282798	0.950134	1.42069	0.526838	3.03222	3.59698	2.32459	3.4597	3.37955	3.05793	3.28659	3.70205	2	2.5149	2.58105	2.81369
AT4G04190		-0.734043	0.855003	1.41963	0.57492	2.87667	2.74419	2.32459	2.72809	3.46575	3.23416	3.44753	2.29321	3.06154	2.5149	2.80232	2.32489
AT1G11900		0.12651	0.971446	1.41904	0.284281	3.41806	3.00902	4.33254	3.4597	4.53745	4.17515	3.10541	3.70205	3.96313	3.19326	2.31958	3.71066
AT1G14260		-0.326935	0.917094	1.41277	0.288913	3.17262	3.59698	3.46788	4.23874	4.01563	3.23416	3.72387	2.9271	4.09135	2.89359	3.16339	3.00739
AT3G58000	VQ25	-2.1814	0.35771	1.41158	0.661257	2.50393	2.41955	2.58939	3.3401	2.56615	2.62384	2.89817	2.53677	4.51374	2.2803	2.58105	2.32489
AT3G25855		3.62806	0.329138	1.41157	0.806065	2	4.23654	2.32459	2.90709	2.21436	2.34538	2.36502	2	2	2	2.31958	2.32489
AT1G70140	FH8	0.679438	0.675962	1.40969	0.0582089	3.72219	4.23654	4.53451	5.52394	4.65219	5.23037	4.15536	2.9271	3.8224	3.83729	4.51384	3.46883
AT1G06160	ERF094	2.31412	0.187494	1.40734	0.424166	2.87667	4.23654	3.81683	3.20969	3.46575	4.08605	2.36502	2.7451	2.44613	3.0512	2.99412	2.32489
AT3G09490		-0.104084	0.981182	1.4036	0.404422	3.62776	2.41955	3.00664	4.02268	4.07168	3.53277	2.65609	3.88922	2.44613	2.71664	3.57712	2.58989
AT4G11430		-3.80652	0.803225	1.40339	0.942474	2	2	2	2	2.40095	2	3.5923	2	2	2	2	2
AT1G69810	WRKY36	0.00500476	0.999462	1.40088	0.617417	2.87667	2.41955	3.32989	3.57013	2.40095	4.08605	2.36502	3.70205	2	3.32259	2.58105	2
AT1G16640		0.476106	0.904971	1.40035	0.496963	2.87667	3.4263	3.1773	3.3401	3.8331	2.85715	2.65609	3.36599	2.44613	2.5149	3.16339	2.32489
AT3G03030		0.392877	0.864277	1.40015	0.139802	3.97323	3.59698	4.18024	4.53951	4.7239	3.78005	3.72387	3.97442	3.06154	3.55092	3.31487	3.33079
AT4G01750	RGXT2	1.83325	0.00268831	1.3991	0.0168987	5.01919	4.95425	5.50393	5.15012	4.85745	5.27136	3.84443	3.48692	3.8224	3.74801	4.31251	3.71066
AT2G28440		-0.326137	0.926225	1.39746	0.395978	3.30055	4.23654	2.58939	3.57013	4.12563	3.53277	4.24571	3.70205	2.7864	3.44127	2.31958	2.81369
AT5G55950		-0.971005	0.805598	1.3952	0.770614	2.7023	2.41955	3.00664	2.52369	2.56615	2.34538	3.95569	2.7451	2.44613	2.5149	2	2
AT2G18600	RCE2	0.812979	0.852666	1.38776	0.576668	3.30055	2.41955	2.58939	3.67271	3.18998	3.23416	2.89817	2.53677	2	3.19326	2	2.58989
AT1G19020		0.957524	0.158193	1.38656	0.00849701	5.71413	4.51733	5.94312	5.43917	5.19686	5.62766	4.69379	4.62838	4.76514	4.21588	4.07846	4.40427
AT5G43910		2.08727	0.0531324	1.38539	0.173053	4.187	4.51733	4.33254	4.78826	4.27635	4.25907	3.84443	2	2.44613	3.65283	3.31487	3.33079
AT5G43620	PCFS5	-0.565363	0.612794	1.38312	0.0174176	4.37314	4.89001	4.59601	5.03929	5.53262	5.31122	4.69379	5.22317	5.3305	4.5686	4.38279	3.00739
AT3G28865.1	NA	-2.2698	0.459129	1.38266	0.755464	2	2.41955	2.81305	2.72809	2.21436	3.05793	4.24571	2	3.29251	2.5149	2	2.32489
AT3G25882	NIMIN-2	0.148868	0.973441	1.37826	0.53827	3.52672	4.23654	3.1773	4.30411	2.56615	2.62384	2.36502	3.70205	4.20909	2.71664	2.31958	3.00739
AT1G67600		2.16871	0.513218	1.37748	0.531499	2.7023	3.00902	3.00664	3.4597	3.69716	3.23416	2.36502	2	2.44613	3.19326	2.80232	2
AT4G01720	WRKY47	0.935483	3.28486e-05	1.37718	3.10411e-13	7.76852	7.53066	7.76789	8.47158	8.10349	8.42514	6.75013	6.84396	6.75978	7.323	6.63255	6.90907
AT5G05460	ENGASE1	-0.123187	0.961496	1.37561	0.0756697	4.63827	4.59996	3.91662	4.53951	5.2464	4.7399	4.41102	3.88922	5.10603	3.65283	3.16339	4.33374
AT4G21760	BGLU47	0.672373	0.691163	1.3727	0.200389	3.62776	4.89001	4.2584	4.17025	4.27635	3.99109	3.44753	4.05487	3.8224	3.32259	3.57712	2.58989
AT1G17960	AT1G17960	2.84307	0.180962	1.37269	0.590422	3.17262	4.12933	3.46788	3.57013	2.97168	2.85715	2.65609	2	2.44613	2.2803	2	3.17814
AT5G26920	CBP60G	0.988789	0.033865	1.37175	0.000113184	6.35333	5.60146	6.45559	7.02277	6.29144	6.51787	5.50645	4.95622	5.38156	5.65309	4.9897	5.33521
AT4G37682		-0.227817	0.956966	1.36208	0.447644	2.7023	3.2327	3.32989	3.20969	4.01563	3.39118	2.89817	3.70205	2.7864	2.89359	2.31958	3.17814
AT1G17455	EFL4	1.13827	0.583642	1.36083	0.362494	3.41806	3.74958	3.59381	3.94282	3.95731	3.23416	2.89817	3.23399	2.44613	3.32259	2.80232	2.58989
AT3G55840	HSPRO1	1.27425	0.170264	1.3608	0.0577549	4.63827	4.33633	4.53451	4.64421	5.00868	4.48498	3.72387	3.59849	3.29251	3.55092	3.6923	3.8179
AT2G27080	NHL13	-0.418118	0.262443	1.35998	2.68292e-09	6.90956	7.0907	7.06813	7.46291	7.09419	7.08744	7.55655	7.32959	7.39058	5.46977	6.03333	6.20377
AT2G10232.1	NA	-0.771453	0.971401	1.35984	0.942637	2	2	3.00664	2.72809	2	2	3.44753	2	2	2	2.31958	2
AT5G57010	IQM5	1.87853	0.428199	1.35845	0.589379	3.52672	3.2327	4.00995	4.02268	3.18998	2.34538	2	2.7451	3.06154	3.32259	2	2.32489
AT5G67620		-1.24004	0.740568	1.35832	0.695133	2.50393	3.2327	2	2.52369	3.28788	3.05793	2	3.08869	3.96313	2.71664	2	2.58989
AT5G28630		1.00482	0.0133869	1.3571	2.19374e-05	5.75937	6.31475	6.78095	6.87999	6.8833	6.4834	5.43144	5.22317	5.56943	5.62829	5.34693	5.47284
AT2G13960		1.03734	0.696486	1.35071	0.52677	3.89431	4.01351	3.1773	2.52369	3.46575	4.25907	3.28659	2	3.66644	3.32259	2.58105	2.32489
AT4G04710	CPK22	-0.890788	0.725565	1.34991	0.453495	2.50393	3.00902	3.46788	3.57013	3.46575	3.6617	3.44753	3.70205	3.49156	3.44127	2	2.58989
AT3G21481	NA	-0.792463	0.884373	1.34739	0.768134	2.27385	3.2327	2.32459	2.28548	3.18998	2.34538	2.65609	2	3.8224	2	2.58105	2.32489
AT5G57200		-0.506919	0.903012	1.34636	0.610398	2.7023	3.2327	3.00664	2.90709	3.08496	3.39118	2.65609	2.29321	4.20909	2.71664	2.58105	2.32489
AT1G27730	ZAT10	1.9579	4.95972e-05	1.34615	0.0262548	6.26198	5.98647	6.18244	4.78826	5.09235	5.14472	4.81679	3.79866	4.51374	4.61983	3.16339	3.46883
AT1G09350	GOLS3	2.31595	0.296617	1.34317	0.395915	3.62776	3.4263	2.58939	3.94282	3.69716	3.88942	2.65609	2	2.44613	3.19326	2.99412	2.81369
AT1G09932		0.437962	0.890333	1.3419	0.38064	3.97323	2.41955	3.70962	4.42661	3.46575	3.39118	3.44753	3.08869	3.29251	3.19326	2.99412	2.81369
AT1G43590.1	NA	2.48719	0.523311	1.3418	0.772609	2.7023	2	3.81683	2.90709	2.71436	2.34538	2.65609	2	2	2.2803	2	2.58989
AT1G79310	AMC7	-0.742286	0.930978	1.3411	0.761942	2	2	2.58939	2	3.69716	2.85715	2.36502	2.29321	2.44613	2	2.31958	3.00739
AT1G24150	ATFH4	0.876727	0.0283063	1.33757	1.1294e-05	6.43924	5.95542	6.37016	6.81419	6.27959	6.69403	5.54254	5.38753	5.47855	5.44157	5.03405	5.53703
AT5G07140		-0.0576075	0.981791	1.33237	0.071632	3.52672	5.01575	4.0976	4.83325	5.03711	4.95646	3.84443	4.40105	4.68611	4.14769	3.6923	3.71066
AT4G25950	VHA-G3	0.360582	0.956108	1.33221	0.708065	3.17262	2.74419	2.32459	3.85828	2.21436	3.39118	3.44753	2	2	2	2.58105	3.17814
AT2G21850		1.3291	0.504896	1.33184	0.433399	3.89431	3.2327	3.91662	3.94282	2.84875	4.08605	2.89817	3.08869	2.7864	2.2803	2.80232	3.46883
AT4G22390		0.226935	0.946704	1.33049	0.521496	3.52672	3.59698	3.91662	3.20969	3.37955	2.62384	3.84443	3.23399	3.49156	2.5149	2.80232	2.32489
AT2G43440		0.379419	0.883721	1.32462	0.364788	3.62776	4.42967	3.70962	3.4597	3.69716	3.53277	3.5923	3.97442	3.29251	2.89359	2.80232	2.81369
AT5G10695		-0.0691437	0.978985	1.32443	0.131983	4.589	3.88757	3.70962	4.59281	4.53745	4.41354	3.44753	4.62838	4.20909	3.65283	3.45195	3.46883
AT4G39320		0.829089	0.818654	1.32231	0.550978	2.87667	3.2327	3.00664	3.4597	3.54708	3.05793	2.65609	2.29321	3.06154	2.2803	3.31487	2.32489
AT1G18200	RABA6B	1.27237	0.723992	1.31773	0.601954	3.30055	2	3.1773	3.76848	2.84875	3.39118	2	2.29321	3.06154	2.5149	2.80232	2.81369
AT3G21780	UGT71B6	0.647703	0.827418	1.31755	0.411835	3.17262	3.00902	3.91662	3.3401	3.76673	4.48498	2.65609	2.7451	3.66644	2.5149	3.6923	2.81369
AT5G39520		1.95141	0.447632	1.31633	0.641427	3.17262	3.00902	3.59381	3.06631	2.71436	3.23416	2.36502	2.53677	2.44613	2	2.58105	2.81369
AT1G61360		1.6903	0.00016293	1.30574	0.00357594	6.00454	5.82406	5.96659	5.98908	5.47143	5.65889	4.7566	4.51919	3.8224	5.01379	4.4498	4.01107
AT3G48480		-0.308135	0.944526	1.30379	0.620781	3.03222	4.12933	2.58939	2	3.46575	3.78005	4.15536	2.7451	3.49156	2.2803	2.99412	2.58989
AT4G23260	CRK18	0.970057	0.000317445	1.30266	4.56904e-08	7.27929	7.33946	7.16262	7.46291	6.99622	7.54573	6.5695	6.26711	6.08278	6.24897	5.74398	6.22341
AT2G26790		0.211445	0.950493	1.29947	0.295274	3.30055	3.4263	3.59381	4.30411	4.07168	3.88942	3.44753	2.53677	3.8224	3.32259	3.45195	2.81369
AT3G04720	HEL	1.70231	1.73009e-09	1.29853	6.68672e-06	7.05273	7.10492	7.40525	6.52983	6.69985	7.09887	5.22483	5.81465	5.61281	5.52457	5.8959	5.18304
AT4G11950		0.624208	0.87479	1.29736	0.672949	2.7023	3.00902	4.2584	2.52369	3.28788	3.05793	2.65609	3.48692	3.06154	2	2	3.17814
AT1G20015		-0.819089	0.893288	1.29542	0.747092	2.50393	2	2.58939	3.67271	2.71436	2	3.10541	2.29321	2.44613	2.71664	2	2.58989
AT1G63710	CYP86A7	0.620574	0.848223	1.29532	0.591101	4.4851	3.4263	2.32459	3.06631	3.62407	2.85715	2.65609	3.70205	3.29251	2.5149	2.80232	2.58989
AT3G42420.1	NA	-0.281383	0.942758	1.2939	0.510491	2.50393	3.4263	3.32989	3.3401	3.18998	3.53277	3.5923	3.08869	3.06154	2.71664	2.58105	2.81369
AT5G09800	PUB28	1.33448	0.650205	1.293	0.623781	2.7023	3.59698	3.46788	3.4597	3.37955	2.62384	2	2.7451	3.06154	3.0512	2	2.58989
AT1G19380		0.791706	0.0758824	1.29232	0.000201032	6.35333	5.92368	6.26048	6.0852	5.99073	6.23666	5.57776	5.6431	5.04399	5.19363	4.63397	4.8707
AT1G66280	BGLU22	1.4192	0.725348	1.29205	0.570181	3.03222	2	3.00664	2.52369	4.61495	3.78005	2.36502	2.53677	2	3.0512	3.57712	2.32489
AT1G29680	OBAP2C	0.173805	0.974835	1.28884	0.689438	3.03222	2	3.46788	3.20969	2.84875	2.85715	2.36502	2.9271	3.29251	2.2803	2.99412	2
AT5G05420	FKBP15-3	-0.171235	0.974065	1.28762	0.542118	2.7023	3.00902	2.32459	3.67271	2.97168	3.6617	2.89817	2.29321	3.06154	2.71664	2.80232	2.81369
AT2G45490	AUR3	0.0302596	0.993091	1.28684	0.342567	3.52672	3.00902	3.46788	4.17025	4.22784	3.6617	2.89817	3.70205	3.29251	2.5149	2.99412	3.8179
AT5G01640	PRA1B5	-0.573961	0.814502	1.28642	0.354162	3.41806	3.4263	3.1773	3.67271	4.27635	3.53277	3.84443	3.88922	3.29251	3.0512	3.57712	2.32489
AT1G30040	GA2OX2	-0.678741	0.718848	1.28425	0.256454	2.7023	3.88757	3.81683	4.02268	4.01563	4.41354	4.05898	3.59849	4.31795	3.44127	3.16339	3.17814
AT1G35320		0.426383	0.811704	1.28258	0.153977	4.25175	4.33633	4.65499	3.94282	4.7239	4.48498	4.41102	4.05487	3.66644	3.74801	3.6923	2.81369
AT4G15680	GRXS4	0.257804	0.962174	1.27981	0.551204	2.50393	2.74419	3.00664	3.85828	3.18998	3.23416	2.36502	2.53677	3.06154	2.5149	2.58105	3.17814
AT5G65420	CYCD4;1	-0.375152	0.930668	1.2779	0.488704	2.87667	2.41955	3.32989	3.06631	4.27635	3.88942	2.89817	3.36599	3.06154	2	3.45195	3.33079
AT3G28630		-1.54494	0.547472	1.27613	0.612225	2.50393	2	3.1773	3.67271	2.84875	3.39118	2.65609	4.20345	2.7864	2.89359	2.31958	2.81369
AT3G52400	SYP122	0.689013	0.0333416	1.27464	2.97343e-07	7.03444	7.01742	7.19279	7.18776	6.74364	7.40547	6.36298	6.3169	6.59649	6.09455	5.66157	5.92066
AT1G71910		-1.13127	0.709789	1.2737	0.513294	2	2.74419	3.00664	3.67271	4.22784	2.85715	3.28659	3.36599	2.44613	3.0512	2.80232	3.00739
AT5G18065	HTT3	0.386159	0.88196	1.27304	0.369616	3.72219	4.23654	4.0976	3.76848	4.07168	3.05793	2.89817	3.97442	4.09135	2.89359	2.99412	3.00739
AT1G33770		0.641254	0.0560015	1.27291	2.20757e-07	6.82697	7.06184	6.75422	7.19639	6.72628	7.04078	6.09781	6.2839	6.41234	5.90103	5.74398	5.68602
AT3G22600		2.35319	0.176164	1.27262	0.50703	4.187	3.4263	3.70962	3.67271	2.97168	4.08605	2.65609	2	3.06154	3.0512	3.31487	2
AT1G24145		0.45215	0.835985	1.26956	0.221239	4.187	3.74958	4.00995	4.53951	4.17764	4.33837	3.10541	3.59849	4.20909	3.92138	3.45195	2.58989
AT4G21903		3.00434	0.246225	1.26649	0.614375	3.62776	3.00902	3.1773	3.20969	2.97168	3.53277	2.36502	2.29321	2	2	2.99412	2.81369
AT1G21250	WAK1	0.102878	0.933891	1.26496	7.89186e-05	6.93936	7.01742	6.87077	7.17907	6.91429	7.81197	6.7957	6.68873	7.03957	6.7406	5.6039	5.71406
AT5G36920		0.960735	0.71203	1.26275	0.531499	4.31372	2.74419	3.1773	3.06631	3.62407	3.78005	2.36502	3.08869	3.49156	3.19326	2.31958	2.81369
AT4G10390		1.26269	0.759484	1.26047	0.780499	2.27385	3.00902	3.81683	2.90709	2.84875	2	2.65609	2	3.06154	2	2.58105	2.32489
AT5G18633.1	NA	-0.0334635	0.991843	1.25983	0.34502	3.72219	3.59698	3.81683	3.85828	3.89654	3.78005	3.44753	3.36599	4.31795	3.55092	2.58105	2.81369
AT3G10100.1	NA	-0.0364073	0.993403	1.2598	0.562485	2.50393	3.00902	3.32989	3.4597	3.62407	3.53277	2	3.48692	3.06154	2.5149	3.45195	2.32489
AT5G06820	SRF2	-0.393153	0.907497	1.2597	0.541743	3.41806	2.41955	3.91662	3.3401	3.28788	3.39118	4.24571	2.7451	3.66644	2.5149	2.58105	3.00739
AT1G08940		0.0627292	0.984587	1.25938	0.305812	3.30055	4.23654	4.2584	3.94282	3.69716	3.99109	3.95569	3.97442	3.8224	2.89359	2.99412	3.33079
AT2G31880	SOBIR1	0.395688	0.16354	1.2561	2.34375e-13	8.45187	8.09097	8.36181	8.76363	8.39468	8.92323	8.09526	7.89163	7.7621	7.31525	7.49628	7.58429
AT1G11320		0.262966	0.902234	1.2556	0.109317	3.81081	4.67812	4.53451	5.07719	4.36874	4.68027	4.41102	3.70205	4.31795	3.92138	3.57712	3.71066
AT5G26010		1.42679	0.43974	1.25365	0.406538	3.52672	4.01351	3.32989	3.94282	3.76673	3.6617	2.36502	2.53677	3.49156	2.71664	2.99412	3.33079
AT1G78070		0.461134	0.189358	1.25347	1.19518e-09	7.03444	7.67107	7.27029	8.01024	8.02404	7.66589	6.88275	6.9318	6.83497	6.81942	6.78306	6.44033
AT3G09830	PCRK1	0.685305	0.292442	1.25178	0.00273535	5.71413	5.38549	5.76716	5.67987	5.55245	6.06076	5.31105	4.62838	5.10603	4.61983	4.51384	4.82
AT3G09405	PAE4	1.3292	0.455927	1.24763	0.387122	4.04806	3.2327	3.81683	4.36666	3.89654	3.39118	2.65609	2.9271	3.29251	2.71664	2.80232	3.71066
AT2G36792		-0.0428959	0.994672	1.24686	0.755468	2.27385	3.2327	2	2	3.54708	2.85715	2.65609	2.29321	2.7864	2.5149	2.31958	2.58989
AT5G24270	CBL4	1.47929	0.421554	1.24631	0.384158	3.52672	3.00902	4.0976	3.57013	3.62407	4.61806	2.36502	2.9271	3.06154	3.19326	3.16339	3.17814
AT3G02370		-0.20527	0.938727	1.24388	0.146863	3.62776	3.74958	3.81683	4.69384	4.57672	4.48498	3.95569	4.05487	3.49156	3.83729	3.89826	3.00739
AT5G45440		-0.468375	0.888677	1.24378	0.569132	3.30055	3.2327	3.00664	3.4597	3.08496	3.05793	2.89817	4.05487	3.06154	2.5149	2.58105	2.81369
AT1G20900	AHL27	2.30337	0.181387	1.24201	0.312988	3.41806	3.74958	3.46788	4.53951	4.4128	3.88942	2.65609	2	2.7864	2.89359	3.99118	3.17814
AT1G09650		1.90584	0.838379	1.24168	0.905733	2	3.88757	3.00664	2	3.08496	2	2.36502	2	2.7864	2	2.58105	2
AT1G02360		1.97291	0.0874312	1.24139	0.319069	4.63827	3.4263	4.59601	4.42661	3.8331	4.17515	3.10541	2.9271	3.06154	3.92138	2.99412	2.58989
AT5G41550		0.788883	0.864355	1.23971	0.74546	3.03222	2	3.46788	3.20969	2.21436	2.85715	2.36502	2.7451	2.7864	2.5149	2.31958	2.32489
AT5G26582.1	NA	-2.00598	0.39938	1.23858	0.717433	3.17262	2	2.58939	2.28548	2.84875	3.53277	2.36502	3.23399	4.84007	2.2803	2.31958	2.81369
AT2G28940		-0.003907	0.997895	1.23845	0.00159099	5.35014	5.01575	5.43829	5.79805	5.97611	5.8604	5.26859	4.95622	5.65493	4.89404	4.74486	4.65625
AT3G51430	SSL5	0.806465	0.348276	1.23705	0.0271198	5.09173	5.18592	5.14102	5.15012	5.82124	5.05366	4.48708	3.88922	4.91129	4.00083	4.38279	4.59726
AT5G52830	WRKY27	1.15959	0.447528	1.23654	0.258638	3.52672	4.01351	4.33254	4.09835	4.61495	4.41354	3.5923	2.9271	3.06154	3.55092	3.99118	2.58989
AT2G37130	PER21 AT2G37130	1.57711	5.22807e-06	1.23603	0.000339786	6.79474	6.21341	6.69924	6.30874	6.18111	6.60062	4.81679	5.50673	4.91129	5.44157	5.31133	4.82
AT3G18660	GUX1	0.486327	0.89555	1.23431	0.612674	3.17262	3.88757	3.32989	3.4597	2.56615	3.53277	2.36502	3.59849	3.29251	2	2.99412	2.81369
AT5G39890	PCO2	2.08272	0.390456	1.23351	0.631017	3.62776	2.74419	3.46788	3.57013	3.18998	2.62384	2.65609	2.53677	2	2.89359	2.58105	2.32489
AT4G03300.1	NA	0.933548	0.901234	1.23106	0.875466	2	2	3.70962	2	2.40095	2.34538	2.89817	2	2.44613	2	2	2.32489
AT1G66500	PCFS1	0.507636	0.637783	1.22943	0.0315749	4.68591	5.33812	5.36951	4.91923	5.38558	5.27136	4.62812	4.72989	4.76514	3.55092	4.38279	4.47151
AT3G14360		1.16554	0.706226	1.22524	0.562485	3.30055	2.41955	3.1773	3.20969	3.37955	3.6617	2.36502	2.53677	2.7864	2.5149	2.99412	2.81369
AT4G14746		0.931554	0.211292	1.22498	0.023241	5.5944	5.07473	5.18171	5.82057	5.22184	5.5631	4.33073	4.27237	4.91129	4.46033	4.9897	3.71066
AT4G25470	DREB1C	0.751553	0.826054	1.22447	0.659471	2.87667	3.74958	3.32989	2.90709	3.18998	3.05793	3.28659	2	3.29251	2.89359	2.31958	2.32489
AT2G23945		0.190105	0.963483	1.22381	0.483286	2.87667	4.01351	3.00664	3.76848	3.18998	4.17515	3.5923	3.36599	2.44613	3.44127	2.80232	2.58989
AT1G72070		1.25705	0.508123	1.2227	0.42529	3.41806	3.88757	3.81683	3.85828	3.62407	4.08605	2	3.08869	3.49156	2.5149	3.57712	3.00739
AT5G65575		1.5299	0.503547	1.22117	0.587688	2.50393	4.42967	3.1773	3.3401	3.69716	3.05793	2.36502	2.7451	3.06154	2.89359	2.80232	2.58989
AT1G17830	AT1G17830	0.497757	0.831528	1.22042	0.432781	4.43021	3.59698	3.70962	3.85828	3.46575	3.39118	4.05898	3.23399	3.49156	3.19326	2.58105	2.81369
AT3G50740	UGT72E1	1.35905	2.43799e-08	1.21968	8.34423e-08	7.70056	7.86734	7.91992	7.98055	7.92481	8.45213	6.5519	6.14378	6.81654	7.16813	7.09709	6.44033
AT5G25930		1.64628	1.4582e-06	1.21952	0.000230688	6.18116	6.45456	6.85828	6.43085	6.21883	6.63244	5.13312	4.72989	5.1655	5.46977	5.03405	5.33521
AT1G30755		1.15396	0.025533	1.21864	0.00454753	6.02321	5.98647	6.24136	6.63521	6.31485	6.70903	4.24571	5.6431	4.76514	5.98158	4.69048	5.26113
AT1G24530		0.445396	0.47076	1.21816	7.05452e-05	6.19769	6.68024	6.96702	7.3358	7.05301	7.18721	6.12187	5.74361	6.70069	5.67748	5.94318	6.38908
AT4G04420.1	NA	0.655763	0.517872	1.21613	0.029211	4.86215	4.95425	5.14102	5.65502	5.55245	5.14472	4.69379	3.97442	4.6025	4.93507	4.31251	3.71066
AT1G14040	PHO1;H3	1.34035	0.173007	1.21583	0.198876	4.25175	4.89001	4.53451	4.48416	4.12563	4.41354	2.89817	3.88922	3.66644	3.19326	3.45195	3.71066
AT5G60460		1.40691	0.451055	1.2133	0.527412	3.62776	4.01351	3.91662	3.76848	3.62407	2.85715	3.28659	2.29321	3.29251	3.19326	2.99412	2
AT1G72950		-0.246277	0.964279	1.21133	0.618225	2.27385	2	3.46788	3.67271	3.08496	3.99109	2.36502	2.53677	3.49156	2.2803	3.31487	3.00739
AT5G45370		0.106688	0.970993	1.20843	0.267968	3.97323	4.42967	3.59381	4.30411	3.89654	4.55306	3.28659	4.33814	3.96313	3.74801	3.45195	2.81369
AT4G16400		-0.839438	0.58342	1.20679	0.225464	3.30055	4.12933	3.00664	4.09835	4.57672	4.41354	3.84443	4.05487	4.41916	3.32259	3.79895	3.33079
AT2G06290.1	NA	-0.336502	0.950493	1.20566	0.81623	2.7023	2.74419	3.32989	2.28548	2.21436	2.85715	2	3.08869	3.8224	2	2.31958	2.32489
AT5G18470		0.289819	0.904971	1.20377	0.242457	3.97323	3.59698	4.53451	4.09835	4.4128	4.48498	4.05898	3.48692	4.09135	2.89359	3.31487	4.01107
AT1G06440		-0.835128	0.811704	1.20081	0.68036	2.27385	2.41955	3.46788	2.52369	3.54708	2.85715	2.89817	3.48692	3.29251	2.5149	2.80232	2.32489
AT4G17800	AHL23	-0.143826	0.985931	1.19988	0.702856	2.27385	2.41955	2.58939	2.90709	3.54708	3.39118	3.10541	2	2	2.2803	3.31487	2.32489
AT2G29740	UGT71C2	-0.178119	0.9734	1.19921	0.574668	2.87667	2	3.00664	3.76848	3.54708	3.05793	2.65609	2.9271	2.7864	2.71664	3.16339	2.58989
AT5G18636		-2.66956	0.462044	1.19617	0.780433	2.50393	2	2	3.20969	2.40095	2.62384	3.44753	2	3.29251	2.5149	2.31958	2.32489
AT5G25260	FLOT2	0.0060369	0.998386	1.19504	0.218625	4.53798	3.4263	3.91662	5.21954	4.75847	4.7399	4.55932	2.9271	4.31795	3.65283	3.31487	4.59726
AT3G55734	MIR393B	0.147032	0.978899	1.19465	0.675089	3.03222	3.2327	2	3.57013	2.84875	3.05793	2.36502	3.23399	2.44613	2.5149	2.58105	2.81369
AT4G26800		2.68399	0.203454	1.19431	0.637183	3.41806	3.59698	3.59381	3.3401	2.97168	3.23416	2.36502	2	2.7864	2.5149	3.16339	2
AT4G17920	ATL29	0.201649	0.974926	1.19332	0.761942	2	3.00902	3.59381	2.28548	3.46575	3.23416	2	2.29321	3.8224	2	2.99412	2.58989
AT5G61360		0.939203	0.678171	1.19221	0.476532	3.17262	4.01351	3.59381	3.3401	3.69716	3.88942	3.28659	2.53677	3.29251	3.19326	2.31958	3.17814
AT4G11070	WRKY41	1.03072	0.670233	1.191	0.526785	3.30055	3.59698	3.70962	3.94282	2.71436	3.88942	3.10541	2.9271	2.7864	2.5149	3.45195	2.58989
AT2G34390	NIP2-1	-0.337769	0.938727	1.19085	0.667433	2.87667	3.4263	2.81305	2.72809	3.37955	2.85715	3.44753	2.9271	3.29251	3.0512	2.31958	2
AT2G44910	ATHB-4	-0.0902736	0.97684	1.19046	0.284928	3.81081	3.2327	3.70962	4.64421	4.17764	3.78005	3.95569	3.70205	3.29251	3.65283	2.99412	3.46883
AT4G13494	MIR863A	2.32231	0.124475	1.19013	0.469617	4.04806	3.74958	3.91662	3.94282	4.01563	3.23416	2.65609	2.7451	2.44613	3.65283	2.99412	2
AT4G02482		-1.36251	0.349563	1.18546	0.389359	3.17262	3.00902	3.00664	3.67271	3.95731	3.78005	4.24571	4.05487	3.29251	3.0512	3.16339	3.00739
AT3G39230.1	NA	-0.14541	0.963685	1.18533	0.314261	3.17262	4.33633	3.59381	4.02268	4.27635	4.41354	4.24571	3.79866	3.29251	3.65283	3.6923	2.58989
AT3G16565		0.941051	0.636249	1.18472	0.395915	3.72219	3.4263	4.00995	3.85828	3.76673	4.25907	3.72387	2.7451	2.7864	2.89359	2.80232	3.71066
AT1G26440	UPS5	-0.122931	0.943786	1.1847	0.0181381	4.94281	5.18592	4.53451	5.55113	5.38558	5.35001	4.7566	5.07672	5.1655	4.76344	4.07846	4.25958
AT1G65790	SD17	0.616174	0.132379	1.18433	1.21205e-05	6.69349	6.40945	6.67094	6.92225	6.69093	7.29052	5.80276	6.14378	6.08278	6.11255	5.71703	5.65743
AT2G38860	DJ1E	0.904076	0.0680335	1.1829	0.00261408	6.46678	6.43218	6.79413	6.86923	5.91615	7.21899	5.61213	5.98858	5.47855	5.29167	5.41559	6.07996
AT2G25510		0.48706	0.668715	1.18285	0.0416938	10.4498	9.54927	10.1781	10.146	9.59294	11.0044	9.80071	9.56187	9.48326	9.56606	9.01898	8.88499
AT2G43510	ATTI1	2.03992	0.0489115	1.18255	0.361136	4.53798	4.82278	4.59601	4.74182	3.08496	4.08605	3.28659	3.36599	2.7864	2.5149	3.57712	3.59481
AT1G64400	LACS3	1.28242	3.72745e-07	1.18037	8.98102e-07	7.62313	7.22695	7.69949	7.6188	7.12763	7.84629	6.07335	6.34916	6.46063	6.54243	6.36383	6.2994
AT5G34985.1	NA	4.80736	0.067284	1.18009	0.834091	3.17262	2.41955	3.91662	2.72809	2.21436	2.34538	2	2	2	2.2803	2	2.32489
AT5G05490	SYN1	-0.17899	0.970993	1.17756	0.677832	2.50393	3.2327	3.1773	2.90709	3.54708	2.34538	3.28659	3.08869	2.7864	2.5149	2.80232	2.32489
AT3G44860	FAMT	0.774203	0.742189	1.17595	0.479783	3.81081	3.4263	4.00995	3.76848	3.54708	3.88942	3.28659	3.70205	2.44613	3.0512	2	3.59481
AT4G39580		2.60064	0.04902	1.17491	0.444276	3.41806	4.23654	4.59601	3.3401	4.36874	3.6617	2	2.7451	3.06154	3.19326	2.80232	3.33079
AT5G43890	YUC5	0.00396274	0.999462	1.17322	0.749218	2.87667	3.00902	3.00664	3.67271	2	2.62384	2.36502	3.08869	3.29251	2.5149	2	2.81369
AT3G59700	LECRK55	1.43128	0.322075	1.17312	0.395978	3.81081	3.88757	4.86941	4.23874	3.76673	4.55306	3.44753	2	3.96313	2.89359	3.6923	3.46883
AT2G31865	PARG2	1.79685	0.00918095	1.17099	0.101768	5.43624	4.82278	4.91838	5.37976	4.22784	5.18818	3.72387	3.48692	3.8224	3.92138	4.07846	4.09875
AT5G32125.1	NA	0.321149	0.969841	1.17093	0.879486	2	2	3.70962	2.28548	2.40095	2	3.10541	2	2.7864	2.2803	2	2
AT2G40095		2.05215	5.23014e-05	1.16902	0.0214119	5.61916	5.28915	5.81966	5.79805	5.03711	5.59574	3.95569	4.05487	3.49156	4.51548	4.38279	4.53575
AT2G35930	PUB23	0.818358	0.00116034	1.16798	5.06642e-07	7.3024	7.0907	7.24172	7.0892	6.75224	6.91708	6.53408	6.4268	6.31063	5.81572	5.79642	5.82105
AT4G32650	KAT3	1.37472	0.0176922	1.16415	0.0284908	5.37941	5.01575	5.33386	5.03929	5.40753	5.42459	3.72387	4.05487	4.51374	4.28098	4.31251	4.33374
AT3G26840		0.456349	0.764211	1.163	0.166738	4.77672	4.89001	4.59601	4.69384	4.45556	4.61806	4.24571	4.9137	3.49156	3.19326	3.6923	4.09875
AT3G42383.1	NA	0.894882	0.395955	1.16282	0.172563	4.31372	5.56077	4.86941	4.53951	4.75847	4.68027	3.72387	4.27237	4.6025	3.44127	4.31251	3.33079
AT2G29120	GLR2.7	1.21779	5.6165e-05	1.16039	2.37263e-05	7.2558	6.4766	7.00152	7.32796	6.85163	7.45968	6.02314	5.66889	5.69585	6.23261	6.09743	5.99109
AT4G22270	MRB1	1.09171	0.736391	1.16018	0.688521	3.17262	3.00902	3.81683	3.06631	3.08496	3.53277	3.5923	2.29321	2	3.32259	2.31958	2
AT4G31520		0.341803	0.900326	1.1601	0.34426	3.41806	3.2327	4.33254	3.85828	4.27635	3.99109	3.5923	3.48692	3.49156	3.32259	3.16339	3.33079
AT5G32404.1	NA	-3.20858	0.539636	1.15877	0.891997	2	2	2.32459	2.28548	2.40095	2	3.84443	2	2	2.2803	2	2
AT3G27640		-0.666918	0.619591	1.15832	0.194596	4.31372	3.74958	3.81683	4.36666	4.4128	4.55306	4.55932	3.97442	4.97917	3.32259	3.6923	3.71066
AT5G25370	PLDALPHA3	-1.76721	0.29124	1.15815	0.535397	2.27385	2.41955	3.32989	3.20969	3.37955	3.78005	3.84443	3.70205	3.66644	2.89359	2.80232	2.81369
AT5G26340	STP13	1.15361	0.097795	1.1545	0.0724587	5.32026	5.38549	6.09994	5.72831	4.45556	5.88702	4.93011	4.13107	4.76514	4.51548	4.57515	4.25958
AT1G25320		-0.0150791	0.996544	1.15339	0.34344	2.87667	4.12933	4.71166	4.74182	4.36874	3.6617	4.33073	3.79866	4.09135	3.44127	3.89826	3.00739
AT1G36580		-0.516791	0.866912	1.15261	0.476416	3.03222	2.74419	3.46788	3.4597	4.27635	3.6617	2.65609	3.08869	4.20909	3.19326	3.16339	3.00739
AT4G22305	SOBER1	0.633916	0.750798	1.15221	0.339364	4.1192	4.59996	3.70962	4.59281	3.8331	4.61806	4.41102	3.23399	3.06154	3.74801	2.58105	3.91772
AT5G39680	EMB2744	-1.5727	0.627828	1.15177	0.699277	2.27385	2.41955	2.58939	3.57013	3.18998	2.34538	3.28659	2.9271	2.7864	3.0512	2.31958	2.32489
AT3G03855	NA	0.378963	0.670233	1.1514	0.00280233	5.49091	5.28915	5.47148	5.75193	5.85357	5.91316	5.26859	4.99751	4.97917	4.89404	4.69048	4.82
AT3G58850	PAR2	0.545536	0.695542	1.15042	0.131129	4.25175	4.95425	4.65499	5.07719	4.22784	5.09991	4.24571	4.20345	4.09135	4.00083	3.45195	4.18141
AT2G28630	KCS12	1.26643	7.68403e-08	1.14965	5.16457e-08	7.3176	7.46603	7.26083	7.49126	7.7893	7.78391	6.09781	5.83757	6.46063	6.29698	6.66111	6.75566
AT2G37580	ATL33	-0.384838	0.898968	1.1495	0.379422	3.52672	2.74419	3.1773	4.36666	3.89654	3.88942	3.5923	3.08869	3.66644	2.89359	3.31487	3.59481
AT2G32200		1.97839	0.538667	1.14713	0.809971	2.50393	3.2327	4.00995	3.06631	2	2.62384	2	2.29321	3.06154	2.2803	2.58105	2
AT3G27473		3.07971	0.488277	1.1469	0.861724	3.52672	2.74419	2	2.90709	2.21436	2	2	2	2.44613	2.2803	2	2.32489
AT3G52820	PAP22	0.87037	0.888551	1.14658	0.818156	2.27385	2	3.59381	2.28548	3.08496	2.85715	2	3.08869	2	2	2.31958	2.81369
AT5G36000		0.356599	0.802305	1.14303	0.0730736	5.35014	4.51733	5.36951	5.03929	5.55245	5.31122	5.03519	4.82472	4.6025	4.66931	3.16339	4.71293
AT4G12740	MYH	-0.646025	0.826349	1.14206	0.582344	2.27385	3.4263	3.46788	3.06631	3.28788	3.88942	3.10541	3.79866	3.49156	3.19326	2.58105	2.58989
AT1G19230	RBOHE	-0.197473	0.954842	1.13925	0.443815	3.52672	3.59698	3.59381	2.72809	4.49709	4.17515	3.28659	3.79866	3.96313	3.0512	3.6923	2.81369
AT3G11010	AtRLP34	0.592278	0.236942	1.13919	0.000246099	6.26198	6.31475	5.94312	6.54343	6.1554	6.75311	5.67851	5.59009	5.61281	5.25972	5.48113	5.53703
AT3G19680		-0.762283	0.000417462	1.13727	3.67239e-09	8.08514	7.7273	7.89567	8.31386	8.54579	8.61227	8.63189	8.62654	8.74874	7.52464	6.77001	7.67979
AT2G45210	SAUR36	2.43723	0.2718	1.13598	0.53321	3.30055	3.4263	3.1773	4.09835	3.62407	3.23416	2	2.7451	2	3.0512	3.16339	2.81369
AT2G34180	CIPK13	-1.01408	0.277955	1.13338	0.0833592	3.81081	3.59698	3.91662	4.96037	4.95007	5.31122	4.15536	4.46133	5.04399	4.28098	3.99118	4.09875
AT2G29720	CTF2B	1.62009	0.118337	1.13284	0.330486	4.187	4.59996	5.2973	4.36666	4.07168	4.79716	3.72387	3.36599	3.49156	3.0512	4.4498	2.58989
AT3G27190	UKL2	0.282936	0.917827	1.1327	0.388334	3.89431	4.42967	4.00995	3.57013	3.8331	4.55306	3.10541	3.70205	4.6025	3.65283	2.80232	3.17814
AT4G26270	PFK3	-0.338258	0.898919	1.12969	0.380843	3.97323	3.88757	3.00664	3.4597	4.53745	3.88942	3.95569	3.97442	3.8224	2.89359	3.31487	3.59481
AT4G11650	OSM34	4.15897	0.112033	1.12804	0.69721	2.7023	2.74419	3.32989	2.52369	4.17764	3.05793	2	2	2	2.89359	2.31958	3.17814
AT4G09840		-0.212999	0.963882	1.12633	0.69235	3.41806	2.41955	3.1773	2.52369	3.08496	3.39118	3.72387	2.9271	2.7864	2.2803	2.80232	2.58989
AT3G28960	AVT1I	0.381668	0.911345	1.12517	0.497661	3.30055	3.4263	3.32989	3.4597	3.62407	3.99109	2.65609	3.48692	3.06154	2.89359	3.45195	2.58989
AT3G43190	SUS4	-0.769719	0.724576	1.12467	0.37053	2.87667	3.4263	3.70962	5.67987	3.08496	4.68027	3.95569	3.97442	3.66644	3.83729	3.6923	4.18141
AT5G53048		0.889477	0.698744	1.12195	0.609669	4.4851	3.2327	3.81683	2.90709	3.89654	2.85715	2.65609	3.23399	3.96313	3.0512	2.31958	2.81369
AT3G26500	PIRL2	2.70747	4.10915e-06	1.12109	0.032154	5.35014	5.33812	5.59711	5.37976	5.8375	5.71939	3.44753	3.23399	3.29251	5.22705	4.31251	4.18141
AT3G32903.1	NA	1.83503	0.591953	1.11891	0.83942	2.87667	3.74958	2.81305	2	2.56615	2.62384	2	2.7451	2.44613	2.2803	2.31958	2
AT1G60090	BGLU4	0.622687	0.896176	1.11873	0.740226	3.30055	2.41955	3.32989	3.67271	3.18998	2	2.65609	2	3.49156	2.89359	2.31958	2.58989
AT4G38550		1.35662	0.000490631	1.11798	0.00197832	6.65809	5.78926	6.35245	6.59659	6.6269	6.43009	5.57776	4.46133	5.04399	5.65309	5.6039	5.22261
AT4G05130	ENT4	0.743543	0.858715	1.11666	0.738862	2.7023	4.42967	2	3.67271	2.97168	2.85715	2.65609	3.48692	2.44613	3.19326	2.58105	2
AT5G34862.1	NA	3.38833	0.411853	1.11647	0.865868	2.87667	2.41955	3.59381	2	2.97168	2	2	2.29321	2	2	2.58105	2
AT3G08885	NA	0.8072	0.765285	1.11554	0.513819	3.41806	3.4263	3.00664	3.67271	3.62407	3.53277	2.65609	3.08869	2.7864	2.89359	2.99412	3.00739
AT1G49170		0.169608	0.977382	1.11531	0.704825	3.52672	2	2	3.20969	3.8331	3.53277	2.89817	2	3.06154	2.2803	3.31487	3.00739
AT1G24147		-0.185696	0.956088	1.11487	0.453651	4.37314	2.41955	3.81683	4.23874	3.28788	4.41354	4.15536	3.88922	3.66644	3.0512	3.79895	2.81369
AT5G44574		0.985608	0.814502	1.11436	0.783454	3.72219	2.41955	2.58939	3.06631	2.56615	2.62384	3.10541	2.53677	2	2	2.58105	2.58989
AT5G13700	PAO1	0.488018	0.896809	1.11174	0.661888	2.50393	3.59698	3.91662	3.06631	3.54708	3.05793	3.28659	2.29321	3.66644	2.2803	2.99412	2.81369
AT1G22500	ATL15	0.40276	0.813302	1.11091	0.164108	4.4851	4.59996	4.65499	4.53951	4.75847	5.49551	3.5923	4.40105	4.6025	4.61983	3.79895	3.46883
AT1G29395	COR413IM1	0.715238	0.436827	1.11073	0.0199474	5.09173	5.01575	4.40305	5.82057	5.64772	6.21581	3.84443	4.72989	3.96313	4.97497	4.84783	4.8707
AT4G33040	GRXC6	-1.42252	0.592154	1.10949	0.726938	3.03222	2.41955	2.32459	2.52369	3.18998	2.85715	3.44753	3.08869	3.49156	2.2803	2.31958	2.81369
AT2G44510		0.792236	0.690708	1.10939	0.38392	3.97323	3.00902	4.00995	4.36666	3.95731	3.88942	3.44753	3.36599	2.7864	3.19326	3.57712	3.17814
AT1G15015		1.6815	0.757323	1.10821	0.716868	2.50393	2	2.58939	2.72809	4.07168	3.05793	2	2	2.44613	3.0512	2.31958	3.00739
AT1G30860		-1.2828	0.381217	1.10558	0.424467	3.30055	3.4263	3.00664	3.94282	4.27635	3.78005	3.28659	3.88922	4.84007	3.0512	3.79895	2.81369
AT3G48080	EDS1B	-0.296059	0.9306	1.10322	0.491818	3.52672	2.41955	4.0976	4.23874	3.08496	4.33837	3.44753	4.20345	3.29251	3.0512	3.57712	3.00739
AT5G45380	DUR3	1.98938	0.00365123	1.10319	0.162435	5.32026	4.67812	4.96574	4.78826	4.49709	4.7399	3.28659	3.36599	3.8224	4.14769	3.79895	3.33079
AT4G23170	CRK9	0.609091	0.259265	1.10261	0.00218739	6.6218	5.75361	6.56728	6.38626	6.34928	6.37473	5.91716	5.56284	5.95377	5.32292	5.74398	4.82
AT3G13590		0.0633504	0.991752	1.10066	0.816349	2.7023	2	4.00995	2.52369	2.97168	2	3.44753	2.53677	3.29251	2.5149	2	2.32489
AT5G50330		0.105885	0.970973	1.0997	0.311117	4.25175	4.42967	3.70962	4.59281	4.8252	3.53277	3.72387	3.79866	4.6025	3.44127	3.16339	4.09875
AT2G05520	GRP3	0.709862	4.06519e-09	1.09759	2.95356e-23	10.9938	11.0394	11.1113	11.3178	11.3099	11.3691	10.1672	10.3224	10.5168	10.3709	10.3169	9.9934
AT1G67025		-2.35797	0.577218	1.09708	0.853774	2.27385	2	2.32459	2.52369	2.40095	2.34538	3.44753	2.53677	2.44613	2	2.58105	2
AT5G01700		-0.922459	0.675962	1.09485	0.548976	3.72219	2.41955	2.81305	3.20969	3.62407	3.88942	4.05898	3.79866	3.06154	3.0512	2.80232	3.00739
AT3G21460	GRXS10	-1.19032	0.638714	1.09429	0.660331	3.41806	2	2.81305	3.20969	2.84875	3.88942	3.84443	3.36599	3.49156	2	3.31487	2.81369
AT1G21910	ERF012	-0.371254	0.769156	1.09429	0.0707864	6.73937	6.64175	6.80719	7.16154	6.53019	6.55154	7.01708	6.50047	7.57736	6.28115	5.03405	5.62826
AT5G48000	CYP708A2	2.75887	0.326344	1.0934	0.659606	2.87667	3.2327	3.32989	2.72809	3.95731	3.23416	2	2.53677	2	3.0512	2.58105	2.81369
AT4G00240	PLDBETA2	0.120913	0.966387	1.09309	0.279515	3.81081	5.01575	4.18024	3.76848	5.34066	5.05366	4.62812	4.20345	3.96313	3.44127	4.57515	3.71066
AT5G01660		0.363207	0.860763	1.0928	0.207537	4.1192	4.12933	3.81683	4.87688	4.57672	4.41354	3.44753	3.59849	4.20909	3.74801	4.07846	3.46883
AT4G12850		1.70663	0.700084	1.09271	0.71597	3.03222	2.74419	2	3.57013	3.28788	3.05793	2	2.53677	2	2.89359	2.99412	2.32489
AT3G42910.1	NA	0.252122	0.957698	1.0916	0.716868	3.52672	2.74419	3.1773	2.72809	3.08496	3.23416	3.44753	3.08869	2.44613	2	2.31958	3.17814
AT2G38500	AT2G38500	-0.00509477	0.998799	1.0916	0.399778	3.97323	4.01351	3.32989	3.85828	4.07168	4.25907	4.33073	3.23399	3.66644	3.44127	2.58105	3.71066
AT4G14450		3.11972	0.100288	1.09121	0.645785	3.52672	3.74958	3.91662	3.57013	2.97168	3.39118	2	2.7451	2	3.0512	2	3.00739
AT5G63130		2.90864	0.17169	1.09101	0.690329	3.62776	3.74958	3.70962	3.67271	2.21436	3.78005	2.36502	2	2.7864	2.2803	3.45195	2.32489
AT4G03292		-0.448037	0.941756	1.09038	0.808345	3.17262	2	2.58939	2.90709	3.08496	2	3.44753	2.53677	2.44613	2	2.31958	2.81369
AT5G65140	TPPJ	0.134154	0.930668	1.09008	0.0143764	5.35014	5.51891	5.40431	5.55113	5.8852	5.96406	4.81679	5.74361	5.10603	5.12436	4.63397	4.65625
AT4G09810	URGT5	0.186584	0.941756	1.08942	0.251219	3.97323	3.88757	4.2584	4.36666	4.32328	4.55306	4.05898	3.59849	4.09135	4.00083	3.31487	3.33079
AT2G14110		-0.171641	0.946379	1.08682	0.218625	4.1192	3.74958	3.70962	4.59281	4.32328	4.95646	4.48708	3.59849	3.8224	3.83729	3.6923	3.8179
AT2G39380	ATEXO70H2	1.21104	0.539075	1.08634	0.538466	3.41806	3.4263	4.33254	3.3401	3.89654	3.99109	2.36502	2.9271	3.66644	2.2803	3.31487	3.46883
AT4G35480	ATL45	-0.13347	0.950077	1.0863	0.104013	4.589	4.23654	4.33254	5.11411	4.88899	5.00588	4.24571	4.95622	4.09135	4.28098	4.07846	3.91772
AT5G19930	PGR	0.823285	0.472531	1.0857	0.19911	4.82007	4.82278	4.59601	4.59281	4.22784	5.27136	4.15536	3.36599	4.6025	4.07613	3.6923	3.8179
AT3G30695.1	NA	-1.53393	0.685063	1.08547	0.825549	2.27385	2	3.00664	2.28548	2.56615	2.85715	3.44753	3.48692	2	2.5149	2	2.32489
AT5G43530	RAD5B	-0.868298	0.826483	1.08443	0.775786	2.27385	2.74419	3.32989	2.72809	3.28788	2.34538	2	3.79866	3.49156	2.71664	2.58105	2
AT5G40540		0.0802972	0.981182	1.08409	0.469961	4.187	3.00902	3.59381	3.94282	4.07168	3.23416	4.05898	3.48692	3.29251	3.0512	3.31487	3.00739
AT1G61340		1.27003	0.252546	1.08406	0.334897	4.86215	3.74958	5.0116	4.74182	3.89654	4.33837	3.95569	3.23399	3.8224	4.00083	3.57712	2.81369
AT1G66880		0.828492	5.00057e-05	1.08374	6.08214e-10	7.69474	7.80774	7.57521	8.07255	7.86263	8.15089	6.8686	6.80959	6.99108	6.76356	7.09709	7.03666
AT2G23120		0.171222	0.868273	1.08312	0.000794858	6.02321	7.14676	7.17275	7.55979	7.33077	7.11021	6.36298	6.72606	6.9409	5.94187	6.4806	6.44033
AT4G30280	XTH18	0.449633	0.812095	1.08255	0.33253	5.09173	3.88757	5.22128	4.83325	4.4128	4.41354	4.98361	3.59849	4.6025	3.32259	2.80232	4.53575
AT3G25510		3.304	0.189388	1.08179	0.678513	4.25175	2.41955	3.00664	3.76848	2.84875	3.99109	2	2.53677	2	2.71664	3.57712	2.32489
AT5G06310	POT1B	-0.509092	0.886384	1.08124	0.639658	3.03222	2	3.59381	3.4597	2.97168	3.53277	3.5923	3.08869	3.29251	2.71664	2.99412	2.58989
AT1G19180	TIFY10A	0.789732	0.0387262	1.08023	0.000575663	6.09555	6.84178	6.87077	6.59659	6.43724	6.60062	6.04846	5.74361	5.84882	5.67748	5.38166	5.50529
AT3G15518		1.01241	0.493344	1.07904	0.405078	3.89431	4.82278	3.81683	3.67271	3.89654	4.41354	3.44753	3.79866	3.06154	2.89359	3.31487	3.59481
AT4G14830	HSP1	-0.972889	0.718778	1.07615	0.647016	2.87667	2.74419	3.1773	4.02268	3.46575	2	3.44753	3.70205	3.29251	3.0512	2.80232	2.58989
AT1G11070		0.999276	0.37738	1.07505	0.237052	4.187	5.64102	4.33254	4.91923	4.32328	5.46048	4.15536	3.59849	4.31795	4.40299	3.79895	3.91772
AT1G66920	LRK10L-2.4	0.952868	0.140974	1.07459	0.0361421	6.16444	5.23846	5.94312	6.54343	5.91615	6.01322	5.57776	4.68003	4.41916	5.41281	5.51281	4.40427
AT5G42450	PCMP-E102	-0.31954	0.924165	1.07448	0.605917	3.52672	3.4263	3.32989	3.4597	3.08496	3.39118	3.28659	4.20345	3.06154	3.0512	2.80232	2.32489
AT1G80570	FBL14	-0.80725	0.668715	1.07373	0.4358	3.41806	3.4263	3.46788	3.67271	4.27635	4.08605	3.10541	3.97442	4.6025	3.74801	2.58105	3.33079
AT4G21380	SD18	0.605154	0.523779	1.0732	0.046886	5.43624	4.89001	5.50393	6.27652	5.11919	5.80564	4.81679	4.33814	5.1655	4.97497	4.94394	4.53575
AT5G58940	CRCK1	0.408576	0.792427	1.07298	0.157573	4.68591	4.12933	4.71166	4.78826	4.95007	4.48498	3.95569	4.57482	3.96313	4.00083	3.89826	3.8179
AT2G35736		0.0801208	0.981791	1.07283	0.499318	3.30055	3.88757	3.46788	3.76848	3.76673	3.39118	3.10541	3.36599	3.96313	2.89359	3.31487	2.81369
AT2G26650	AKT1	0.34791	0.63914	1.07207	0.000910592	5.56922	6.31475	6.45559	6.52983	6.81105	6.51787	5.86109	5.69423	5.91963	5.52457	5.84702	5.47284
AT1G03920		1.58565	0.588807	1.07171	0.657707	3.52672	2.74419	2.81305	2.52369	3.76673	3.88942	2.65609	2.29321	2.44613	2.71664	2.58105	3.33079
AT3G13790	CWINV1	0.505775	0.174476	1.07145	4.12678e-06	7.20765	6.92428	7.01284	7.6939	7.19857	7.4773	6.40279	6.57056	6.74035	6.69355	6.39817	6.12242
AT4G25810	XTH23	0.436744	0.698744	1.07066	0.101194	5.54358	5.1314	5.71267	4.87688	4.95007	5.35001	5.1797	4.33814	5.61281	3.83729	3.99118	4.59726
AT5G48650		-0.826781	0.826322	1.06973	0.714971	2	3.2327	3.00664	3.20969	3.54708	3.23416	3.95569	2.7451	2.44613	2	3.16339	3.00739
AT2G05140		0.256844	0.956065	1.06887	0.609038	3.52672	2.74419	2.81305	3.06631	3.76673	4.41354	3.10541	2.7451	3.06154	2	3.31487	3.71066
AT1G17380	TIFY11A	0.436703	0.844852	1.06556	0.452527	3.81081	4.42967	4.53451	3.4597	4.36874	3.53277	4.48708	3.48692	3.66644	2.89359	2.80232	3.71066
AT3G49620	DIN11	1.16558	0.449783	1.06554	0.447644	3.72219	3.88757	5.14102	3.85828	4.36874	4.68027	3.95569	2.29321	3.96313	2.89359	3.6923	3.91772
AT1G53885	FLZ17	1.05166	0.563685	1.06516	0.530627	3.97323	3.88757	4.47028	4.23874	3.69716	3.23416	4.15536	2.53677	3.06154	3.32259	3.45195	2.32489
AT1G53903	FLZ17	1.05166	0.563685	1.06516	0.530627	3.97323	3.88757	4.47028	4.23874	3.69716	3.23416	4.15536	2.53677	3.06154	3.32259	3.45195	2.32489
AT1G77405		-0.530439	0.829663	1.06476	0.498441	3.72219	2.41955	3.91662	2.90709	4.17764	4.17515	4.15536	3.79866	3.66644	3.19326	2.99412	3.33079
AT1G29071	SNOR105	3.42306	0.241895	1.06258	0.677425	3.52672	2	3.1773	4.78826	2.84875	3.39118	2.36502	2	2	3.55092	2.31958	3.46883
AT1G60830		0.548561	0.736391	1.06142	0.205316	4.63827	4.01351	4.00995	4.59281	4.97967	4.79716	3.84443	4.27237	3.06154	3.65283	3.99118	4.18141
AT3G56320		0.756111	0.523311	1.06089	0.172818	4.53798	4.42967	4.53451	4.48416	5.09235	4.55306	3.84443	4.13107	3.66644	4.07613	3.89826	3.71066
AT3G50480	HR4	1.52931	1.61682e-07	1.06062	0.000225961	7.73494	7.04718	7.57521	7.84433	7.2959	8.03665	5.57776	6.33312	6.01971	7.01389	6.71659	6.33594
AT5G45730		1.66061	0.457334	1.05852	0.647903	2.87667	3.4263	3.91662	3.06631	3.95731	2.85715	2.65609	2.7451	2.44613	2.71664	3.16339	2.58989
AT1G05340		0.0990033	0.978985	1.05646	0.502159	3.62776	2.74419	3.70962	4.09835	4.32328	3.6617	3.95569	2.9271	3.06154	4.00083	2.99412	2.58989
AT1G06620		-0.0331951	0.992627	1.0536	0.513819	3.17262	3.74958	3.81683	3.3401	4.12563	3.53277	3.72387	3.97442	2.7864	2.89359	3.31487	3.00739
AT4G40065		1.05472	0.698744	1.05239	0.624735	3.17262	3.00902	3.59381	3.3401	3.76673	3.23416	3.10541	2	3.06154	3.0512	2.80232	2.81369
AT4G11190	DIR13	2.35844	0.350606	1.04947	0.713117	3.17262	3.59698	3.1773	2.90709	3.69716	2.85715	2.65609	2	2.44613	2	2.99412	3.00739
AT4G00234		-1.12422	0.609177	1.0494	0.654557	3.30055	2.74419	3.1773	3.76848	2.40095	3.53277	3.95569	4.05487	3.29251	2.5149	2.31958	3.33079
AT1G63580	CRRSP6	2.53659	0.317969	1.04889	0.756534	3.52672	3.4263	3.32989	3.4597	2	3.23416	2.65609	2	2.44613	2.2803	2.80232	2.58989
AT1G56675.1	NA	3.67671	0.811704	1.04875	0.958667	2	2	3.59381	2	2	2.62384	2	2	2	2	2	2.32489
AT4G09146.1	NA	3.99818	0.788448	1.04875	0.958667	2	2	3.81683	2	2	2.62384	2	2	2	2	2	2.32489
AT5G13210		-0.248397	0.914882	1.04865	0.274773	3.89431	4.42967	3.81683	4.17025	4.22784	5.05366	4.55932	3.79866	4.31795	3.74801	3.45195	3.91772
AT4G18195	PUP8	1.21791	0.447774	1.0485	0.464783	3.72219	3.88757	4.2584	3.76848	3.69716	4.41354	3.44753	3.48692	2	3.32259	2.80232	3.59481
AT3G16030	CES101	1.04074	0.203489	1.04841	0.130114	4.73203	5.18592	5.33386	5.65502	5.06499	4.61806	4.05898	4.51919	3.96313	4.00083	3.99118	4.76746
AT3G09270	GSTU8	0.412109	0.861527	1.04735	0.386611	3.97323	3.88757	4.18024	4.42661	4.45556	4.08605	3.28659	4.33814	3.06154	3.65283	4.07846	2.58989
AT2G20723		0.401851	0.92171	1.04548	0.652677	3.52672	3.2327	2.81305	2.90709	3.76673	3.39118	2.65609	3.23399	3.06154	2.5149	2.31958	3.46883
AT5G42010		0.182642	0.961496	1.04533	0.477435	3.89431	3.2327	3.1773	4.09835	3.76673	4.68027	3.72387	3.70205	2	3.0512	3.16339	4.01107
AT3G16530		2.51684	6.04331e-19	1.0441	0.000347087	7.6534	7.21389	7.83956	7.13483	7.08059	7.32986	5.67851	5.29118	4.20909	5.83753	6.4806	6.16367
AT2G27920	SCPL51	0.0856553	0.96666	1.04359	0.108953	4.68591	4.95425	5.18171	4.83325	5.19686	5.05366	4.93011	4.51919	5.1655	4.66931	3.79895	3.8179
AT1G32450	NPF7.3	1.47331	0.00389193	1.04311	0.0493262	5.09173	6.38635	6.22199	5.65502	6.40488	5.71939	4.41102	4.95622	4.51374	5.12436	4.74486	5.18304
AT2G45510	CYP704A2	1.39821	0.075695	1.04057	0.120928	4.82007	4.33633	4.91838	5.11411	5.42914	4.95646	3.44753	3.08869	4.31795	4.28098	4.23864	4.40427
AT1G79460	GA2	0.104221	0.955809	1.04003	0.077767	5.19414	5.18592	4.71166	5.34911	4.97967	5.35001	4.98361	5.25758	4.41916	3.92138	4.4498	4.59726
AT1G42605.1	NA	4.04471	0.738675	1.03808	0.952007	2	2.41955	3.70962	2	2	2.62384	2	2	2	2	2	2.32489
AT5G42830		1.75974	0.0254542	1.03768	0.248748	5.35014	4.67812	5.47148	5.21954	4.22784	5.71939	3.10541	4.27237	3.66644	4.89404	3.79895	3.8179
AT3G13437		-0.892285	0.642669	1.03698	0.435215	3.30055	2.74419	3.1773	4.23874	4.07168	3.6617	3.84443	3.48692	3.66644	3.55092	3.31487	3.00739
AT3G28340	GATL10	0.688417	0.81412	1.0353	0.659471	4.1192	3.4263	3.59381	2.72809	3.62407	3.88942	2	3.70205	3.66644	2.5149	3.57712	2.32489
AT1G80110	PP2B11	0.502189	0.886641	1.0348	0.62812	3.03222	3.2327	3.46788	3.57013	3.08496	3.53277	3.10541	2.53677	3.29251	2.5149	3.16339	2.81369
AT1G09890		-0.130404	0.971112	1.03432	0.496963	3.30055	3.00902	3.70962	4.02268	3.95731	3.53277	3.44753	3.59849	3.29251	2.5149	3.31487	3.59481
AT3G08660		0.610278	0.695889	1.03254	0.285934	4.1192	4.95425	4.00995	4.83325	4.45556	4.33837	4.05898	3.48692	4.20909	3.32259	4.23864	3.59481
AT3G54580		4.94412	NA	1.0318	NA	3.03222	2.41955	6.71318	2	4.07168	2	2.89817	2	2	3.0512	2	2.58989
AT4G04695	CPK31	0.167753	0.917827	1.03135	0.0455207	5.09173	5.51891	4.86941	5.49624	5.62916	5.68946	4.81679	5.25758	4.91129	5.12436	3.99118	4.71293
AT2G38940	PHT1-4	1.36055	0.157405	1.03002	0.225907	4.77672	4.75227	3.91662	4.74182	4.61495	5.18818	4.05898	3.36599	2.7864	4.28098	3.79895	3.91772
AT1G53330		0.267775	0.933396	1.02861	0.587688	3.30055	3.88757	4.18024	3.67271	3.54708	3.05793	3.44753	3.48692	3.96313	3.19326	2	3.17814
AT1G13210	ALA11	1.21357	3.2789e-11	1.02813	6.07585e-09	8.54846	8.61771	8.81079	8.78954	8.53835	9.13516	7.30665	7.63454	7.42749	8.0155	7.76322	7.65108
AT4G30230		0.255291	0.955106	1.02698	0.66844	2.7023	2.74419	3.70962	3.06631	3.8331	3.05793	2.36502	3.36599	3.06154	2.71664	2.80232	3.00739
AT3G11840	PUB24	1.56886	0.0897576	1.02543	0.303288	4.4851	4.82278	5.18171	4.96037	3.95731	5.31122	3.10541	2.9271	4.51374	4.14769	3.89826	3.91772
AT5G04330	CYP84A4	0.46812	0.924165	1.02451	0.723939	3.41806	2.74419	3.00664	3.06631	2.97168	4.17515	2	3.70205	2	2.2803	3.31487	3.00739
AT3G46110		1.42465	0.015301	1.02406	0.0959223	5.09173	5.51891	5.25979	5.15012	5.2943	4.61806	4.15536	4.13107	3.96313	4.28098	4.07846	4.25958
AT1G14860	NUDT18	-0.209202	0.952321	1.02014	0.560381	3.72219	3.00902	3.1773	3.4597	3.54708	3.6617	3.28659	3.36599	3.8224	2.71664	2.99412	3.17814
AT2G05930.1	NA	0.95164	0.668715	1.01832	0.523059	3.03222	3.74958	3.91662	4.02268	4.01563	3.88942	2.89817	2.9271	3.29251	4.00083	2.80232	2.58989
AT1G52020.1	NA	4.53253	0.145085	1.01787	0.876587	2.27385	2.74419	3.91662	2	2.71436	2.34538	2	2	2	2.2803	2	2.32489
AT5G39670	CML46	2.56182	0.122491	1.01542	0.536935	3.41806	3.59698	3.91662	3.57013	3.62407	4.08605	2.36502	2.7451	2	3.0512	3.16339	3.17814
AT2G27430		3.18814	0.157455	1.01395	0.67855	3.30055	3.74958	3.32989	3.67271	2.84875	3.23416	2.36502	2	2.44613	2.89359	2.80232	2.58989
AT5G26040	HDA2	0.2783	0.903811	1.01377	0.260443	3.81081	4.23654	4.0976	4.78826	4.7239	4.33837	3.28659	4.20345	3.8224	4.07613	3.79895	3.59481
AT1G74450		0.274413	0.648518	1.01361	0.000106463	6.4938	7.29054	7.15243	7.03245	7.08059	7.25008	6.47927	6.78621	6.92377	6.18237	6.09743	6.16367
AT5G60800		0.419841	0.537465	1.01346	0.00211378	5.94704	5.75361	5.79365	6.41614	6.26764	6.25721	5.1797	5.6431	5.47855	5.52457	5.48113	5.05736
AT2G01660	CRRSP12	-0.80781	0.433511	1.01309	0.204415	4.04806	3.74958	4.47028	4.42661	4.7239	4.95646	4.41102	4.8699	5.04399	4.07613	4.07846	3.46883
AT1G22570	NPF5.15	0.793111	0.087712	1.01277	0.00627843	6.04164	6.10439	6.88316	6.62245	6.1554	6.46584	5.54254	5.50673	5.91963	5.46977	5.19895	5.71406
AT4G08345		0.185746	0.950876	1.00888	0.457277	4.43021	3.2327	4.00995	4.48416	3.28788	4.55306	4.05898	4.05487	3.29251	2.89359	3.6923	3.71066
AT4G14610	NA	1.01005	0.290806	1.00791	0.198922	5.09173	4.12933	5.25979	5.18525	4.88899	5.31122	3.5923	3.88922	4.68611	3.55092	4.38279	4.71293
AT3G13240		-0.833753	0.729204	1.00776	0.575485	2.7023	3.00902	3.32989	3.3401	3.8331	3.6617	3.5923	3.59849	3.29251	2.5149	2.99412	3.46883
AT3G19390	RD21C	2.05796	0.390962	1.00653	0.718336	3.62776	2.74419	3.46788	3.06631	3.08496	3.39118	2.36502	2.53677	2.44613	2.71664	3.16339	2
AT1G30370		4.24677	0.0793269	1.00549	0.819226	3.89431	3.00902	3.59381	2.72809	2.56615	2.34538	2.36502	2	2	2.2803	2.31958	2.32489
AT1G23720		4.15644	0.236547	1.00535	0.869933	4.43021	2.74419	5.59711	2.28548	4.85745	2.62384	2.65609	2	2.44613	4.00083	2.58105	2
AT3G51440	SSL6	2.21361	0.330879	1.00063	0.70631	3.03222	3.00902	4.18024	4.09835	3.18998	3.05793	2.36502	2	3.06154	3.0512	3.45195	2
AT2G22810	ACS4	0.931718	0.738167	0.999651	0.662918	3.30055	4.23654	2.81305	3.20969	4.12563	3.23416	3.44753	2	3.29251	3.0512	2.58105	3.33079
AT1G62290	APA2	0.978458	0.167572	0.999475	0.0907639	5.28975	5.18592	5.18171	5.21954	5.3633	5.31122	4.24571	4.68003	4.09135	4.46033	3.6923	4.91968
AT1G01140	CIPK9	0.283564	0.369533	0.999444	2.82382e-10	8.34091	8.42149	8.33501	8.8941	8.7571	8.84052	7.92797	8.35588	7.89103	7.86438	8.04368	7.58429
AT5G20480	EFR	0.925673	0.251853	0.998072	0.0932174	5.37941	4.95425	4.76618	5.92817	4.95007	5.5631	4.05898	4.20345	4.6025	4.89404	4.63397	4.33374
AT4G20040		-0.400665	0.917928	0.997887	0.676754	3.52672	2.41955	2.81305	3.4597	3.28788	3.05793	2.89817	3.48692	3.29251	2.5149	2.99412	2.81369
AT5G66610	DAR7	0.699988	0.512468	0.997104	0.137629	4.25175	5.01575	4.86941	5.31779	4.8252	5.18818	4.15536	4.20345	4.09135	4.5686	3.99118	4.18141
AT3G55646		0.625206	0.7171	0.995434	0.375458	4.68591	4.01351	4.76618	4.48416	4.91986	4.48498	4.62812	3.08869	4.09135	3.0512	4.63397	3.46883
AT4G21870	HSP15.4	1.0016	0.00239283	0.995255	0.000812381	6.71661	6.51969	6.96702	7.10762	6.36057	7.0643	5.8894	5.74361	5.77436	5.88017	5.87167	6.01383
AT4G01010	CNGC13	0.697497	0.413619	0.995012	0.08649	5.01919	5.01575	5.33386	5.11411	5.14555	5.38778	4.48708	4.77808	4.20909	4.66931	4.31251	4.01107
AT5G37990		3.59582	0.0838879	0.994983	0.610812	3.89431	3.74958	3.46788	3.94282	4.75847	3.23416	2.65609	2	2	2.5149	4.31251	2.81369
AT1G76620		0.326425	0.887454	0.993288	0.406056	4.73203	3.4263	4.65499	4.78826	4.27635	3.53277	4.24571	3.48692	4.6025	3.65283	3.45195	3.59481
AT1G76970	TOL4	1.01602	0.313146	0.992755	0.199798	4.90305	4.01351	4.86941	5.34911	4.53745	5.38778	4.41102	3.36599	3.66644	4.21588	4.31251	4.33374
AT4G20390		1.00934	0.740021	0.991193	0.738967	3.03222	3.88757	3.00664	2.90709	3.46575	2.62384	3.10541	2.53677	2.7864	2.71664	2	3.00739
AT2G22830	SQE2	1.4477	0.000401511	0.990897	0.0157531	6.02321	6.0758	5.68464	5.82057	6.03369	5.80564	4.7566	4.27237	4.91129	4.71714	5.19895	5.05736
AT1G60960	IRT3	0.423224	0.665507	0.990159	0.037226	5.35014	5.85804	5.0116	5.65502	5.90076	5.83328	4.55932	5.07672	5.43087	4.66931	4.79727	5.22261
AT3G30214	NA	0.381199	0.907144	0.988579	0.626321	3.89431	3.2327	3.32989	3.3401	3.69716	3.23416	3.72387	3.36599	2.44613	2.71664	2.80232	3.17814
AT3G03910	GSH3	1.20449	0.529375	0.987685	0.647834	3.72219	3.4263	4.2584	3.76848	3.18998	3.05793	2.89817	3.08869	3.29251	2.2803	3.45195	2.58989
AT5G15130	WRKY72	5.10068	0.0185891	0.987163	0.763397	3.03222	3.2327	4.00995	3.67271	2.40095	2.85715	2	2	2	2.71664	2.80232	2.32489
AT1G19396		0.624202	0.74099	0.986162	0.442624	4.04806	3.74958	4.18024	4.30411	3.69716	3.88942	3.72387	3.48692	3.49156	3.65283	2.99412	3.17814
AT4G28550		0.218279	0.928662	0.984952	0.358033	4.63827	3.74958	4.71166	4.30411	4.49709	4.55306	4.7566	3.23399	4.51374	4.07613	3.45195	3.46883
AT1G62770	PMEI9	2.74704	0.31325	0.984871	0.692001	2.7023	3.00902	3.70962	3.06631	4.32328	3.23416	2.36502	2	2.44613	2.89359	3.6923	2.32489
AT5G53550	YSL3	0.708927	0.034642	0.984165	7.7616e-05	6.54637	7.119	7.1109	7.53957	7.19226	7.77681	6.32203	6.26711	6.17249	6.71727	6.36383	6.56871
AT2G01730	CPSF73-II	-0.905796	0.709025	0.981794	0.571253	2.7023	3.4263	2.58939	3.76848	3.89654	3.6617	3.5923	3.48692	3.06154	3.65283	2.80232	2.81369
AT2G03260	PHO1-H2	-0.254945	0.946379	0.981699	0.672752	2.7023	3.59698	3.81683	2.90709	3.69716	3.39118	3.84443	3.23399	3.66644	2	3.45195	2.81369
AT3G15540	IAA19	0.851722	0.334157	0.981201	0.176866	4.82007	4.67812	5.43829	4.87688	4.79222	5.00588	4.69379	4.05487	4.09135	4.00083	4.38279	3.8179
AT4G15975		1.7379	0.37584	0.980809	0.647406	4.43021	2.41955	3.91662	3.20969	3.89654	4.55306	2.36502	3.48692	2	3.55092	2.58105	3.59481
AT2G02850	ARPN	-0.655397	0.806945	0.980774	0.641113	3.17262	3.00902	3.59381	4.17025	3.08496	3.05793	3.5923	3.23399	4.20909	2.5149	3.57712	2.58989
AT2G17050		2.33747	0.407378	0.980719	0.800672	3.17262	3.00902	3.70962	2.90709	2.97168	2.62384	2.36502	2	2.7864	2	2	3.17814
AT5G15830	AtbZIP3	-0.236371	0.925368	0.980211	0.361539	3.62776	4.12933	3.91662	4.02268	4.49709	4.33837	4.33073	3.97442	3.8224	3.0512	3.99118	3.59481
AT3G59480		0.105429	0.988528	0.979166	0.814356	2	3.2327	3.32989	2.28548	3.46575	2.85715	2	2.29321	3.8224	2.2803	2.58105	2.81369
AT3G60970	ABCC15	0.262561	0.924165	0.97911	0.433459	4.04806	3.88757	3.91662	4.30411	4.27635	3.78005	4.41102	3.59849	2.7864	3.32259	3.31487	3.71066
AT4G38080		1.98365	0.0372536	0.978925	0.424467	4.04806	5.60146	4.81872	3.85828	5.22184	4.61806	3.28659	3.97442	2.44613	4.00083	4.31251	3.17814
AT5G28145.1	NA	2.55056	0.0293405	0.978465	0.472414	3.30055	4.67812	4.59601	4.09835	4.7239	3.78005	2.89817	2.53677	2.7864	3.92138	2.99412	3.59481
AT3G51970	ASAT1	-0.20178	0.901234	0.978344	0.152796	5.05592	4.59996	5.09916	5.03929	4.7239	4.85224	5.13312	5.03766	5.22263	4.46033	3.31487	4.18141
AT3G57540	REM4.1	-0.0760617	0.979729	0.976552	0.46356	3.89431	3.59698	3.81683	4.02268	3.8331	3.88942	3.72387	4.05487	3.66644	3.55092	3.45195	2.58989
AT4G01670		0.601062	0.631098	0.976521	0.21469	5.09173	4.67812	4.47028	4.91923	4.7239	5.14472	3.84443	4.82472	3.8224	4.46033	4.07846	3.71066
AT5G40030		1.2389	0.7339	0.976128	0.804978	2.87667	3.00902	3.46788	2.28548	3.28788	2.62384	2.65609	2	3.06154	2.71664	2.58105	2
AT5G17330	GAD1	0.833589	0.598812	0.975811	0.391103	4.04806	4.23654	4.0976	3.76848	4.65219	4.55306	2.65609	3.70205	3.96313	3.55092	3.99118	3.33079
AT1G76260	DWA2	-0.0107925	0.99696	0.974569	0.354939	4.187	4.51733	3.81683	4.64421	4.22784	4.33837	3.5923	4.77808	3.8224	3.92138	3.31487	3.71066
AT2G02061		-0.54988	0.915766	0.973946	0.842576	2.27385	2	3.70962	2.72809	2.56615	2.34538	3.28659	3.48692	2.44613	2	2.58105	2.32489
AT2G42560		-1.84298	0.816497	0.973403	0.929519	2	2.41955	3.00664	2	2	2.62384	3.72387	2	3.8224	2.2803	2	2
AT3G13730	CYP90D1	0.152816	0.946089	0.972631	0.252875	4.43021	3.59698	5.59711	5.03929	5.17143	5.23037	4.98361	4.72989	4.09135	4.46033	4.57515	3.8179
AT1G18390		1.82596	0.000373965	0.972081	0.0617371	5.56922	5.56077	5.40431	6.12193	5.42914	5.38778	4.05898	4.27237	3.29251	5.01379	4.57515	4.82
AT5G20030		-0.185659	0.961496	0.971703	0.666263	3.41806	3.59698	3.1773	3.3401	3.54708	2.62384	3.44753	3.59849	3.49156	3.0512	2.31958	2.81369
AT1G30390.1	NA	-1.41444	0.401502	0.971356	0.624594	3.41806	4.01351	4.86941	4.69384	4.8252	4.95646	3.72387	5.11475	6.36238	3.83729	3.57712	4.53575
AT4G02520	GSTF2	1.41971	2.75617e-16	0.971049	3.8721e-08	9.0151	8.60276	9.01596	8.82895	8.42727	8.78852	7.56535	7.5744	7.31379	7.88023	7.4723	7.80238
AT5G25440		0.359101	0.598812	0.96827	0.0025343	6.53341	5.82406	6.82013	6.83645	6.70871	7.0643	5.6457	6.36503	6.25695	5.98158	5.94318	5.92066
AT3G50190		1.34101	0.44696	0.965605	0.546077	3.41806	3.74958	4.18024	3.85828	3.76673	4.48498	2.89817	3.36599	2.44613	3.92138	3.45195	2.32489
AT1G18740		0.08636	0.931063	0.964723	0.000426083	6.5971	6.51969	6.85828	6.76859	6.59856	6.69403	6.67081	6.51476	6.57472	5.96186	5.31133	5.94452
AT1G10090		0.26652	0.665036	0.96465	9.69404e-05	6.81631	6.62211	6.72699	7.56646	7.00344	7.0643	6.63783	6.50047	6.22934	6.24897	6.39817	6.2619
AT1G73270	SCPL6	-0.56603	0.902066	0.964396	0.743637	3.41806	2.41955	2	3.85828	2.97168	3.23416	2.89817	2.9271	3.29251	3.44127	2.80232	2
AT1G49245		0.554571	0.855481	0.963613	0.628498	3.41806	3.2327	3.32989	3.4597	3.37955	3.6617	2.65609	3.08869	3.29251	3.32259	2.58105	2.81369
AT1G01190	CYP78A8	0.542111	0.788915	0.962665	0.505873	4.187	4.67812	3.81683	2.90709	4.22784	4.25907	3.5923	4.05487	3.8224	3.0512	3.6923	3.00739
AT3G23110	AtRLP37	0.0824676	0.970128	0.961689	0.143311	5.01919	3.74958	4.53451	5.25304	5.06499	5.46048	4.69379	4.51919	4.20909	4.61983	4.31251	4.33374
AT3G21805		0.861617	0.677059	0.961502	0.609038	3.52672	3.59698	4.40305	4.02268	3.37955	3.23416	3.95569	2.9271	2.7864	2.89359	3.16339	3.00739
AT2G13800	SERK5	0.757984	0.00288821	0.961233	5.60538e-06	7.19123	6.92428	7.3258	7.45574	7.43595	7.32013	6.30111	6.61103	6.33674	6.4177	6.41504	6.5991
AT1G20440	COR47	0.0463266	0.924165	0.960398	1.20293e-18	9.73585	9.83382	9.73599	10.5009	10.6277	10.2592	9.79698	9.71518	9.6461	9.57582	9.45385	9.5165
AT1G22180		0.273226	0.871804	0.959208	0.165968	4.86215	3.88757	5.25979	4.83325	5.31767	5.46048	4.81679	4.51919	4.31795	4.14769	4.38279	4.65625
AT3G54270	SPP3A	-0.526	0.878778	0.956692	0.679584	3.52672	2.41955	3.00664	3.76848	3.37955	3.05793	2.89817	3.79866	3.29251	2.5149	3.45195	2.58989
AT2G29500	HSP17.6B	2.50132	0.326344	0.955755	0.776287	3.41806	3.00902	3.46788	3.06631	2.84875	2.85715	2	2.7451	2	2.89359	2.31958	2.32489
AT4G18010	IP5P2	-0.103177	0.861521	0.955249	2.13429e-08	7.91565	8.0252	8.05744	8.63613	8.15304	8.50034	8.08306	8.01742	8.20632	7.54466	7.26465	7.65831
AT5G37690		0.863489	0.90364	0.954716	0.821464	2.27385	2.41955	2.58939	2.52369	2.40095	3.6617	2.65609	2	2	2.2803	2.58105	2.81369
AT3G09080		0.416622	0.926004	0.954535	0.759799	2.87667	3.59698	3.91662	2.28548	4.17764	2.34538	2.36502	3.08869	3.96313	2.2803	2.99412	3.00739
AT5G63880	VPS20.1	0.217645	0.922315	0.954167	0.332283	4.77672	4.33633	4.96574	5.07719	4.75847	3.6617	4.62812	4.95622	3.66644	3.92138	3.57712	4.09875
AT5G19490		-1.62096	0.483221	0.953796	0.609901	2.7023	2.74419	2	3.94282	3.69716	3.78005	3.10541	3.23399	3.29251	2.5149	3.31487	3.59481
AT2G15490	UGT73B4 AT2G15490	-0.62933	0.864562	0.953439	0.676946	2.7023	3.00902	3.00664	3.4597	4.4128	3.78005	3.10541	2.29321	3.96313	2	3.31487	4.01107
AT5G47060		-0.818892	0.725348	0.951288	0.635641	3.52672	3.00902	3.46788	4.23874	3.08496	3.6617	3.5923	2.9271	4.76514	2.89359	3.6923	2.58989
AT4G02040		1.20749	0.652718	0.950928	0.743637	2.7023	3.74958	3.46788	3.06631	2.84875	3.23416	2.36502	2.7451	3.06154	2.71664	2.80232	2.32489
AT3G04184		-0.66118	0.929734	0.950633	0.750631	2	2	2.58939	3.3401	3.62407	3.23416	2.36502	2.53677	2	3.0512	2.31958	3.17814
AT1G02310	MAN1	-0.669703	0.844849	0.950154	0.667989	2.27385	3.2327	3.00664	3.57013	3.69716	3.78005	3.10541	3.36599	3.06154	2	3.16339	3.71066
AT2G22450	RIBA2	0.673737	0.632015	0.948965	0.266889	4.1192	4.23654	4.59601	4.69384	4.88899	4.90529	4.48708	3.48692	3.06154	3.92138	4.16077	4.09875
AT4G33370	RH43	1.16475	0.770725	0.948518	0.798008	3.30055	3.4263	2.32459	3.20969	2.21436	3.78005	2.89817	2	2.7864	2	3.31487	2.58989
AT2G11150.1	NA	-0.278393	0.947588	0.94806	0.730939	2.87667	3.59698	2.81305	3.67271	2.56615	3.05793	2.89817	3.36599	3.49156	2.5149	3.16339	2.32489
AT2G36370	FBL11	0.55539	0.623303	0.947722	0.151314	4.98151	4.82278	5.05604	5.70429	5.2464	4.79716	4.41102	4.13107	4.91129	4.28098	4.94394	4.09875
AT3G19920		-0.753488	0.866912	0.947492	0.802674	2.7023	2.74419	2.81305	2.72809	2.84875	3.39118	2	3.23399	3.66644	3.32259	2	2
AT4G16840		0.975945	0.39938	0.947123	0.31809	3.81081	4.75227	4.96574	4.64421	4.75847	4.79716	4.05898	3.23399	4.09135	3.92138	3.45195	4.40427
AT1G74700	TRZ1	-0.926963	0.738375	0.946675	0.705841	2.87667	3.2327	2.58939	3.20969	2.71436	3.88942	3.5923	2.9271	3.66644	3.19326	2.80232	2.32489
AT1G29357		0.179889	0.933396	0.945558	0.194712	4.86215	4.51733	3.91662	5.46799	4.65219	5.42459	3.95569	4.57482	4.41916	4.21588	4.31251	4.65625
AT1G09240	NAS3	0.275478	0.91885	0.944649	0.42932	3.97323	3.74958	4.0976	4.17025	4.22784	4.7399	3.44753	4.40105	2.7864	3.74801	3.99118	3.17814
AT5G42530		0.658968	0.353734	0.944643	0.0648991	11.18	10.4855	11.2372	10.3923	10.2619	11.329	10.4698	10.2896	10.2783	10.0935	9.53711	9.71685
AT1G21110	IGMT3	1.91595	1.28772e-13	0.943804	0.000475126	7.3024	6.94023	7.48056	6.87999	6.78614	6.92994	5.67851	5.35612	5.27757	6.19931	5.91973	5.71406
AT3G56450	ASNAP1	0.151888	0.932339	0.9427	0.102069	4.94281	5.33812	4.91838	5.03929	5.64772	5.98885	4.55932	4.9137	5.27757	5.01379	4.94394	4.18141
AT1G16480		-0.192489	0.933396	0.941224	0.305991	4.1192	3.88757	4.2584	4.17025	4.45556	4.95646	4.48708	4.05487	4.20909	3.83729	3.57712	4.01107
AT4G16770		0.796413	0.412275	0.941134	0.173674	4.63827	5.18592	4.91838	5.43917	5.09235	5.09991	3.72387	4.8699	3.66644	4.5686	4.23864	4.40427
AT1G73890		-1.11688	0.138305	0.940912	0.223739	4.04806	4.42967	5.09916	4.59281	5.68413	5.46048	4.55932	5.83757	5.95377	4.28098	4.57515	4.65625
AT1G76650	CML38	0.801634	0.561881	0.940182	0.411206	4.04806	4.33633	5.14102	4.91923	3.95731	3.99109	4.24571	3.97442	3.49156	3.32259	3.79895	3.8179
AT2G13790	SERK4	0.384979	0.100228	0.937969	7.21948e-10	8.29172	8.27199	8.43936	8.75781	8.69377	8.54282	7.94155	7.9921	7.93442	7.77681	7.4397	7.96871
AT5G16530	PIN5	1.9574	0.506753	0.937706	0.825814	3.52672	3.4263	2.81305	2.28548	2.21436	3.39118	2.36502	2.53677	2.44613	2	2.58105	2.58989
AT1G76790	IGMT5 AT1G76790	0.424207	0.875232	0.937331	0.52677	3.52672	3.74958	4.18024	3.94282	4.57672	3.6617	4.05898	2.9271	3.49156	2.89359	3.16339	4.09875
AT5G28085.1	NA	1.88963	0.523311	0.936388	0.743868	3.03222	2.41955	3.46788	3.4597	3.18998	3.05793	2.65609	2	2.44613	2.5149	3.16339	2.58989
AT2G34010	SPEAR2	1.10742	0.231494	0.935385	0.257527	4.86215	5.07473	4.71166	5.15012	4.65219	5.46048	3.84443	3.23399	4.68611	4.66931	3.57712	4.47151
AT3G51070		1.2063	0.176443	0.935008	0.342567	4.77672	4.89001	4.47028	4.30411	4.4128	4.17515	3.44753	3.97442	3.8224	3.32259	3.6923	3.8179
AT2G26211	MIR825A	-0.204807	0.970399	0.933939	0.789421	3.41806	2.74419	2.58939	3.20969	2.21436	3.6617	2	3.36599	3.49156	3.19326	2.31958	2.32489
AT5G36670		-0.379544	0.665507	0.933153	0.0354366	5.25857	5.92368	5.09916	5.75193	6.04773	5.80564	6.04846	5.41827	5.88466	5.05159	4.79727	5.22261
AT5G45740		0.0646062	0.980454	0.932758	0.408735	3.62776	4.33633	4.53451	4.02268	4.36874	4.17515	4.05898	3.97442	4.41916	3.65283	3.79895	3.00739
AT1G53070		-1.23127	0.541218	0.932077	0.663084	2.27385	3.00902	3.32989	3.57013	3.28788	3.39118	3.28659	3.70205	3.8224	2.71664	2.80232	3.17814
AT5G66790	WAKL21	0.590363	0.537465	0.932054	0.0958688	5.12668	4.51733	5.62688	5.52394	5.75432	5.74872	4.62812	5.07672	3.96313	4.66931	4.74486	5.10048
AT1G48315		-0.222255	0.966946	0.931652	0.776354	3.17262	2.41955	3.1773	2.90709	3.18998	3.23416	3.28659	2	3.66644	3.19326	2	2.58989
AT1G28640		-0.765269	0.815596	0.93151	0.672752	2.87667	2.41955	2.81305	3.4597	3.18998	3.99109	3.28659	2.9271	3.06154	3.0512	2.31958	3.46883
AT2G12200		-0.487936	0.88196	0.930437	0.659606	3.41806	3.2327	2.58939	3.3401	3.18998	3.88942	2.89817	3.70205	3.49156	3.0512	3.16339	2.58989
AT1G26730	PHO1-H7	0.991379	0.333881	0.930375	0.331362	4.589	4.51733	4.86941	4.17025	4.7239	4.41354	3.5923	3.59849	4.41916	3.74801	3.45195	4.01107
AT4G08850	MIK2	0.751732	7.1069e-07	0.930193	3.27295e-11	10.2827	9.85921	10.2576	10.507	10.0706	10.4228	9.45032	9.32491	9.42665	9.52466	9.41036	9.30697
AT1G74650	ATY13	1.00846	0.427045	0.929951	0.403833	4.53798	4.33633	4.53451	4.42661	3.89654	5.00588	3.44753	3.08869	4.41916	4.14769	3.45195	3.59481
AT4G13820		0.597717	0.887454	0.929239	0.749057	2.7023	3.4263	3.00664	3.3401	2.56615	3.6617	2.89817	3.08869	2	2.89359	2.31958	3.00739
AT3G14140		1.31342	0.718243	0.929154	0.768185	2.27385	3.2327	3.1773	3.57013	2.71436	3.05793	2.65609	2.53677	2	2.5149	2.58105	3.00739
AT4G24415	MIR824A	0.279777	0.91312	0.92901	0.497053	4.25175	4.42967	4.0976	4.23874	4.22784	3.6617	4.62812	3.97442	3.06154	2.5149	3.6923	3.8179
AT3G12040	MAG	-0.28242	0.930576	0.9275	0.562485	3.97323	2.74419	3.70962	3.4597	3.76673	4.7399	3.72387	3.23399	4.31795	2.89359	3.31487	3.91772
AT3G42182.1	NA	0.579914	0.840718	0.926978	0.588456	3.03222	3.2327	3.70962	4.23874	3.37955	3.78005	2.65609	3.08869	3.29251	3.19326	2.99412	3.46883
AT2G34090	MEE18	0.565036	0.555141	0.926906	0.138042	4.77672	5.78926	5.2973	5.25304	5.45044	5.18818	5.13312	4.72989	4.51374	4.34328	4.16077	4.91968
AT1G61380	SD129	1.05814	0.00214968	0.926773	0.0041404	6.36801	6.64175	6.31636	6.58348	6.41575	6.43009	5.22483	5.50673	5.61281	5.96186	5.51281	5.22261
AT5G11242	NA	1.80606	0.536582	0.926568	0.797739	3.72219	2.74419	3.00664	2.52369	3.28788	2.85715	2.89817	2	2.44613	2.2803	2.31958	3.00739
AT4G12120	SEC1B	0.555557	0.701686	0.926109	0.284788	4.53798	4.67812	5.0116	5.03929	4.8252	5.5631	3.95569	4.20345	4.68611	4.93507	2.99412	4.53575
AT2G06002		0.707834	0.892886	0.925919	0.84388	3.03222	2	3.46788	2.90709	2.21436	2.85715	2.36502	3.23399	2	2.5149	2.31958	2.32489
AT2G30250	WRKY25	0.521649	0.341949	0.925722	0.00512962	6.58458	5.95542	6.72699	7.02277	6.45842	7.11021	6.12187	5.66889	6.1432	6.09455	5.74398	6.12242
AT2G07758		-0.0809341	0.975764	0.925363	0.406989	3.30055	4.59996	4.47028	4.42661	4.49709	4.33837	3.5923	4.77808	4.09135	3.55092	3.6923	3.91772
AT5G36740		-0.347137	0.698744	0.924987	0.0334063	5.28975	5.92368	5.18171	5.82057	6.04773	5.80564	6.04846	5.38753	5.91963	5.08843	4.84783	5.22261
AT2G28500	LBD11	-0.310444	0.941639	0.9249	0.734468	2.50393	3.00902	3.46788	3.3401	3.28788	2.62384	2.89817	3.36599	3.29251	2.71664	2.80232	2.58989
AT2G31585		0.654815	0.627648	0.92434	0.284788	4.73203	4.75227	4.00995	4.69384	4.95007	5.00588	4.24571	4.13107	3.49156	3.32259	4.51384	4.33374
AT1G32690		-0.0652576	0.985931	0.922892	0.558206	3.03222	3.59698	4.0976	3.57013	3.69716	4.17515	3.95569	3.36599	3.66644	3.32259	2.80232	3.46883
AT5G39250		0.56079	0.824006	0.922485	0.509763	3.72219	4.01351	3.00664	3.76848	4.01563	4.90529	3.84443	2.9271	2.7864	3.44127	3.89826	3.46883
AT3G17890		1.07573	0.50543	0.921473	0.550132	4.25175	4.12933	3.46788	4.09835	3.89654	3.39118	3.28659	3.23399	3.29251	2.89359	2.99412	3.71066
AT2G16750		0.295991	0.912351	0.920806	0.477435	3.72219	4.01351	3.59381	3.94282	3.89654	4.17515	3.72387	3.48692	3.49156	3.19326	3.6923	3.17814
AT3G15130	PCMP-H86	0.746656	0.709025	0.919856	0.548455	3.72219	4.12933	3.59381	3.94282	4.07168	3.23416	3.44753	3.23399	3.29251	3.44127	3.16339	3.00739
AT3G01420	DOX1	3.24932	0.230902	0.919175	0.624332	3.41806	2.41955	2.81305	3.94282	4.36874	3.53277	2.36502	2	2	3.19326	3.16339	3.71066
AT3G51330		0.488723	0.706878	0.919019	0.212431	5.40811	4.42967	5.56671	5.07719	5.14555	6.31717	4.15536	5.1518	4.91129	5.08843	4.69048	4.53575
AT3G35003.1	NA	0.771375	0.788351	0.917944	0.746649	2.7023	3.88757	3.70962	2.90709	2.97168	3.23416	2.65609	2.9271	3.49156	2.5149	2.80232	2.58989
AT1G61410		-0.171856	0.968205	0.917736	0.749309	3.41806	3.00902	3.32989	3.06631	2.97168	3.05793	2.36502	3.97442	3.29251	2.71664	2.58105	2.58989
AT4G16835	DYW10	-0.640182	0.727429	0.917436	0.478805	3.30055	3.59698	3.81683	3.85828	4.07168	4.17515	3.44753	4.20345	4.31795	3.65283	3.45195	3.00739
AT2G07757		-0.991907	0.604456	0.917341	0.540267	3.17262	3.2327	3.1773	3.67271	4.27635	4.68027	3.72387	2.7451	4.6025	3.0512	3.99118	3.59481
AT4G38495		0.822099	0.620181	0.916359	0.552638	4.187	4.75227	3.46788	3.94282	3.46575	3.88942	3.84443	3.59849	3.29251	2.89359	3.45195	3.17814
AT3G60160	ABCC9	0.258783	0.852531	0.915712	0.0800019	5.12668	4.67812	4.71166	5.37976	5.53262	5.5631	4.48708	4.62838	4.84007	4.76344	4.79727	4.47151
AT4G26240		-0.41085	0.856347	0.915386	0.476494	4.25175	3.59698	4.0976	4.36666	4.4128	4.90529	4.69379	2.7451	4.91129	3.55092	4.4498	3.33079
AT4G09425.1	NA	-1.73947	0.491301	0.915385	0.729809	2.87667	2	2.58939	4.23874	2.71436	3.88942	2	3.59849	3.96313	3.65283	2.99412	2.58989
AT1G59870	ABCG36	1.05648	2.70544e-20	0.91505	1.0517e-15	11.403	11.3361	11.5907	11.5372	11.2772	11.7374	10.4088	10.3743	10.3979	10.6527	10.6294	10.5597
AT3G62150	ABCB21	0.959984	3.99889e-05	0.913717	2.72929e-05	7.54777	7.47701	8.05197	7.99052	7.71646	7.88642	7.09206	6.51476	6.70069	6.9652	6.96588	6.99156
AT1G56300		0.619782	0.750798	0.912192	0.531493	4.25175	4.59996	4.00995	4.87688	3.46575	3.39118	4.33073	3.48692	3.49156	3.74801	3.16339	3.33079
AT1G50050		-2.15226	0.436247	0.911514	0.810478	2	2	3.00664	3.06631	3.18998	2.34538	2.65609	3.79866	3.29251	2.2803	2.31958	3.00739
AT2G16530		-0.0742351	0.987191	0.909883	0.680548	3.52672	3.74958	3.00664	4.09835	3.69716	2.85715	3.84443	3.08869	3.49156	2	3.79895	3.00739
AT5G49300	GATA16	0.507539	0.74387	0.908968	0.334897	3.89431	4.51733	4.81872	4.36666	4.79222	4.48498	4.05898	3.88922	4.20909	3.55092	3.79895	4.18141
AT4G14490		-0.433601	0.790439	0.908379	0.341274	4.37314	4.51733	3.81683	4.53951	5.00868	4.17515	4.05898	4.8699	4.76514	3.65283	4.38279	3.59481
AT3G61730	RMF	0.534704	0.87696	0.907917	0.711091	3.17262	3.59698	3.46788	2.72809	3.8331	3.39118	2	3.23399	3.66644	2.71664	2.99412	3.00739
AT5G27060	AtRLP53	-0.0210118	0.994331	0.907375	0.601679	3.81081	3.4263	3.46788	3.85828	3.46575	3.53277	4.05898	3.48692	3.06154	2.89359	3.16339	3.17814
AT1G16770		-0.578722	0.805343	0.906959	0.542514	3.62776	3.4263	2.81305	3.67271	3.8331	4.41354	4.15536	3.36599	3.49156	3.19326	3.16339	3.71066
AT1G56710		-1.13553	0.705646	0.906936	0.68606	2.27385	2.41955	3.00664	2.90709	3.37955	4.55306	2.89817	3.08869	3.29251	3.0512	2.80232	3.59481
AT4G17860		1.93958	0.381009	0.906271	0.767993	3.97323	4.01351	2.81305	2.52369	3.18998	3.6617	2.36502	2.53677	3.06154	3.44127	2.31958	2
AT2G26310	FAP2	1.65107	0.619591	0.906011	0.810478	2.50393	3.00902	3.59381	2.52369	2.56615	3.53277	2.65609	2.53677	2	2.2803	2.99412	2.32489
AT5G05850	PIRL1	0.899434	0.309929	0.905603	0.213554	5.22671	5.1314	4.53451	5.03929	5.22184	5.09991	4.24571	4.57482	3.66644	4.85181	3.89826	4.09875
AT4G27280	KRP1	0.517546	0.311519	0.904226	0.0115204	6.57196	6.23942	6.62742	6.17532	5.91615	6.3558	5.77269	6.00892	6.22934	5.62829	5.19895	5.01291
AT5G46080		1.03299	0.189358	0.90394	0.248748	6.00454	4.33633	5.40431	5.15012	5.09235	5.27136	4.24571	4.62838	4.68611	4.28098	4.89669	3.8179
AT3G26470		2.45279	0.40149	0.903805	0.707171	2.7023	3.2327	3.1773	3.06631	4.27635	3.39118	2.36502	2	2.44613	2.89359	3.6923	2.58989
AT2G40110		-0.423511	0.916491	0.903163	0.672716	2.87667	2.74419	3.00664	3.76848	4.01563	3.05793	3.10541	3.59849	2	3.0512	3.31487	3.00739
AT1G06520	GPAT1	-0.383375	0.888293	0.900588	0.52812	3.30055	3.4263	3.46788	3.85828	4.12563	3.88942	3.28659	3.88922	3.66644	3.65283	3.45195	2.81369
AT2G28760	UXS6	-0.0275915	0.991559	0.900508	0.358355	3.89431	4.33633	4.86941	4.42661	4.65219	4.17515	4.15536	4.72989	4.31795	3.55092	3.89826	3.8179
AT3G52710		0.157835	0.897786	0.898896	0.0138789	5.56922	5.23846	5.68464	6.37109	6.1554	6.03719	5.54254	5.25758	5.3305	5.46977	5.44873	5.14235
AT3G50930	HSR4	1.57179	0.0674216	0.898439	0.398938	5.28975	4.59996	5.22128	4.69384	4.61495	5.05366	4.33073	3.08869	3.8224	4.61983	2.58105	4.25958
AT4G27730	OPT6	0.0194734	0.993091	0.898009	0.274274	5.25857	4.82278	4.65499	5.60401	5.17143	5.05366	4.24571	4.33814	5.77436	5.01379	3.99118	4.33374
AT3G43670		0.888959	0.00162732	0.897119	0.000298579	7.03444	6.68024	7.06813	7.04207	7.4306	7.04078	6.04846	6.19793	6.01971	6.19931	6.5123	6.2619
AT1G50040		-0.455624	0.479073	0.896	0.0293051	5.71413	6.10439	5.59711	5.75193	5.55245	6.31717	6.21427	6.16206	6.33674	5.08843	4.94394	5.18304
AT2G39270		-0.254577	0.860405	0.895157	0.152826	4.73203	4.59996	4.86941	4.87688	5.14555	5.38778	5.08498	4.99751	4.76514	4.00083	4.69048	4.40427
AT1G20030		-0.036756	0.992585	0.893695	0.612674	3.52672	2.74419	3.32989	3.94282	3.69716	3.53277	3.44753	2.9271	3.49156	3.32259	3.31487	2.81369
AT2G02620		-1.14377	0.229264	0.892227	0.358257	3.52672	4.12933	3.59381	4.09835	4.8252	4.33837	4.48708	4.77808	4.6025	3.83729	3.57712	3.91772
AT1G27720	TAF4	0.309187	0.892578	0.889315	0.465009	4.1192	4.33633	4.00995	4.17025	3.62407	4.41354	3.95569	3.59849	4.20909	3.32259	3.6923	3.33079
AT2G15128		0.00319275	0.999462	0.888111	0.756534	3.03222	2.74419	3.59381	3.3401	2.71436	3.53277	3.95569	2.29321	2.7864	2.71664	2.80232	2.81369
AT4G31020		-0.00550999	0.998845	0.887317	0.680359	3.17262	2.74419	3.81683	3.85828	3.37955	3.05793	3.28659	3.23399	3.49156	2.5149	2.99412	3.33079
AT3G42553.1	NA	-0.462668	0.896842	0.886596	0.685762	2.87667	3.00902	3.00664	3.3401	3.37955	3.6617	3.28659	3.23399	3.06154	3.0512	2.31958	3.33079
AT5G13205.1	NA	0.365688	0.447134	0.88569	0.000440751	6.95888	7.07634	7.14215	7.52593	7.44128	7.08744	6.93799	6.71372	6.38758	6.3586	6.23677	6.87222
AT4G36100		0.50603	0.887454	0.885234	0.769175	3.17262	3.00902	4.0976	3.06631	2.56615	3.39118	2.65609	2.7451	3.96313	2.5149	2.80232	2.58989
AT1G14170		1.2331	0.480544	0.885144	0.609901	3.30055	3.59698	4.2584	3.67271	3.54708	3.99109	2.89817	3.08869	3.06154	3.19326	3.45195	2.81369
AT4G14230	CBSDUF2	0.431627	0.493355	0.885018	0.0165012	5.94704	6.56154	6.24136	6.26014	6.07541	6.31717	5.94439	5.69423	5.91963	5.19363	5.79642	5.10048
AT1G68470	GT17	0.326822	0.858903	0.884918	0.445538	4.589	4.33633	4.81872	4.02268	4.01563	4.17515	3.72387	4.20345	4.91129	3.65283	3.45195	3.17814
AT1G61430		0.425733	0.482323	0.884433	0.00755647	5.84581	6.40945	6.55184	6.50224	6.55006	6.55154	5.46943	6.08752	6.01971	5.67748	5.79642	5.62826
AT1G72416		0.46681	0.640362	0.884185	0.124019	5.43624	4.67812	5.62688	5.43917	5.61036	5.35001	4.93011	4.57482	5.22263	4.40299	4.57515	5.05736
AT5G56747.1	NA	0.325321	0.897791	0.883599	0.51873	4.187	3.74958	3.70962	3.67271	4.17764	3.99109	3.72387	3.36599	3.96313	3.32259	3.6923	3.00739
AT1G73770		-0.251875	0.942276	0.882431	0.621819	2.7023	2.74419	4.33254	4.30411	3.46575	4.08605	3.44753	3.36599	4.09135	3.0512	3.31487	3.71066
AT1G29230	CIPK18	0.322279	0.944491	0.882294	0.762555	2.87667	3.00902	3.1773	2.72809	3.54708	2.85715	2.65609	3.08869	2.7864	2.71664	2.31958	3.00739
AT2G35710	PGSIP8	-0.0554843	0.971521	0.881949	0.0649907	5.75937	4.95425	5.40431	5.77518	5.42914	5.5631	5.54254	5.47784	5.43087	4.85181	4.79727	4.76746
AT4G22860		-0.426197	0.748993	0.881703	0.299717	4.98151	4.23654	5.25979	5.21954	4.95007	4.08605	5.08498	4.95622	5.73564	3.65283	4.4498	4.18141
AT5G13200		0.408401	0.545683	0.881692	0.0185691	6.29307	5.85804	6.12101	6.10368	5.96135	6.43009	5.99737	5.47784	5.69585	5.52457	5.41559	5.05736
AT1G11270		-0.0938578	0.964279	0.879811	0.248761	4.86215	4.42967	4.33254	4.83325	4.88899	4.61806	4.7566	4.72989	4.41916	4.28098	4.07846	3.8179
AT3G57740		2.12173	0.28252	0.87923	0.657333	3.41806	3.4263	3.32989	3.76848	3.62407	3.39118	2.36502	2.53677	2.44613	2.89359	2.99412	3.33079
AT3G61990	OMTF3	0.253329	0.929304	0.878857	0.466151	3.81081	4.23654	3.70962	3.94282	4.75847	5.00588	3.10541	4.27237	3.49156	4.07613	4.38279	3.00739
AT3G11040		-0.300576	0.888551	0.877971	0.383061	4.187	4.23654	3.81683	4.96037	4.68849	4.25907	4.33073	4.82472	3.29251	4.00083	3.57712	4.25958
AT3G27000	ARP2	-0.124167	0.961172	0.877485	0.34426	4.04806	3.4263	4.65499	4.36666	4.57672	5.09991	4.15536	4.27237	4.31795	4.07613	4.07846	3.8179
AT1G72200	ATL11	0.404045	0.896809	0.876864	0.652575	3.89431	3.00902	3.91662	3.3401	3.8331	3.99109	2.65609	4.05487	3.06154	2.89359	2.80232	3.71066
AT1G01340	CNGC10	0.498454	0.746969	0.876846	0.334897	4.73203	3.88757	4.53451	4.64421	4.36874	5.05366	4.41102	3.97442	3.66644	4.14769	3.99118	3.8179
AT4G17230	SCL13	0.271257	0.613586	0.875166	0.000282304	6.84807	7.01742	7.05724	7.23881	7.22352	7.09887	6.8686	6.48603	6.77895	6.16523	6.13863	6.6866
AT4G13290	CYP71A19	0.582339	0.912351	0.874968	0.809971	2.27385	3.2327	3.00664	2.72809	3.76673	2.62384	2.65609	2.7451	2.44613	3.44127	2.31958	2
AT4G16807		0.809385	0.693343	0.87481	0.638519	3.97323	4.01351	3.91662	3.20969	3.89654	3.88942	2.89817	3.70205	3.49156	3.83729	2.31958	2.81369
AT1G62120		1.32121	0.176443	0.87348	0.346711	4.53798	4.42967	4.18024	4.42661	4.45556	4.90529	3.5923	3.23399	3.49156	3.92138	4.07846	3.71066
AT1G68120	BPC3 AT1G68120	1.35415	0.68451	0.871372	0.856623	3.17262	3.00902	3.46788	2.52369	2.21436	2.85715	2.65609	2.9271	2	2	2.31958	2.58989
AT3G27870	ALA8	-0.305911	0.833475	0.870997	0.203388	4.73203	4.51733	4.53451	5.34911	5.14555	4.79716	4.87456	4.40105	5.27757	4.07613	4.63397	4.40427
AT1G17147	VQ1	1.8224	0.0200727	0.870918	0.384548	4.4851	4.95425	5.09916	4.59281	4.57672	4.55306	2.89817	3.70205	3.66644	3.44127	4.51384	3.46883
AT1G77640	ERF013	0.733011	0.694697	0.87073	0.578367	3.89431	3.74958	4.0976	3.76848	3.76673	3.6617	3.5923	3.36599	3.29251	2.89359	2.99412	3.59481
AT1G75450	CKX5	-0.0337687	0.990604	0.870176	0.358033	4.82007	4.01351	4.18024	4.59281	4.75847	4.08605	4.15536	4.51919	4.6025	3.92138	3.89826	3.71066
AT2G04430	NUDT5	-0.375984	0.861842	0.869036	0.440425	3.72219	3.59698	4.33254	4.64421	4.07168	5.09991	4.33073	4.46133	3.66644	3.65283	3.31487	4.59726
AT3G24515	UBC37	-0.102751	0.965803	0.867945	0.307414	4.43021	4.67812	4.2584	4.53951	5.38558	5.05366	4.15536	4.33814	5.04399	4.07613	4.89669	3.71066
AT1G15520	ABCG40	0.355718	0.844849	0.867496	0.400215	5.01919	4.89001	3.91662	4.64421	4.07168	4.95646	3.95569	4.46133	4.68611	4.28098	3.89826	3.33079
AT5G52050	DTX50	-0.589477	0.589536	0.866743	0.255777	4.53798	4.59996	4.59601	4.69384	5.3633	4.95646	5.26859	5.18793	4.68611	4.8083	3.45195	4.33374
AT1G26240		2.18131	0.732542	0.865837	0.867911	2.50393	2	2.32459	3.85828	4.36874	4.25907	2	2	2	2.89359	4.57515	2
AT1G27630	CYCT1-3	0.774453	0.387742	0.865223	0.208179	4.98151	5.33812	4.76618	5.25304	5.09235	5.18818	4.41102	4.68003	3.8224	4.5686	3.79895	4.76746
AT3G18070	BGLU43	-0.236424	0.913915	0.864654	0.401937	4.25175	4.01351	4.0976	4.53951	4.45556	3.99109	4.24571	4.46133	4.20909	4.00083	3.79895	3.17814
AT4G24570	PUMP4	1.03369	6.68572e-06	0.864594	0.000327208	8.35203	8.70431	8.65697	7.9088	7.95493	8.00661	7.56535	6.97379	8.00938	7.29963	6.84661	7.14361
AT5G59600	PCMP-E1	-0.51919	0.766374	0.862552	0.502844	3.89431	4.01351	3.70962	3.94282	4.01563	3.88942	4.33073	4.57482	3.66644	3.32259	3.45195	3.33079
AT3G33595.1	NA	-0.429247	0.836843	0.862322	0.491498	3.30055	4.01351	3.81683	4.30411	3.76673	4.25907	4.15536	4.05487	3.8224	3.19326	3.57712	3.71066
AT3G57480	SAP13	0.234505	0.912193	0.862004	0.394578	4.37314	4.82278	4.18024	4.30411	4.12563	4.85224	4.69379	4.05487	3.96313	4.00083	3.6923	3.59481
AT1G79120		0.0108659	0.998183	0.862002	0.741726	3.17262	3.00902	2.32459	3.85828	2.56615	3.88942	3.28659	2.7451	2.44613	2.71664	3.45195	2.81369
AT5G58670	PLC1	-0.277563	0.834493	0.861679	0.15865	5.22671	5.01575	4.96574	4.91923	5.57201	5.80564	5.08498	5.47784	5.38156	4.97497	4.9897	3.91772
AT5G57190	PSD2	-0.73081	0.567354	0.861463	0.354645	4.37314	4.12933	3.70962	4.83325	4.53745	5.5297	4.48708	4.27237	5.22263	4.14769	4.84783	3.59481
AT2G13130	NA	-0.42	0.802253	0.861091	0.341274	4.37314	3.59698	4.47028	4.83325	4.79222	5.23037	5.08498	4.46133	3.8224	4.21588	3.57712	4.71293
AT5G15900	TBL19	0.717689	0.882605	0.860635	0.824773	3.30055	3.2327	2.32459	2	3.62407	2.85715	2.89817	2.9271	2	2.71664	2.80232	2.32489
AT2G27310		0.300084	0.738167	0.860534	0.0361645	5.80323	5.85804	6.33452	6.34025	5.71965	6.3558	5.74198	5.41827	6.05159	5.35351	5.23739	5.47284
AT5G20400		0.928558	0.528752	0.860172	0.477468	4.37314	3.59698	4.18024	4.42661	3.89654	4.48498	3.44753	3.70205	3.06154	3.83729	3.79895	3.17814
AT3G25610	ALA10	1.32395	0.00661727	0.859769	0.104884	5.71413	5.82406	6.22199	6.26014	5.11919	6.08396	4.87456	4.9137	4.31795	5.12436	5.03405	5.14235
AT1G13580	LAG13	-0.170352	0.946089	0.859645	0.450839	4.04806	4.01351	3.91662	4.53951	3.95731	4.17515	4.55932	3.97442	3.66644	3.74801	3.57712	3.46883
AT5G55450		1.43059	0.256357	0.859389	0.447841	3.89431	3.4263	4.47028	4.78826	4.17764	4.41354	3.10541	3.08869	3.06154	4.00083	3.57712	3.8179
AT4G21215		1.05631	0.0481832	0.858698	0.0861196	5.51749	5.60146	5.895	5.98908	5.64772	5.83328	4.98361	4.13107	5.04399	5.44157	4.74486	4.82
AT3G50620		-0.0506073	0.988633	0.857468	0.476416	3.62776	3.74958	3.81683	4.09835	4.22784	4.68027	3.72387	3.48692	4.09135	2.89359	3.99118	4.01107
AT5G37740		0.0877358	0.979806	0.856955	0.550028	2.87667	3.74958	3.59381	4.17025	3.8331	4.41354	3.84443	3.23399	2.7864	3.65283	3.57712	3.33079
AT1G18830	SEC31A	4.1704	0.0182803	0.856498	0.709888	4.43021	4.33633	3.46788	3.20969	3.69716	3.05793	2.65609	2	2	2.71664	2.99412	3.00739
AT1G22110		-1.25361	0.767753	0.856266	0.787768	2.27385	2.74419	2	2.90709	2.97168	3.6617	2.65609	2.9271	2.44613	2.5149	2.58105	3.17814
AT2G13820		-0.566452	0.835845	0.856005	0.726032	3.03222	3.59698	4.2584	4.02268	2.56615	3.39118	4.15536	4.72989	2.7864	3.32259	2.80232	2.58989
AT4G29540	LPXA	0.0188784	0.996544	0.855427	0.677072	3.97323	3.59698	3.1773	2.52369	4.32328	4.41354	3.72387	3.08869	3.96313	3.92138	3.45195	2.32489
AT1G04230		-0.184013	0.884373	0.854067	0.0592803	5.1608	5.28915	5.65605	6.06648	5.62916	5.71939	5.35231	5.69423	5.56943	4.8083	4.94394	5.33521
AT1G21240	WAK3	1.16687	0.589932	0.853954	0.700771	3.89431	3.00902	4.0976	3.06631	3.18998	4.48498	2.65609	2.9271	3.49156	3.44127	3.45195	2.32489
AT3G23470		0.0434836	0.990604	0.853677	0.612634	4.37314	3.59698	3.59381	3.4597	3.95731	4.08605	4.33073	3.23399	3.96313	2.5149	3.79895	3.33079
AT4G08300		-0.13165	0.96738	0.853434	0.588689	3.72219	3.74958	3.91662	3.94282	3.76673	3.78005	4.33073	4.05487	2.7864	3.44127	2.80232	3.46883
AT5G53290	CRF3	0.972567	0.691641	0.852475	0.675616	3.03222	3.88757	3.32989	3.57013	4.01563	3.23416	2.65609	2.7451	3.29251	2.71664	3.57712	3.00739
AT2G30020		0.769854	0.10214	0.852022	0.0454087	5.86663	6.62211	6.20235	6.06648	5.86947	5.77746	5.80276	5.35612	5.38156	4.89404	5.31133	5.18304
AT5G10740		0.844483	0.330085	0.85167	0.247496	5.05592	4.82278	4.96574	4.91923	5.09235	4.7399	4.33073	4.13107	4.31795	4.51548	4.38279	3.59481
AT3G08890		0.341711	0.797843	0.851098	0.201723	5.12668	4.95425	5.47148	5.70429	5.61036	4.79716	4.87456	5.18793	4.51374	4.00083	4.84783	5.05736
AT5G16190	ATCSLA11	-0.0647936	0.97542	0.849983	0.268196	4.31372	5.28915	5.0116	5.52394	4.85745	4.90529	4.69379	5.41827	4.51374	4.21588	4.23864	4.71293
AT5G08360		1.42927	0.904054	0.849947	0.939068	2.50393	2	3.1773	2	3.54708	2	2.36502	2	2.44613	3.0512	2	2
AT4G23210	CRK13	1.02779	0.0675292	0.849653	0.104884	5.73693	5.38549	6.20235	6.50224	5.53262	6.01322	5.08498	5.03766	4.41916	5.52457	4.84783	5.37087
AT1G03760		0.136771	0.930978	0.849566	0.121828	5.05592	6.04664	5.56671	5.86458	5.93137	5.31122	5.46943	5.22317	5.69585	4.51548	5.38166	4.91968
AT5G49780		-1.27996	0.818409	0.849038	0.877011	2.7023	2.41955	2	2	2.40095	3.6617	3.28659	2.9271	2	3.19326	2	2
AT5G49680	KIP	0.466236	0.794994	0.848816	0.41976	4.04806	4.01351	4.86941	4.69384	4.53745	4.7399	4.41102	3.70205	3.8224	4.5686	3.31487	3.71066
AT1G23090	SULTR3;3	0.538035	0.228887	0.848618	0.00515072	6.70509	6.49831	6.82013	7.07053	6.44787	6.92994	6.25835	5.90424	6.36238	5.81572	6.23677	5.99109
AT3G11402		-0.258137	0.895326	0.848243	0.329194	4.1192	4.59996	4.47028	5.25304	4.36874	5.14472	4.87456	4.62838	4.20909	3.74801	4.79727	4.01107
AT1G55580	SCL18	-0.669669	0.873036	0.84806	0.804978	2.7023	2.74419	3.00664	2.72809	3.37955	3.05793	2	3.79866	3.06154	2.89359	2	3.00739
AT1G70850	MLP34	2.0775	0.00572288	0.847719	0.45607	6.35333	6.89184	6.47208	6.10368	7.35356	6.43009	4.87456	4.72989	4.41916	4.93507	6.70292	5.59849
AT2G24600		0.974707	1.17923e-05	0.847598	8.18072e-05	7.63531	7.36332	7.83956	7.63159	7.50373	7.56234	6.70306	6.57056	6.79787	6.98487	6.46449	6.71462
AT3G45390	LECRK12	0.332041	0.886239	0.847334	0.493213	3.72219	4.51733	4.2584	4.53951	4.07168	4.25907	4.15536	4.20345	3.06154	4.14769	3.16339	3.46883
AT3G12860		-0.34275	0.849874	0.847297	0.443815	3.72219	4.51733	4.91838	3.94282	4.7239	4.25907	4.41102	5.07672	4.6025	3.55092	4.07846	3.46883
AT4G16765		-0.0569893	0.97684	0.847123	0.200389	4.77672	4.23654	5.22128	5.28578	5.42914	5.09991	4.81679	5.18793	4.41916	4.8083	4.23864	4.53575
AT2G12461		0.58935	0.737412	0.847081	0.41976	3.97323	4.01351	4.33254	4.59281	5.00868	4.17515	3.84443	3.79866	3.29251	3.74801	4.51384	3.46883
AT5G05435		0.546564	0.833323	0.84675	0.624735	3.62776	3.4263	4.00995	3.85828	3.28788	4.61806	3.84443	2.53677	3.49156	3.44127	2.99412	3.71066
AT2G15760		1.30926	0.675962	0.846578	0.785104	2.87667	3.00902	3.46788	3.06631	2.71436	3.6617	3.10541	2	2.44613	3.0512	2.31958	2.81369
AT2G01180	ATPAP1	0.669556	0.297698	0.845959	0.0727665	5.64349	6.18691	5.56671	5.86458	5.77134	6.23666	5.1797	5.1518	5.27757	5.62829	5.07708	4.65625
AT1G70650		-0.695281	0.805598	0.84572	0.719834	3.41806	3.4263	2.58939	2.72809	3.37955	4.25907	2.65609	4.13107	3.66644	3.32259	2.80232	3.00739
AT1G04070	TOM9-1	-0.063496	0.986002	0.845255	0.645318	3.52672	4.01351	3.70962	3.3401	3.54708	3.88942	3.95569	3.59849	3.8224	2.2803	3.16339	3.59481
AT5G23320	ATSTE14	0.137244	0.973745	0.844525	0.667433	3.03222	3.00902	3.46788	3.06631	4.32328	3.78005	2.65609	3.59849	2.7864	3.32259	2.99412	3.46883
AT2G27740		1.46533	0.67473	0.8439	0.816646	2.50393	3.00902	3.46788	3.3401	2.71436	2.85715	3.10541	2	2	2.71664	2.58105	2.58989
AT1G17190	GSTU26	-0.59571	0.761702	0.84179	0.633659	3.03222	3.74958	4.18024	3.57013	3.28788	3.88942	4.24571	3.88922	4.31795	2.89359	3.16339	3.17814
AT3G07380		0.134236	0.981791	0.841167	0.844444	2.50393	2	3.70962	3.20969	2.40095	2.62384	3.28659	2.7451	2.44613	2.2803	2.80232	2.32489
AT1G74540	CYP98A8	-0.610247	0.84497	0.840095	0.768134	3.03222	3.59698	2.81305	3.06631	3.54708	2.34538	3.95569	3.23399	3.29251	2.2803	2.80232	3.00739
AT1G68690	PERK9	0.316266	0.699876	0.839511	0.0255566	6.09555	5.95542	5.79365	6.12193	6.19379	6.51787	5.8894	5.83757	5.04399	5.35351	5.68957	5.43965
AT2G07794		-0.72343	0.561881	0.839433	0.405078	3.41806	4.33633	4.18024	4.17025	4.32328	4.85224	4.69379	4.57482	4.41916	3.92138	3.57712	3.91772
AT3G62160		0.786159	0.659131	0.839377	0.596408	3.89431	4.23654	4.00995	4.17025	3.76673	3.39118	3.28659	3.88922	3.06154	3.44127	3.45195	2.81369
AT4G32280	IAA29	1.54519	0.488277	0.83847	0.667524	4.187	2.41955	2.81305	4.17025	4.57672	3.6617	2.89817	2.53677	2.44613	4.07613	3.57712	2.81369
AT1G51270		0.0590434	0.978321	0.838436	0.234227	4.53798	4.89001	4.81872	5.67987	5.55245	5.42459	4.41102	4.20345	5.3305	5.44157	4.31251	4.33374
AT1G21100	IGMT1	1.34028	6.51668e-12	0.838416	1.66323e-05	7.81747	7.62248	7.78119	7.69998	7.61637	7.71129	6.49777	6.16206	6.70069	6.92503	6.93112	6.70068
AT2G28570		-0.570703	0.93092	0.836776	0.818881	2.87667	2	2	4.09835	2.97168	2.62384	3.10541	2.29321	2	2.2803	3.16339	3.17814
AT5G38340		2.58862	0.282863	0.836686	0.793739	2.50393	3.2327	4.2584	4.02268	3.08496	2.62384	2	2	3.06154	2.5149	2.80232	3.33079
AT5G24206		1.76072	0.322654	0.83647	0.683333	3.41806	3.59698	3.91662	3.3401	3.69716	3.88942	2.89817	2.9271	2	2.71664	2.80232	3.71066
AT5G33290	XGD1	1.38384	0.108795	0.835851	0.394578	4.31372	5.18592	5.0116	4.48416	4.45556	5.27136	4.05898	3.79866	3.29251	3.92138	3.57712	4.59726
AT3G56030		-0.00516018	0.997895	0.835828	0.245344	4.589	4.67812	4.91838	4.74182	4.95007	5.31122	4.15536	4.99751	4.91129	4.28098	4.31251	4.33374
AT3G61330.1	NA	0.327904	0.503801	0.835634	0.000575663	6.87914	6.956	6.93168	7.36673	7.37042	7.0643	6.70306	6.67607	6.38758	6.26515	6.27423	6.82158
AT1G30550		0.147269	0.956725	0.835597	0.449045	4.25175	3.74958	3.81683	4.02268	4.68849	4.48498	3.95569	4.13107	3.29251	3.55092	3.99118	3.8179
AT3G31161	NA	-4.22652	0.148823	0.835037	0.900983	2	2.41955	2	2.28548	2.40095	2.34538	4.41102	2.29321	2.7864	2.5149	2	2
AT1G61065		0.816694	0.777002	0.834981	0.743013	3.03222	4.01351	3.1773	2.72809	3.89654	3.39118	3.44753	2.29321	3.06154	2.89359	2.58105	3.33079
AT4G11850	PLDGAMMA1	0.713834	0.00775366	0.834811	0.000350183	7.35492	7.3751	7.6712	7.64427	7.121	7.69632	6.65441	6.9211	6.74035	6.59458	6.70292	6.76909
AT2G02955	MEE12	-0.0485523	0.978985	0.834658	0.221562	5.19414	4.95425	5.25979	4.91923	5.38558	4.90529	4.81679	5.66889	4.84007	4.51548	4.07846	4.53575
AT4G21390	B120	2.45845	0.000863501	0.834226	0.345947	4.86215	4.51733	5.09916	4.59281	4.85745	4.61806	3.44753	2.7451	3.06154	3.92138	4.23864	3.91772
AT4G19550		0.31218	0.888293	0.833873	0.467331	3.72219	4.33633	4.59601	3.85828	4.17764	4.95646	3.84443	3.97442	4.20909	3.74801	3.99118	3.46883
AT3G59900	ARGOS	1.03404	0.565387	0.83269	0.666681	3.72219	3.88757	4.59601	2.52369	4.12563	4.08605	3.28659	3.70205	3.06154	3.55092	3.16339	2.81369
AT5G55930	OPT1	0.984696	0.000395925	0.832685	0.001805	7.19947	7.06184	7.21256	7.07053	6.92193	7.65819	6.4223	6.06827	6.1432	6.40315	6.36383	6.53767
AT5G50930	MHF1	1.14417	0.718231	0.832531	0.802674	3.03222	2	4.0976	2.72809	2.97168	3.53277	2.89817	2.53677	2.7864	2.2803	2.99412	2.81369
AT4G03960	DSP4	0.471953	0.871509	0.832496	0.672285	3.72219	3.2327	3.81683	3.85828	3.62407	3.53277	2.89817	3.88922	2.7864	3.65283	2.99412	2.58989
AT2G02930	GSTF3 AT2G02930	2.38514	0.000263477	0.831997	0.354645	5.32026	4.95425	5.68464	5.25304	4.17764	5.23037	3.28659	3.59849	3.49156	3.74801	4.07846	4.76746
AT1G01010	NAC001 AT1G01010	0.193191	0.959144	0.831848	0.630818	2.87667	4.01351	3.00664	3.94282	3.76673	4.08605	3.28659	2.9271	3.49156	3.44127	2.80232	3.71066
AT2G39650		0.802172	0.51315	0.830933	0.435215	4.53798	4.59996	4.53451	4.30411	4.45556	4.41354	4.15536	3.88922	3.66644	3.44127	3.16339	4.40427
AT2G21500		0.628262	0.0450612	0.830659	0.000525204	6.76177	6.84178	7.06813	7.34359	6.98896	7.13263	6.21427	6.19793	6.48418	6.34344	6.43171	6.2994
AT3G52450	PUB22	0.79867	0.390456	0.830174	0.263353	4.94281	4.67812	4.96574	5.15012	4.57672	5.18818	4.48708	4.13107	3.96313	4.21588	4.51384	4.09875
AT3G33555.1	NA	1.61551	0.700094	0.828598	0.884629	2	3.88757	2.81305	2	2.56615	2.85715	2.65609	2.53677	2	2.2803	2.31958	2.32489
AT5G42630	KAN4	1.14619	0.776181	0.826661	0.876587	2.27385	4.01351	2.58939	2.28548	2.56615	2.62384	2.36502	2.9271	2.44613	2.5149	2.31958	2
AT1G11740		0.848734	0.649992	0.826564	0.592764	4.1192	3.00902	4.18024	4.02268	3.89654	4.17515	2.65609	3.48692	3.66644	3.44127	3.79895	3.00739
AT1G51430	AT1G51430	0.426097	0.638714	0.825895	0.0756697	5.98563	5.18592	5.25979	5.90728	6.12923	6.41187	4.81679	5.29118	5.3305	5.5512	5.57417	4.96705
AT3G61090		0.594091	0.924165	0.825759	0.831635	2.27385	2.74419	2.81305	2	3.18998	3.6617	2.36502	2.7451	2	2.5149	2.80232	2.81369
AT4G09420		0.406932	0.789584	0.824017	0.358355	4.68591	4.51733	5.14102	4.87688	4.61495	5.00588	4.62812	4.27237	4.51374	3.44127	3.79895	4.8707
AT3G56440	ATG18D	0.18079	0.924165	0.823549	0.28545	4.98151	4.23654	4.76618	4.87688	4.75847	5.05366	4.69379	4.62838	4.31795	4.21588	4.51384	3.8179
AT4G14301		-1.54719	0.557222	0.823241	0.802849	3.03222	2.41955	2.58939	2	3.28788	3.88942	2.89817	3.59849	3.96313	3.32259	2	2.81369
AT3G33172.1	NA	-0.680291	0.74765	0.823079	0.649473	2.50393	3.59698	4.0976	3.85828	3.54708	3.88942	4.15536	3.97442	3.8224	3.0512	2.80232	3.71066
AT1G64270.1	NA	0.374884	0.671341	0.823033	0.0671048	5.54358	5.89123	5.47148	5.55113	5.90076	6.19465	5.43144	5.07672	5.38156	5.32292	5.19895	4.8707
AT1G09070	SRC2	0.0657603	0.888551	0.822527	1.58497e-11	9.44187	9.56221	9.71189	10.0069	9.98468	9.78021	9.6246	9.47682	9.4175	9.04471	9.01068	9.26731
AT1G01470	LEA14	0.102036	0.930978	0.82236	0.0114851	6.04164	5.71705	6.48839	6.7215	6.47929	6.73857	6.23648	5.94703	5.88466	5.85901	6.05502	5.65743
AT3G27010	TCP20	0.235915	0.924165	0.821952	0.440281	3.52672	4.42967	4.47028	4.87688	4.75847	4.41354	3.44753	4.46133	3.8224	3.55092	4.51384	3.91772
AT5G11630		0.391932	0.801358	0.82171	0.390086	4.94281	4.23654	4.53451	4.23874	4.36874	4.7399	4.24571	4.33814	4.31795	3.74801	3.99118	3.71066
AT1G11265.1	NA	0.274291	0.620519	0.820462	0.000812381	6.88936	6.94023	6.9197	7.3895	7.39809	7.09887	6.76548	6.73829	6.38758	6.28115	6.32866	6.87222
AT1G50750		0.966148	0.173007	0.820337	0.254666	5.43624	5.60146	5.43829	4.69384	5.59132	5.14472	4.05898	5.18793	4.31795	4.61983	4.16077	4.65625
AT5G67020		0.286934	0.938727	0.819703	0.69193	3.81081	3.4263	3.1773	3.94282	3.46575	4.17515	4.15536	2.7451	2.44613	3.19326	2.58105	3.91772
AT1G63860		0.313547	0.379221	0.819625	3.0901e-05	7.72926	8.0252	7.90784	8.01513	7.89406	7.76251	7.62548	7.52583	7.58826	7.37611	6.71659	7.10178
AT1G61370		1.30362	0.482118	0.818887	0.663725	3.41806	4.51733	3.00664	3.94282	3.62407	4.08605	3.28659	2.53677	3.06154	2.71664	3.6923	3.46883
AT5G38710	POX2	0.412331	0.770069	0.817869	0.329194	4.77672	4.82278	5.53566	5.25304	5.17143	4.95646	4.05898	5.18793	4.68611	3.74801	4.23864	5.05736
AT1G25370		0.718941	0.512984	0.81683	0.311212	4.37314	4.75227	4.86941	4.83325	4.91986	4.95646	3.95569	3.79866	4.51374	4.5686	3.79895	4.18141
AT5G09630		-0.391243	0.908667	0.816259	0.70933	2.87667	3.00902	3.46788	3.85828	3.54708	2.85715	3.5923	3.36599	3.06154	2.89359	3.16339	3.00739
AT3G43715.1	NA	0.185017	0.935026	0.815189	0.29857	4.25175	4.33633	4.18024	5.79805	5.31767	4.55306	3.84443	4.40105	3.96313	4.76344	4.79727	4.18141
AT1G70360		0.820657	0.675028	0.813534	0.64363	4.04806	4.67812	3.46788	2.90709	4.07168	4.61806	3.84443	3.70205	2.7864	3.65283	2.99412	3.59481
AT5G61070	HDA18	-0.193865	0.903012	0.813533	0.162435	4.77672	4.67812	4.76618	5.40977	5.49211	5.27136	4.7566	5.03766	4.91129	4.76344	4.9897	4.18141
AT1G79960	OFP14	0.843297	0.81607	0.81318	0.763769	2.7023	3.2327	3.1773	3.3401	3.54708	3.6617	2	2.53677	3.29251	3.74801	2.31958	2.58989
AT3G14590	NTMC2TYPE6.2	0.246598	0.884626	0.812578	0.243487	4.68591	5.01575	4.40305	5.00037	5.2943	5.35001	4.15536	4.40105	4.91129	4.46033	4.89669	4.09875
AT4G30060		0.377346	0.665507	0.812467	0.0957043	5.40811	5.67954	5.98969	5.70429	5.71965	5.31122	5.46943	5.44836	5.10603	4.71714	4.9897	4.91968
AT5G52770		-0.202824	0.969561	0.812442	0.763763	2.50393	2.74419	3.1773	3.67271	4.01563	3.05793	2.65609	2.53677	3.49156	2.5149	2.31958	4.01107
AT5G66562		-0.0110618	0.998064	0.812068	0.787768	2.27385	2.74419	3.70962	3.76848	3.54708	2.34538	3.28659	2.7451	3.06154	2.2803	2.99412	3.33079
AT5G59530		0.63395	0.8516	0.811869	0.810478	3.17262	3.4263	3.46788	2.72809	2.97168	2.85715	3.28659	3.08869	2.44613	2.89359	2.58105	2
AT2G14860		0.441175	0.821532	0.811238	0.592764	3.97323	4.23654	4.53451	3.85828	3.62407	3.78005	3.44753	4.13107	4.09135	3.0512	3.57712	3.00739
AT3G25730	ARF14	0.394385	0.890644	0.810948	0.635562	3.52672	4.33633	3.00664	4.02268	3.76673	3.99109	3.28659	3.88922	2.7864	3.0512	3.6923	3.33079
AT1G48710.1	NA	0.285266	0.634608	0.810769	0.00269744	6.79474	6.66112	6.71318	7.14379	7.14732	6.94268	6.63783	6.54293	6.08278	6.02023	6.1588	6.67238
AT1G20380		0.332049	0.795169	0.809445	0.192138	4.94281	4.75227	5.14102	5.46799	5.27055	5.00588	4.55932	4.57482	4.91129	4.34328	4.84783	4.47151
AT5G07060		1.04685	0.493355	0.809429	0.583285	3.89431	4.33633	3.81683	4.02268	3.89654	4.08605	3.5923	3.36599	2.7864	3.92138	2.99412	3.17814
AT4G18205	PUP22	1.10952	2.39296e-06	0.808232	0.000563106	7.67717	7.22695	7.43079	7.39701	7.24806	7.68119	6.44154	6.52891	6.1432	6.70546	6.77001	6.48982
AT2G05935.1	NA	-0.466059	0.788448	0.808164	0.452527	3.72219	4.23654	4.18024	4.64421	4.07168	4.95646	3.95569	3.97442	5.10603	3.92138	4.07846	3.8179
AT2G03280		0.51314	0.63914	0.807757	0.248748	5.05592	4.82278	5.05604	5.07719	4.85745	5.38778	4.93011	4.40105	4.20909	4.34328	4.07846	4.76746
AT5G50840		-0.253011	0.859193	0.806401	0.225212	4.94281	4.42967	5.09916	5.37976	4.8252	5.31122	4.81679	4.99751	5.43087	4.28098	4.4498	4.71293
AT1G14060		-0.386064	0.705646	0.805909	0.160844	4.77672	4.95425	5.18171	5.37976	5.14555	5.49551	5.43144	4.99751	5.52471	4.71714	4.38279	4.76746
AT3G42305.1	NA	0.041464	0.992301	0.804908	0.768611	2.7023	3.74958	3.46788	3.06631	3.46575	2.85715	2.89817	2.9271	3.96313	2.5149	2.99412	2.81369
AT1G78450		0.800673	0.239794	0.804792	0.222059	5.54358	5.07473	5.62688	4.83325	4.95007	5.23037	4.69379	4.57482	4.97917	4.40299	4.23864	4.33374
AT5G07730		0.727281	0.724009	0.804411	0.60776	3.30055	4.23654	3.81683	4.42661	3.89654	3.53277	3.72387	3.08869	3.06154	3.65283	3.31487	3.33079
AT4G02485		0.276338	0.924165	0.804354	0.590422	3.97323	4.51733	3.59381	3.67271	4.22784	4.90529	2.89817	4.13107	4.20909	4.14769	3.89826	2.81369
AT3G28480		0.270327	0.791102	0.804	0.0845939	5.84581	5.43134	5.94312	5.67987	6.07541	5.80564	5.26859	5.83757	5.3305	4.76344	5.15946	5.43965
AT5G38280	PR5K	2.01531	0.445499	0.803405	0.84107	3.03222	3.00902	3.81683	3.06631	2.71436	2.34538	2	2.53677	2.7864	2.71664	2.31958	2.32489
AT5G12390	FIS1B	0.261689	0.897224	0.803302	0.370342	4.31372	4.42967	4.2584	5.00037	4.91986	4.17515	4.24571	3.70205	4.41916	4.21588	4.07846	4.01107
AT5G60890	MYB34	0.464176	0.473235	0.802905	0.0231297	5.78147	5.98647	5.62688	6.35575	6.40488	6.17318	5.50645	5.35612	5.22263	5.32292	5.77044	5.59849
AT5G56580	MKK6	-1.16473	0.533596	0.802744	0.718597	2.87667	3.00902	3.59381	3.06631	2.97168	4.33837	3.28659	4.20345	4.20909	2.71664	2.99412	3.46883
AT3G51890		0.178012	0.893124	0.802728	0.0929269	5.46383	5.51891	5.53566	5.46799	6.06164	5.83328	5.08498	5.47784	5.43087	4.61983	5.31133	5.26113
AT5G16960		1.14629	0.833204	0.802711	0.921704	2.50393	2.41955	3.46788	2.28548	2	2.34538	2	2.53677	2.7864	2	2	2.32489
AT1G22403		0.0485101	0.978899	0.802683	0.212425	5.09173	5.33812	5.09916	5.03929	5.3633	5.31122	4.48708	5.35612	5.38156	4.8083	4.07846	4.65625
AT4G20350		0.651902	0.788166	0.802674	0.720649	3.41806	4.42967	4.0976	3.06631	4.17764	2.85715	3.10541	3.79866	3.66644	3.55092	2.31958	3.00739
AT1G43775.1	NA	0.304637	0.892628	0.80198	0.453909	3.72219	4.67812	4.18024	4.42661	5.17143	4.33837	3.44753	3.97442	4.41916	4.46033	3.89826	3.71066
AT3G23550	DTX18	1.53721	0.0982133	0.801004	0.516938	5.51749	3.4263	4.91838	4.30411	4.49709	4.61806	3.72387	3.36599	3.96313	3.65283	4.23864	3.59481
AT2G07750	RH33	0.181439	0.961603	0.800571	0.713054	4.25175	3.2327	3.32989	4.23874	3.37955	3.05793	3.10541	3.59849	3.96313	3.74801	2.80232	2.58989
AT5G17350		-0.185526	0.956108	0.800379	0.65081	3.72219	3.00902	3.32989	3.67271	3.69716	3.6617	3.44753	3.48692	3.66644	3.19326	3.16339	3.17814
AT3G59880		0.118156	0.973683	0.79953	0.576244	3.62776	2.41955	3.81683	4.23874	4.49709	4.25907	3.72387	3.23399	3.06154	4.07613	3.89826	3.00739
AT4G04410.1	NA	0.566074	0.0121026	0.799304	1.29363e-05	8.64504	9.10531	8.57916	9.06886	9.07935	9.24471	7.97496	8.19655	8.48839	8.51566	8.07055	8.39395
AT2G39660	BIK1	1.08211	0.00129874	0.799207	0.0205528	6.29307	6.26497	6.52046	6.27652	6.1554	6.29746	5.6457	5.25758	5.10603	5.44157	5.44873	5.59849
AT3G27883.1	NA	-0.00912577	0.997895	0.798238	0.648958	3.62776	3.88757	3.1773	3.20969	3.89654	4.48498	3.10541	3.97442	3.49156	3.83729	2.99412	3.17814
AT4G35130	PCMP-H27	0.0944236	0.97617	0.797766	0.637183	3.97323	3.00902	3.91662	3.76848	3.54708	3.88942	3.72387	3.59849	3.66644	3.44127	3.16339	3.00739
AT2G24692		-1.28518	0.494337	0.797299	0.715376	2.50393	3.4263	2.81305	3.57013	3.37955	3.53277	3.84443	3.48692	3.66644	2.5149	3.45195	3.00739
AT4G24340		1.99729	0.668715	0.797086	0.867911	2	2.41955	3.46788	2.28548	3.28788	2.85715	2	2.53677	2	2.2803	2.80232	2.58989
AT2G39910		-0.235136	0.93092	0.796629	0.469454	3.62776	3.00902	4.00995	4.17025	4.53745	4.85224	3.84443	3.59849	3.96313	3.83729	4.16077	3.71066
AT5G11230		-0.0646256	0.982645	0.796263	0.560671	3.41806	4.12933	4.40305	4.23874	4.32328	3.78005	4.48708	4.13107	3.29251	3.55092	3.89826	3.17814
AT3G52130		-0.245804	0.95216	0.796208	0.769576	2.87667	3.74958	3.00664	3.20969	3.62407	2.62384	3.5923	3.70205	2.44613	3.0512	2.58105	2.81369
AT2G28900	OEP161	0.671402	0.387986	0.795219	0.152325	5.35014	5.71705	5.47148	5.52394	6.04773	6.06076	5.35231	4.27237	4.97917	4.93507	5.63302	4.82
AT5G44480	DUR	0.576931	0.888551	0.794874	0.854463	2.27385	3.74958	3.70962	2.28548	2.71436	2.85715	2.89817	3.48692	2.44613	2.2803	2.31958	2.58989
AT3G29480.1	NA	2.9054	0.412913	0.794318	0.926036	2.50393	3.74958	3.46788	2	2.21436	2	2.36502	2	2.44613	2	2	2
AT5G30269.1	NA	-0.330414	0.966173	0.794317	0.930744	2.50393	2	3.46788	2	2	2.34538	2	3.23399	3.29251	2	2	2
AT2G24791	NA	-4.86409	0.172792	0.794317	0.934245	2	2	2	2.28548	2	2	2	3.59849	3.66644	2	2	2
AT5G39155.1	NA	3.87414	0.4501	0.794317	0.940202	2.27385	2.41955	3.46788	2	2	2.34538	2	2	2	2	2	2
AT5G39185.1	NA	3.87414	0.4501	0.794317	0.940202	2.27385	2.41955	3.46788	2	2	2.34538	2	2	2	2	2	2
AT2G10650.1	NA	4.09077	0.778667	0.794311	0.970475	2.50393	2	3.70962	2	2	2.34538	2	2	2	2	2	2
AT5G48770		-0.613184	0.767092	0.793813	0.62167	4.1192	3.00902	3.81683	3.20969	4.17764	4.79716	4.05898	3.79866	4.68611	3.65283	4.07846	2.81369
AT1G17860	KTI2	1.31658	0.0171681	0.793524	0.182764	5.40811	5.38549	5.65605	5.79805	5.45044	5.5297	3.72387	4.57482	4.6025	4.21588	5.15946	5.14235
AT5G59820	ZAT12	0.857842	0.84334	0.792452	0.822771	3.17262	2.74419	2.58939	2.90709	2.40095	3.6617	2.36502	2.7451	2.44613	3.0512	2.31958	2.58989
AT1G29270		-1.52191	0.326978	0.791829	0.712456	2.7023	3.2327	3.00664	3.4597	3.8331	2.85715	4.15536	3.97442	3.49156	3.19326	2.99412	2.81369
AT3G57765	U2.3	-1.20979	0.446431	0.791659	0.677382	5.25857	8.14701	7.38797	7.9088	8.5158	8.379	7.23125	8.8374	8.98168	7.49064	7.28314	7.72871
AT3G21030.1	NA	-0.176632	0.964279	0.791658	0.721017	3.72219	2.74419	3.1773	3.3401	3.8331	3.39118	3.28659	3.59849	3.29251	2.71664	3.6923	2.58989
AT5G01040	LAC8	0.270186	0.731726	0.791564	0.0208765	6.53341	5.98647	6.22199	6.87999	6.41575	6.44808	6.09781	5.71913	6.25695	5.74825	5.71703	6.05825
AT3G24000	PCMP-H87	0.165209	0.954863	0.791527	0.536935	4.187	4.01351	3.59381	4.23874	4.45556	4.48498	3.10541	3.88922	4.31795	3.65283	2.99412	4.40427
AT2G18100		-0.55122	0.872691	0.791496	0.743637	2	4.12933	2.81305	3.4597	4.4128	3.39118	4.05898	2.7451	3.49156	3.19326	3.16339	3.59481
AT5G18270	ANAC087	-0.0446286	0.990604	0.791375	0.647785	3.17262	4.12933	3.32989	3.94282	4.07168	3.39118	3.10541	3.88922	3.66644	3.32259	2.99412	3.59481
AT2G28105		0.145492	0.965282	0.791374	0.675117	3.52672	3.74958	3.70962	3.67271	3.62407	3.23416	3.72387	3.59849	3.29251	3.32259	2.80232	3.00739
AT2G33710		-0.131331	0.962608	0.791223	0.504028	3.97323	3.4263	4.0976	4.09835	4.61495	4.08605	4.24571	3.70205	3.96313	3.92138	3.45195	3.71066
AT1G49230	ATL78	0.204305	0.955106	0.790957	0.703044	3.30055	4.23654	3.00664	3.3401	3.62407	3.88942	3.10541	3.36599	3.8224	2.5149	3.16339	3.59481
AT2G02770		0.00233631	0.998799	0.790403	0.0682039	5.54358	5.07473	5.91926	6.19269	5.71965	6.15139	5.54254	5.47784	5.69585	5.35351	5.23739	5.29864
AT3G16700	FAHD2	-0.259226	0.913045	0.790154	0.523104	4.37314	3.88757	3.91662	4.64421	3.54708	4.68027	4.05898	3.88922	4.84007	3.74801	3.89826	3.59481
AT4G06746	RAP2-9	1.37425	0.359734	0.789763	0.668494	3.81081	4.67812	4.00995	2.72809	4.22784	4.25907	3.44753	2.53677	3.66644	3.55092	3.16339	3.33079
AT1G56650	MYB75	-0.208906	0.961362	0.789372	0.80751	2.87667	3.59698	3.70962	3.57013	2.21436	2.85715	3.28659	4.05487	3.06154	2.71664	2.80232	2.32489
AT2G17036		0.631375	0.637567	0.788857	0.429251	4.53798	4.82278	4.2584	4.02268	4.68849	4.85224	4.24571	4.20345	3.49156	4.07613	3.89826	3.8179
AT4G17615	CBL1	0.65134	0.480803	0.788511	0.228175	5.19414	4.95425	4.81872	5.28578	5.38558	4.90529	4.33073	4.57482	4.41916	4.5686	4.79727	4.18141
AT2G01029.1	NA	0.51203	0.592065	0.788475	0.186921	5.01919	5.82406	5.14102	5.77518	5.22184	5.83328	4.62812	5.03766	4.97917	4.46033	5.03405	5.18304
AT3G46230	HSP17.4A	1.01329	0.719273	0.787339	0.780643	3.72219	2.74419	3.46788	3.57013	2.71436	3.39118	2.65609	2.29321	3.49156	2.5149	3.16339	2.81369
AT1G56145		0.253652	0.826349	0.787304	0.124531	5.1608	5.33812	5.56671	5.52394	5.38558	5.80564	5.08498	5.1518	5.1655	4.97497	5.03405	4.53575
AT2G25950		0.0967059	0.970399	0.78663	0.508328	4.37314	4.42967	4.76618	4.91923	4.01563	4.41354	4.87456	3.23399	4.84007	4.07613	3.57712	3.91772
AT2G37320	PCMP-E50	-0.326212	0.938727	0.785309	0.770309	2.87667	2	3.81683	3.57013	3.62407	2.85715	2.65609	3.23399	3.8224	2.71664	2.99412	3.17814
AT1G67420		0.518558	0.814907	0.784991	0.605917	4.37314	3.00902	4.2584	3.4597	4.61495	4.33837	3.95569	2.9271	3.96313	3.65283	3.6923	3.59481
AT4G28710	XI-H	0.716419	0.000496641	0.784191	1.65474e-05	7.71211	7.97189	7.81391	7.98554	7.99534	8.16727	6.88275	7.13976	7.3527	7.0976	7.35483	7.38071
AT1G02260		-0.228177	0.896809	0.784137	0.260443	4.25175	4.42967	4.59601	4.96037	5.09235	5.5631	4.41102	4.95622	4.31795	4.5686	4.4498	4.59726
AT1G24320	GCS2	-0.370154	0.937362	0.78396	0.818539	2.50393	3.00902	3.1773	2.90709	2.97168	3.05793	2.36502	3.70205	2.7864	2.2803	2.58105	3.00739
AT3G59720.1	NA	0.404106	0.504766	0.783815	0.0189181	6.50713	6.4766	6.35245	6.93262	6.86755	6.58445	6.36298	6.18011	5.43087	5.77109	5.91973	6.42345
AT5G52310	RD29A	-0.160791	0.819815	0.782745	0.000812381	7.05273	6.69911	6.64207	7.74188	7.81826	7.23979	6.95148	7.10239	6.83497	6.85192	6.82153	6.93312
AT4G37690	GT6	0.202878	0.962957	0.782723	0.730939	2.87667	3.00902	3.59381	3.20969	4.27635	3.39118	2.89817	2.29321	3.8224	3.19326	3.45195	3.00739
AT4G03445	MIR447A	2.15141	0.435717	0.781792	0.824395	2.87667	3.00902	3.59381	3.06631	3.08496	2.62384	2	2.29321	2.7864	2.89359	2.58105	2.32489
AT5G09380		0.485068	0.7549	0.781564	0.434844	4.25175	4.59996	4.65499	4.64421	4.27635	4.85224	4.55932	4.05487	3.49156	3.92138	3.57712	4.33374
AT3G42431.1	NA	-0.298879	0.933396	0.781398	0.726211	2.50393	3.74958	3.32989	3.3401	3.28788	3.78005	3.10541	3.59849	3.49156	2.89359	3.16339	3.00739
AT2G07755		-0.325213	0.77507	0.780338	0.212431	4.53798	5.38549	5.14102	5.03929	5.3633	5.27136	5.13312	5.22317	5.61281	4.5686	4.51384	4.59726
AT5G01380	GT-3A	0.0953926	0.98602	0.779847	0.786719	2.7023	3.2327	2.81305	3.3401	2.56615	3.6617	2.65609	3.08869	2.7864	3.0512	2.58105	2.81369
AT3G01290	HIR3	0.393993	0.265659	0.779818	0.000323061	7.95507	7.64211	7.74092	8.09581	7.76826	8.42514	7.61704	7.17618	7.40299	7.36865	7.44792	7.21402
AT5G62820		-0.391184	0.912899	0.779705	0.734016	2.87667	3.2327	3.1773	2.90709	3.62407	3.78005	3.44753	3.36599	3.06154	2.5149	3.45195	3.00739
AT5G02400	PLL2	1.05125	0.519681	0.77957	0.628448	4.31372	4.01351	3.70962	4.02268	3.89654	4.25907	3.10541	2.53677	4.09135	3.0512	3.31487	4.01107
AT1G04980	PDIL2-2	-0.100489	0.962783	0.779144	0.354074	4.63827	4.89001	4.86941	4.48416	5.2464	5.18818	3.95569	5.25758	5.10603	4.21588	4.07846	4.71293
AT1G78476		1.54749	0.656056	0.778632	0.803484	3.30055	2.41955	2.81305	2.72809	3.28788	3.78005	2	2	3.06154	2.89359	2.99412	2.81369
AT5G37430		-2.27799	0.637783	0.77828	0.905733	2.27385	2.41955	2	3.06631	2.21436	2	3.72387	2.29321	2	2	2.31958	2.58989
AT1G71697	CK1	0.372349	0.708545	0.775995	0.159625	5.32026	6.0758	5.53566	5.72831	5.71965	5.74872	4.62812	5.53506	5.61281	5.08843	5.31133	4.59726
AT5G28030	DES1	-0.164791	0.947873	0.775287	0.52812	3.81081	3.74958	4.40305	4.17025	4.53745	3.78005	4.05898	4.27237	4.09135	3.65283	3.31487	3.91772
AT1G74420	FUT3	-1.71469	0.248237	0.774304	0.719021	2.50393	3.4263	3.00664	2.90709	3.95731	3.88942	3.5923	3.48692	4.84007	3.19326	2.80232	3.46883
AT5G61560		0.675432	0.148094	0.774137	0.0395946	6.73937	6.64175	7.00152	6.97339	6.69985	7.34914	5.57776	6.33312	6.43669	6.75213	5.98896	5.92066
AT4G18750	DOT4	-0.0201789	0.993731	0.773504	0.52677	3.17262	3.2327	4.33254	4.42661	4.68849	4.41354	3.28659	3.79866	3.96313	3.83729	3.57712	4.25958
AT1G28650		-1.39373	0.420564	0.773001	0.740983	3.30055	3.00902	3.00664	2.52369	3.54708	4.08605	4.48708	3.79866	3.66644	3.65283	2.58105	2.58989
AT5G65310	ATHB-5	0.171264	0.68519	0.772868	2.06822e-06	8.28013	8.82518	8.682	9.04754	9.13959	9.14897	8.26689	8.49575	8.53424	8.20356	8.55059	8.26722
ATMG00130	ORF121A	0.589898	0.69365	0.772177	0.496963	4.31372	5.28915	4.0976	4.64421	4.49709	4.41354	4.05898	3.88922	4.51374	3.65283	4.51384	3.33079
AT2G39230	LOJ	0.57506	0.802849	0.77211	0.666409	3.30055	4.12933	4.18024	3.4597	4.32328	3.53277	3.44753	3.70205	3.29251	2.71664	3.31487	3.8179
AT4G25350	PHO1-H4	0.0913404	0.985707	0.771723	0.75212	3.89431	2	3.59381	3.57013	4.32328	4.08605	3.84443	2.7451	3.29251	2	3.99118	3.8179
AT5G13330	ERF113	1.78962	0.494411	0.771689	0.829738	3.72219	2.74419	3.46788	2.90709	2.97168	3.05793	3.10541	2.29321	2	2	3.16339	2.58989
AT5G54710		0.494959	0.0757613	0.771455	0.000268758	8.38127	7.85897	8.4807	8.30191	8.07977	8.28705	7.97496	7.5744	7.79071	7.72511	7.28314	7.33631
AT3G47675		-0.104196	0.968619	0.770973	0.503716	4.1192	4.59996	3.70962	4.23874	3.89654	4.95646	4.48708	4.13107	4.09135	4.00083	3.6923	3.71066
AT1G20890		1.02483	0.218207	0.77097	0.400358	5.12668	5.60146	5.09916	5.40977	4.53745	4.61806	3.95569	4.33814	4.84007	4.76344	3.45195	4.25958
AT3G24820		0.0356605	0.988822	0.769955	0.32212	4.73203	4.23654	4.40305	4.53951	5.22184	5.14472	4.69379	4.33814	4.31795	4.28098	4.4498	4.33374
AT3G58820		0.0262963	0.991442	0.769166	0.391103	4.90305	4.82278	4.81872	5.03929	5.17143	4.7399	4.81679	5.38753	3.66644	4.85181	3.89826	4.09875
AT4G16700	PSD1	0.390293	0.84027	0.769133	0.533864	4.187	4.33633	4.86941	3.67271	4.91986	4.25907	4.33073	4.46133	3.49156	4.14769	3.6923	3.46883
AT3G11520	CYCB1-3	-0.159148	0.96003	0.768576	0.674876	3.81081	3.59698	3.70962	3.4597	3.46575	3.88942	3.44753	4.20345	3.66644	2.71664	3.45195	3.17814
AT3G33079.1	NA	0.0695378	0.988822	0.768401	0.75212	2.87667	3.88757	2.81305	4.02268	3.46575	3.23416	2.36502	3.48692	3.49156	2.5149	2.99412	3.71066
AT2G07640		0.253538	0.943696	0.767179	0.728417	3.03222	3.4263	3.91662	3.06631	3.62407	3.78005	2.65609	3.36599	3.8224	3.32259	2.99412	2.81369
AT4G21865		1.43508	0.488778	0.766756	0.747092	3.41806	3.4263	3.81683	3.4597	3.8331	3.05793	3.10541	2.9271	2	3.55092	2.80232	2.58989
AT2G31100		-0.243548	0.942066	0.766485	0.702795	3.52672	3.59698	3.46788	3.76848	3.08496	4.08605	3.5923	3.36599	4.09135	2.5149	2.99412	3.8179
AT3G11280		0.48255	0.367705	0.766342	0.0247485	6.38254	6.31475	6.48839	6.54343	6.69093	6.46584	5.91716	5.47784	6.38758	5.62829	5.82194	6.07996
AT1G77200	ERF037	0.0760572	0.977271	0.765955	0.60228	4.1192	4.51733	3.81683	3.67271	3.62407	4.17515	4.24571	3.97442	4.09135	3.44127	3.31487	3.17814
AT1G26665		-0.235612	0.904971	0.76534	0.481092	4.04806	4.51733	4.76618	3.76848	4.36874	4.7399	4.62812	4.72989	4.6025	3.65283	3.45195	4.09875
AT1G25360	PCMP-H74	-1.36613	0.336962	0.764442	0.652274	3.17262	3.59698	2.58939	3.4597	4.17764	4.08605	4.05898	3.48692	4.51374	3.0512	3.31487	3.8179
AT5G11670	NADP-ME2	1.00778	1.14048e-06	0.764288	0.000288417	8.48254	7.93257	8.57916	8.11871	8.22587	8.53863	7.60856	7.16716	7.32688	7.59033	7.55071	7.50627
AT1G55152		0.0376978	0.98602	0.763703	0.272109	5.05592	4.42967	4.86941	5.15012	5.00868	5.31122	4.7566	4.46133	5.1655	4.5686	4.69048	4.18141
AT2G19930		0.485601	0.609639	0.76325	0.188242	4.94281	5.28915	5.53566	5.40977	5.73709	5.38778	4.87456	4.8699	4.76514	4.40299	5.19895	4.8707
AT3G60420		1.15532	0.415583	0.763136	0.613579	4.589	3.88757	4.18024	4.09835	3.54708	4.85224	4.05898	2.9271	3.06154	4.00083	3.57712	3.33079
AT1G09250	BHLH149	-0.168298	0.828554	0.761727	0.00532596	6.24617	6.49831	6.47208	6.85839	7.19857	6.80986	6.53408	6.54293	6.61794	5.96186	6.2926	6.45701
AT2G32179		0.612741	0.896087	0.760382	0.832575	3.72219	2.41955	2.58939	2.52369	3.08496	3.78005	3.10541	2.9271	2	3.19326	2.99412	2
AT1G20550	OFUT6	-0.243832	0.924165	0.760367	0.552638	3.81081	3.59698	4.33254	4.48416	3.8331	4.7399	3.84443	4.62838	3.66644	3.32259	4.07846	3.91772
AT2G07745		-0.847279	0.805598	0.760243	0.802763	2.7023	2.74419	2.81305	2.72809	3.46575	3.39118	2.65609	3.70205	2.7864	2.5149	3.45195	2.32489
AT2G11300.1	NA	-1.11607	0.749312	0.759795	0.802674	2	2.74419	2.81305	3.76848	3.08496	2.85715	2.89817	2.7451	3.29251	3.19326	2.31958	3.00739
AT1G07135		0.846926	0.0489115	0.758458	0.0877057	7.2558	6.23942	7.14215	6.6604	6.19379	6.39342	6.23648	5.76768	6.41234	5.44157	5.44873	6.14319
AT1G80960		0.116305	0.945142	0.757904	0.191748	4.77672	5.67954	4.86941	5.72831	5.68413	5.46048	4.7566	5.18793	5.10603	4.71714	5.27484	4.82
AT4G08470	MAPKKK10	0.220418	0.682066	0.757316	0.000810327	7.23193	6.85866	7.13181	7.28812	7.33077	7.27044	6.75013	6.76245	7.13192	6.69355	6.54331	6.44033
AT3G19010		0.570647	0.0465717	0.756779	0.000660198	7.35492	7.04718	7.22235	7.44128	7.16675	7.56234	6.5695	6.76245	6.65991	6.56874	6.70292	6.70068
ATMG00230	TRNS.1	0.81032	0.702727	0.756766	0.62837	3.62776	4.12933	3.00664	3.67271	4.07168	4.7399	2.89817	3.36599	3.06154	3.32259	3.99118	3.59481
AT2G43050	PME16	0.982338	0.321375	0.756384	0.469203	4.37314	4.67812	5.40431	4.53951	4.79222	4.33837	4.24571	4.20345	3.66644	3.55092	4.4498	3.8179
AT4G11521	CRK34	1.71167	0.0714385	0.755336	0.590422	4.77672	4.95425	4.33254	4.53951	4.4128	3.23416	3.28659	3.48692	3.49156	3.83729	3.99118	2.81369
AT3G32415.1	NA	0.214391	0.846324	0.754468	0.0839628	5.64349	5.64102	5.81966	6.37109	6.24344	5.71939	5.22483	5.74361	5.47855	5.32292	5.15946	5.79504
AT3G57970		-0.489311	0.751322	0.754381	0.42529	4.25175	3.88757	3.81683	4.74182	4.91986	4.55306	3.95569	4.8699	4.09135	4.00083	4.07846	4.33374
AT4G25900		0.968647	0.0179789	0.754007	0.0536515	6.09555	5.95542	6.33452	6.12193	6.20637	6.60062	5.31105	5.41827	4.91129	5.88017	5.57417	5.29864
AT3G53210		0.131797	0.973838	0.753243	0.764827	3.41806	2.74419	3.59381	3.06631	3.18998	3.6617	3.10541	2.9271	3.66644	2.5149	2.80232	3.33079
AT2G40085		-1.16417	0.693969	0.753179	0.833296	3.17262	2.74419	2.32459	3.06631	2.97168	2.85715	3.10541	2.53677	4.20909	2	2.80232	3.00739
AT3G52700		-3.41098	0.263561	0.75156	0.869933	2.50393	2	2	3.57013	2.40095	2.85715	4.55932	2.29321	2	3.19326	2.31958	2.32489
AT5G01830	PUB16	0.484759	0.399417	0.751289	0.0378252	6.09555	6.64175	6.58255	6.50224	6.51005	7.21899	6.02314	6.14378	5.73564	6.11255	5.82194	6.20377
AT5G64395		0.684596	0.888677	0.751164	0.828448	2.50393	2.41955	3.32989	3.57013	2.56615	3.39118	2.36502	2.53677	2.7864	2.89359	2	3.33079
AT1G79245	NA	0.354645	0.110282	0.751022	6.91614e-07	11.046	10.7673	10.8342	11.2505	10.8986	10.9135	10.7188	10.3743	10.4909	10.5474	10.0994	10.1504
AT1G27420		0.0477729	0.990604	0.750413	0.708031	3.41806	3.00902	3.70962	3.67271	4.01563	3.23416	3.10541	3.79866	3.06154	3.44127	2.80232	3.33079
AT4G37890	EDA40	0.106339	0.971401	0.749337	0.624461	3.52672	4.59996	4.00995	4.30411	3.76673	4.17515	3.5923	4.40105	3.8224	2.71664	3.79895	3.91772
AT5G57320	VLN5	0.146324	0.956108	0.749228	0.483138	3.62776	4.12933	4.2584	4.69384	4.75847	4.33837	4.41102	3.48692	3.66644	4.28098	3.6923	4.01107
AT5G14700		0.704019	0.52929	0.748844	0.366591	4.04806	4.89001	4.86941	5.00037	4.88899	4.90529	4.33073	3.97442	3.8224	4.34328	4.4498	4.09875
AT1G22030		-0.175591	0.908667	0.748644	0.246366	4.82007	4.59996	5.65605	5.25304	5.38558	5.27136	5.50645	5.1518	5.10603	4.61983	4.63397	4.71293
AT1G44780		0.195355	0.894559	0.748536	0.216387	5.19414	5.95542	6.05684	5.79805	6.27959	6.01322	6.14553	5.41827	4.91129	5.5512	5.66157	4.65625
AT5G21970		0.206961	0.896842	0.748525	0.287612	4.94281	5.23846	5.0116	4.74182	5.3633	5.31122	5.35231	4.68003	4.41916	4.40299	4.57515	4.59726
AT3G04445	NA	0.86825	0.858903	0.748447	0.86105	3.17262	2	3.1773	2.90709	2.84875	3.23416	2.89817	2.29321	2.44613	3.44127	2	2
AT4G04360		0.0644552	0.980454	0.74844	0.503087	3.72219	4.51733	4.96574	4.23874	5.53262	4.7399	4.48708	3.97442	4.76514	4.46033	3.57712	4.71293
AT1G09580		-0.269096	0.902341	0.74777	0.539199	4.04806	3.74958	4.18024	4.17025	4.01563	4.17515	4.15536	4.20345	4.31795	3.32259	3.79895	3.59481
AT4G01880		-0.0508236	0.973745	0.747755	0.117159	5.56922	5.51891	5.62688	5.43917	5.99073	6.15139	5.67851	5.74361	5.38156	5.5512	4.94394	5.01291
AT5G18310		0.713162	0.124475	0.747088	0.0523307	5.80323	6.18691	6.24136	6.29272	6.04773	6.23666	5.43144	5.47784	5.3305	5.74825	5.44873	5.22261
AT3G05650	AtRLP32	0.753763	0.31169	0.746957	0.255944	5.32026	6.0758	5.53566	5.07719	5.93137	5.59574	5.46943	4.33814	4.97917	4.93507	4.74486	5.05736
AT5G01445		1.23731	0.7171	0.746135	0.818418	3.81081	2.41955	2.58939	2.52369	3.69716	3.6617	2.89817	2	2.7864	2.5149	3.45195	2.81369
AT4G09770		-2.24617	0.800927	0.745319	0.949713	2.27385	2	2.58939	2.72809	2.21436	2	4.15536	2	2	2	2.58105	2
AT1G67810	SUFE2	0.0626795	0.990604	0.74527	0.771091	2	2.74419	4.00995	3.76848	3.69716	3.39118	3.10541	2.7451	3.49156	3.32259	3.31487	2.81369
AT1G58140.1	NA	0.326961	0.546843	0.744893	0.0068164	6.78384	6.85866	6.82013	7.25544	7.27815	6.98026	6.60407	6.6504	6.17249	6.21606	6.23677	6.85973
AT5G01950		0.32973	0.289435	0.744481	3.70464e-05	7.74059	7.86734	7.71343	8.00041	7.80592	8.13432	7.28551	7.55378	7.48699	7.14208	7.39789	7.20417
AT4G04409	NA	0.281123	0.75352	0.743863	0.0784832	6.68178	6.0758	5.59711	6.37109	6.40488	6.44808	5.74198	6.10652	5.91963	5.96186	5.71703	5.37087
AT4G23190	CRK11	1.05922	0.00144145	0.743738	0.0295968	6.6218	6.23942	7.13181	6.99334	6.61751	6.79588	5.46943	5.81465	5.84882	6.28115	5.98896	5.99109
AT4G23270	CRK19	0.685922	0.0200727	0.74363	0.00271433	6.87914	6.956	6.97861	7.27187	7.08741	6.98026	6.19172	6.34916	6.28404	6.18237	6.32866	6.67238
AT3G05685		1.08187	0.606661	0.743533	0.734984	3.30055	4.12933	3.32989	3.4597	3.28788	3.78005	3.10541	2.53677	3.29251	3.19326	2.80232	3.17814
AT1G30420	ABCC11	0.260427	0.799082	0.742905	0.104186	5.54358	5.75361	6.09994	5.90728	5.97611	6.41187	5.1797	5.94703	5.43087	5.19363	5.41559	5.62826
AT5G58790		0.123757	0.961496	0.742879	0.480713	4.187	4.01351	4.59601	4.78826	4.49709	4.61806	3.72387	4.27237	4.51374	3.65283	3.57712	4.65625
AT1G65985		-0.000133555	0.999902	0.740194	0.588823	3.62776	4.23654	4.2584	4.02268	4.12563	4.33837	4.48708	3.59849	3.96313	3.0512	4.07846	3.59481
AT2G24440		0.946782	0.62298	0.739314	0.676754	3.52672	4.82278	2.81305	4.02268	3.89654	4.48498	2.65609	3.23399	3.8224	3.65283	3.6923	3.46883
AT5G01110		-0.141235	0.947873	0.738846	0.425742	4.86215	3.88757	4.18024	5.07719	4.49709	4.7399	4.41102	4.68003	4.41916	4.46033	3.89826	4.09875
AT2G21630		-0.0792927	0.963882	0.737905	0.202356	4.94281	5.18592	5.09916	5.60401	5.47143	5.38778	5.31105	4.57482	5.47855	4.93507	4.84783	4.71293
AT1G15670		0.966296	0.0239267	0.737029	0.0740725	5.96646	5.95542	6.29797	6.32458	6.1554	6.3558	4.69379	5.1518	5.65493	5.38347	5.91973	5.40567
AT4G19080		-0.659382	0.623907	0.736804	0.492962	3.52672	4.51733	4.0976	4.09835	4.91986	4.68027	4.87456	4.51919	4.31795	4.14769	3.45195	4.33374
AT2G31580	THG1	0.545785	0.492178	0.736394	0.158296	5.51749	5.1314	5.53566	5.55113	5.78817	5.88702	4.69379	5.03766	5.04399	5.35351	4.57515	5.18304
AT3G22160	VQ22	0.70395	0.395525	0.736063	0.288002	4.94281	5.18592	5.87032	5.40977	5.03711	5.5631	4.69379	4.57482	5.04399	5.01379	4.63397	4.33374
AT1G75000		0.317253	0.826349	0.73507	0.312931	4.73203	4.89001	4.81872	5.15012	5.06499	5.35001	4.48708	4.9137	3.96313	4.14769	4.51384	4.91968
AT2G16150.1	NA	1.65783	0.686873	0.734606	0.91592	2.27385	2.74419	3.81683	2	2.56615	2.34538	2.65609	2.53677	2	2.2803	2	2.32489
AT1G73445.1	NA	-0.605571	0.912351	0.734517	0.854137	2.27385	2	3.1773	2	3.76673	3.05793	2.65609	2.7451	3.06154	2.71664	2.31958	3.17814
AT1G12013	SNOR111	-0.420091	0.707844	0.734156	0.279707	4.68591	5.07473	4.81872	5.31779	5.00868	5.74872	4.81679	5.22317	5.56943	5.12436	4.51384	4.40427
AT5G39090		0.427908	0.912899	0.73383	0.784455	3.30055	3.4263	3.1773	2.90709	2.56615	4.33837	3.28659	3.23399	2.44613	2.89359	2.99412	3.17814
AT3G25900	HMT-1	-0.293781	0.931063	0.733166	0.723327	3.30055	3.74958	3.70962	4.53951	3.76673	3.39118	4.55932	2.53677	3.66644	2.71664	3.57712	3.91772
AT5G42370		0.502892	0.813383	0.732922	0.632661	3.41806	4.33633	4.00995	3.85828	3.8331	4.33837	3.5923	3.36599	3.8224	3.32259	3.16339	3.91772
AT5G27610	ALY1	-0.286024	0.811704	0.732897	0.246919	4.63827	5.47579	5.09916	5.18525	5.2464	5.42459	5.39242	5.41827	5.1655	4.89404	4.69048	4.25958
AT4G17310		0.392626	0.853266	0.732786	0.618063	3.97323	4.42967	4.2584	3.94282	3.95731	4.33837	3.44753	3.79866	4.41916	4.00083	3.6923	2.58989
AT3G50060	MYB77	0.107949	0.929588	0.732486	0.0587397	6.3385	6.04664	6.52046	6.37109	6.44787	6.76751	5.99737	6.2839	6.36238	6.14788	5.11886	6.03621
AT1G54250	NRPB8A	0.231641	0.894514	0.732013	0.350504	5.19414	4.23654	4.53451	5.00037	4.91986	5.14472	4.48708	4.62838	4.51374	4.28098	4.69048	4.18141
AT3G01430		0.175736	0.933836	0.731796	0.452527	4.589	5.38549	4.18024	5.00037	5.03711	4.41354	4.41102	4.62838	4.84007	3.65283	4.79727	4.09875
AT3G08000		-0.440478	0.892578	0.731413	0.760028	3.03222	3.2327	3.32989	3.4597	2.97168	3.6617	3.72387	3.48692	3.06154	2.71664	3.45195	2.58989
AT2G28840	XBAT31	0.573479	0.00132117	0.730829	1.74882e-06	8.26844	8.39859	8.62782	8.5171	8.68256	8.81302	7.87941	7.88064	7.85535	7.8959	8.04368	7.91537
AT1G09486	NA	1.00889	0.505716	0.730392	0.663084	4.25175	4.42967	4.0976	4.42661	3.46575	3.88942	3.84443	2.53677	3.96313	3.0512	3.79895	3.46883
AT2G43590		2.4669	0.0400652	0.729028	0.720198	4.1192	3.2327	5.36951	3.94282	4.57672	3.05793	2.36502	2.9271	3.29251	3.19326	3.6923	3.59481
AT3G60330	AHA7	0.638932	0.846926	0.728414	0.767168	2.50393	3.74958	3.32989	3.3401	3.95731	3.23416	2.89817	2.53677	3.29251	3.19326	2.58105	3.46883
AT5G07360		0.533443	0.302286	0.727011	0.0480732	6.14752	6.31475	6.24136	6.00882	6.19379	6.63244	5.86109	5.66889	5.65493	5.62829	5.44873	5.74156
AT3G54450	NPF5.4	-1.82242	0.170224	0.726662	0.711091	2.7023	3.00902	3.00664	3.94282	3.54708	3.53277	3.28659	4.05487	4.51374	3.32259	2.80232	3.46883
AT4G13493	MIR850A	-0.0239062	0.988899	0.726618	0.147279	8.38488	9.53621	8.8365	9.14889	9.47968	9.63464	8.80159	9.24999	8.96504	8.56551	8.60305	8.9424
AT4G26070	MKK1	0.404986	0.631098	0.72642	0.117159	5.86663	5.38549	5.68464	6.15774	5.8375	6.27747	5.57776	4.8699	5.43087	5.44157	5.68957	5.05736
AT4G10270		-0.0508207	0.99279	0.72641	0.833106	2.27385	3.00902	3.00664	3.06631	3.37955	2.85715	3.44753	2.53677	2	2.5149	3.16339	2.58989
AT4G11000		0.969799	0.414697	0.726272	0.53564	4.37314	4.67812	4.71166	4.87688	4.12563	4.61806	4.05898	2.9271	4.31795	4.40299	3.45195	3.91772
AT5G20870		-1.20192	0.706226	0.725939	0.829738	2	2.74419	3.00664	3.67271	2.84875	2.62384	3.72387	2.7451	2.7864	2.71664	2.80232	2.81369
AT5G07070	CIPK2	-0.300557	0.881466	0.725517	0.483138	4.1192	4.01351	4.40305	4.42661	4.75847	4.79716	4.93011	4.46133	3.49156	4.00083	4.4498	3.71066
AT1G72330	ALAAT2	0.535414	0.80664	0.725296	0.647785	3.52672	3.4263	4.53451	3.67271	4.53745	3.88942	3.5923	3.70205	3.29251	3.32259	3.57712	3.8179
AT3G27997	NA	0.0636138	0.979727	0.725217	0.433459	4.31372	4.23654	4.18024	5.79805	4.4128	5.14472	4.24571	4.40105	3.8224	4.89404	4.07846	4.65625
AT1G33930	IAN6	0.424768	0.788113	0.72521	0.477435	4.82007	4.82278	4.18024	4.53951	4.91986	4.25907	3.84443	4.57482	4.31795	3.74801	3.79895	4.47151
AT3G07530		0.0216602	0.993091	0.724229	0.532652	3.97323	4.01351	4.47028	3.76848	4.53745	4.85224	4.48708	4.05487	3.8224	3.83729	3.6923	4.09875
AT1G03370		0.441567	0.137556	0.7241	0.000421498	7.44767	7.91654	7.48869	7.97052	7.84665	7.71129	7.30665	6.95295	7.31379	7.15082	7.1383	7.13326
AT1G71400	RLP12	0.998731	0.0762564	0.723521	0.213973	5.80323	5.18592	5.94312	6.00882	5.17143	5.91316	4.7566	4.62838	5.04399	5.12436	5.19895	4.8707
AT3G32360.1	NA	0.0527138	0.990604	0.723479	0.756572	3.52672	3.59698	3.1773	3.20969	3.37955	3.88942	2.89817	3.23399	3.96313	2.89359	2.31958	3.71066
AT5G43820		0.128335	0.943929	0.723367	0.333944	4.73203	5.07473	4.96574	5.03929	5.22184	4.61806	4.7566	4.99751	4.6025	4.66931	4.23864	4.18141
AT5G51170		1.30782	0.508123	0.72331	0.707024	3.17262	4.23654	3.1773	3.57013	4.12563	4.41354	2.89817	3.23399	2	4.00083	2.99412	3.46883
AT5G43440		0.971727	0.00661727	0.723293	0.0333031	6.16444	6.26497	6.22199	6.45983	6.32642	6.4834	4.93011	5.50673	5.43087	5.60305	5.74398	5.87171
AT5G13990	ATEXO70C2	-0.54023	0.810204	0.723285	0.680684	3.62776	3.59698	3.91662	4.59281	4.12563	3.05793	4.48708	3.70205	4.09135	2.71664	3.31487	4.25958
AT4G02075	PIT1	0.310951	0.844849	0.722873	0.329194	4.73203	4.42967	4.71166	5.43917	5.34066	5.27136	4.98361	3.59849	4.31795	4.85181	4.84783	4.40427
AT3G26600	ARO4	0.0953485	0.939104	0.722845	0.0506108	5.98563	6.29008	5.65605	6.41614	6.37178	6.70903	6.07335	5.96795	5.56943	6.09455	5.66157	5.62826
AT1G07090	LSH6	0.47419	0.74344	0.722467	0.418859	4.53798	4.33633	5.05604	4.96037	4.97967	5.31122	4.24571	4.40105	4.20909	4.07613	5.15946	3.8179
AT5G05440	PYL5	0.478268	0.0929282	0.721276	0.00077623	7.62313	7.32739	7.71343	7.51216	7.40901	7.61902	7.28551	7.0045	7.00742	6.99461	6.73013	6.67238
AT5G61600	ERF104	0.299062	0.695889	0.720764	0.056686	6.53341	6.78992	6.69924	6.57026	7.10094	7.08744	6.07335	5.96795	6.97454	6.40315	5.87167	6.40636
AT3G29010		-0.425606	0.89451	0.72055	0.756534	3.52672	3.4263	2.58939	3.4597	3.54708	3.23416	3.28659	3.79866	3.29251	3.0512	2.58105	3.33079
AT1G18210	CML27	0.117729	0.925874	0.720346	0.0686433	5.35014	6.10439	6.35245	6.58348	6.49987	6.39342	6.09781	5.6431	5.84882	5.88017	5.8959	5.65743
AT3G09970		-0.120282	0.930497	0.720043	0.142148	5.5944	6.75428	5.94312	6.55691	5.78817	6.41187	6.14553	6.3169	6.33674	5.74825	5.68957	5.33521
AT1G77131	NA	0.176435	0.942476	0.719725	0.546395	4.73203	4.01351	3.70962	4.23874	4.45556	4.41354	3.5923	4.20345	4.41916	3.65283	3.79895	4.01107
AT1G13330	HOP2 AT1G13330	1.40539	0.63811	0.719572	0.852102	3.41806	3.74958	2.81305	3.4597	2.71436	2.34538	3.10541	2	2.7864	2.89359	2.80232	2
AT1G16110	WAKL6	0.705217	0.0645999	0.718515	0.021106	6.36801	6.51969	6.75422	7.04207	6.74364	7.04078	6.14553	5.6431	5.84882	5.92159	6.23677	6.55327
AT2G25460		-0.0931225	0.973745	0.71766	0.631017	4.04806	3.74958	4.53451	4.30411	3.62407	4.17515	3.95569	4.68003	3.8224	3.44127	2.99412	4.01107
AT5G45560	EDR2L	0.50516	0.638278	0.71641	0.305991	4.63827	4.89001	5.2973	5.21954	5.17143	5.18818	4.48708	4.77808	4.20909	4.76344	4.31251	4.59726
AT1G08650	PPCK1	0.154576	0.860763	0.716066	0.0214119	6.0778	6.26497	6.61262	6.57026	6.66383	6.61662	6.30111	6.25012	5.95377	6.03917	5.87167	5.89639
AT1G56140		0.670783	0.0422527	0.715953	0.0117234	7.11497	7.39838	7.50481	7.57973	7.3479	7.55406	6.09781	7.04445	6.75978	7.04234	6.5123	6.78239
AT3G52160	KCS15	-0.272065	0.932383	0.715184	0.716671	3.41806	4.12933	3.1773	3.20969	4.36874	3.6617	3.72387	3.70205	3.96313	3.19326	3.99118	2.58989
AT2G42360	ATL41	0.74044	0.629778	0.714104	0.645318	4.43021	4.59996	4.53451	3.94282	4.22784	3.88942	4.33073	4.33814	2	3.55092	3.6923	3.33079
AT1G50910		0.293722	0.828641	0.71401	0.316661	4.90305	5.1314	4.96574	5.31779	5.2464	4.68027	4.81679	4.77808	4.6025	4.14769	4.51384	4.82
AT5G05190	EDR4	0.021055	0.987191	0.713891	0.022546	6.16444	6.23942	6.37016	6.54343	6.44787	6.60062	6.12187	6.36503	6.2012	6.05787	5.57417	5.87171
AT2G34960	CAT5	0.588212	0.815271	0.713543	0.731561	4.04806	3.4263	3.59381	4.02268	3.28788	3.6617	3.72387	3.48692	2.44613	3.32259	2.58105	3.59481
AT3G24090		0.161764	0.947588	0.713469	0.523187	4.68591	4.12933	4.59601	4.64421	4.85745	5.5297	3.28659	4.51919	4.91129	3.65283	4.23864	5.10048
AT3G13770	PCMP-H85	1.49427	0.68451	0.713231	0.832431	2.7023	2.41955	3.32989	3.20969	3.69716	2.62384	2.36502	2	2.7864	3.19326	2.31958	3.00739
AT1G61490		-0.101424	0.970732	0.712937	0.593964	4.1192	4.51733	4.00995	4.48416	4.32328	4.41354	4.62812	3.88922	4.31795	3.74801	2.58105	4.59726
AT5G41170		0.666536	0.598037	0.712782	0.466955	4.63827	4.51733	4.53451	4.42661	4.45556	5.14472	4.05898	4.33814	3.49156	3.83729	4.07846	4.40427
AT1G13970		0.315858	0.938727	0.712613	0.801063	3.81081	2.41955	3.32989	3.57013	3.46575	2.62384	3.28659	3.08869	3.06154	2.2803	3.16339	3.17814
AT5G22100		0.464578	0.767269	0.712335	0.53138	4.77672	4.75227	4.0976	4.23874	4.61495	4.17515	4.41102	4.33814	3.66644	3.55092	3.6923	4.18141
AT5G18810	SCL28	-0.373815	0.938727	0.712282	0.868784	3.17262	2.74419	3.32989	2.28548	3.37955	2	3.5923	2.53677	3.66644	2	2.80232	2.58989
AT2G15080	AtRLP19	0.640659	9.45433e-06	0.712178	5.50068e-08	9.2171	9.2338	9.11644	9.48474	9.30656	9.55179	8.45381	8.73734	8.42895	8.82218	8.78599	8.60331
AT3G24900	AtRLP39	-0.0365284	0.988899	0.711906	0.44383	4.4851	4.33633	3.91662	4.78826	4.61495	4.85224	3.72387	4.51919	4.51374	4.00083	4.16077	4.33374
AT4G01680	MYB55	0.433933	0.805503	0.711451	0.52914	4.53798	4.59996	4.47028	4.83325	4.07168	5.14472	4.33073	3.36599	4.68611	3.83729	3.79895	4.65625
AT5G53110		2.10031	0.446431	0.711024	0.868973	3.81081	3.2327	2.81305	3.06631	2.21436	2.85715	2.65609	2.53677	2	2	2.58105	2.81369
AT5G23510		1.47345	0.0009716	0.710935	0.175277	6.11308	5.67954	5.74017	6.10368	5.8048	5.98885	4.93011	4.62838	3.8224	5.60305	4.74486	5.43965
AT2G42330	STIPL2	-0.126443	0.893288	0.710863	0.018878	6.66999	7.49871	6.68516	7.32008	7.71205	7.61106	6.89676	7.13976	7.27381	6.55564	7.1383	6.85973
AT3G08720	ATPK2	0.686068	0.174813	0.710217	0.112736	6.13041	6.23942	6.58255	6.29272	6.01951	6.19465	5.91716	5.71913	5.3305	5.94187	4.89669	5.47284
AT1G55800		-1.61275	0.666484	0.71018	0.857542	2.27385	2	2.81305	3.57013	3.54708	2.34538	2	2.7451	3.8224	3.0512	2	3.33079
AT4G32950		-0.143961	0.966954	0.709747	0.698738	3.17262	3.88757	3.59381	3.76848	3.62407	4.17515	3.84443	3.08869	3.96313	2.71664	3.79895	3.46883
AT5G44710		1.30923	0.230902	0.709717	0.590749	4.94281	3.4263	4.76618	4.42661	4.53745	4.41354	2.89817	3.79866	3.8224	3.92138	4.31251	3.33079
AT1G01670	PUB56	-0.0975881	0.970399	0.708745	0.571425	4.1192	4.51733	3.91662	3.76848	4.49709	4.55306	3.95569	4.68003	3.96313	4.00083	3.89826	3.33079
AT4G30090		1.37509	0.368906	0.708633	0.675089	4.1192	3.4263	4.0976	4.42661	3.8331	3.99109	2.65609	3.48692	2.7864	4.07613	3.57712	2.81369
AT5G39450		0.123994	0.950134	0.708559	0.365409	5.05592	4.23654	4.76618	4.83325	5.00868	5.46048	4.81679	4.27237	4.84007	4.28098	4.79727	4.40427
AT3G27130	NA	0.405246	0.927311	0.708503	0.824773	2.50393	3.74958	3.46788	3.57013	3.46575	2.62384	2.36502	3.36599	3.29251	2.2803	3.6923	2.32489
AT1G74360	AT1G74360	0.675631	0.146121	0.70838	0.0741213	6.18116	5.98647	6.42202	6.27652	6.12923	6.21581	5.74198	5.47784	5.52471	5.52457	5.11886	5.89639
AT1G10070	BCAT2	1.06071	0.253617	0.708342	0.436122	4.98151	3.88757	5.18171	5.40977	4.91986	5.09991	4.15536	4.33814	2.7864	4.46033	4.4498	4.71293
AT4G16745		0.307491	0.84043	0.708226	0.373779	5.05592	5.38549	4.0976	4.83325	5.57201	5.27136	4.93011	4.57482	4.41916	4.76344	4.79727	4.33374
AT3G47660		0.0294719	0.993091	0.707938	0.728085	3.17262	4.23654	3.70962	3.06631	3.69716	3.78005	3.84443	3.48692	3.8224	3.32259	3.16339	2.81369
AT5G66290		0.245623	0.841455	0.707317	0.225212	5.75937	5.47579	5.62688	5.40977	6.24344	5.5297	5.6457	5.07672	5.47855	4.85181	4.89669	5.59849
AT1G18415		-0.356493	0.918127	0.70724	0.74546	3.17262	3.2327	3.70962	4.30411	3.08496	4.25907	4.15536	3.23399	3.29251	2.71664	4.31251	2.81369
AT3G44410	NA	-0.245491	0.980454	0.706962	0.926036	2.50393	3.00902	2	3.4597	2	3.88942	2	3.36599	2	2.2803	3.31487	3.00739
AT1G02300	CATHB1	0.23856	0.833292	0.706886	0.178729	5.61916	6.31475	6.01242	6.10368	6.4689	5.91316	5.54254	5.92579	5.81207	6.03917	4.74486	5.50529
AT1G67780		0.818564	0.804179	0.706767	0.798008	2.27385	3.00902	4.00995	3.85828	3.95731	2.62384	2.89817	2.29321	3.29251	3.19326	3.16339	3.17814
AT3G04485		0.292967	0.952529	0.706149	0.825814	2.27385	3.4263	3.32989	3.3401	3.54708	2.85715	2.36502	3.36599	2.7864	2.5149	2.31958	3.59481
AT1G47270	TULP6	-0.0123142	0.993403	0.705521	0.241468	5.01919	5.82406	5.0116	5.46799	5.75432	5.18818	5.26859	5.22317	5.47855	4.71714	5.03405	4.8707
AT5G60290		1.60328	0.61769	0.705105	0.847877	2.7023	3.00902	3.46788	3.3401	3.28788	2	2.36502	2.53677	2.44613	2.71664	2.99412	2.32489
AT3G42120.1	NA	-1.37438	0.417317	0.705075	0.758531	2	4.01351	3.00664	3.67271	3.28788	3.88942	3.84443	4.13107	4.20909	2.89359	3.6923	2.81369
AT5G18340	PUB48	-1.32792	0.743038	0.704672	0.873427	3.17262	2	2	2.52369	2.21436	3.88942	2.36502	3.59849	3.06154	2.2803	3.16339	2.58989
AT5G63450	CYP94B1	-0.896706	0.350606	0.704144	0.443549	4.187	4.12933	4.00995	5.25304	5.06499	4.08605	4.7566	5.03766	4.68611	4.00083	4.69048	4.18141
AT5G40690		-0.0973601	0.971401	0.704007	0.55976	3.52672	4.23654	4.0976	4.36666	4.61495	4.08605	4.05898	3.59849	4.41916	4.00083	3.57712	3.91772
AT4G19560	CYCT1-2	-0.265585	0.9306	0.703973	0.688659	4.04806	3.00902	3.70962	3.3401	4.36874	4.17515	3.10541	3.97442	4.31795	3.55092	2.99412	3.91772
AT5G03720	HSFA3	-0.196274	0.938758	0.703754	0.579476	4.1192	3.59698	4.00995	3.94282	4.32328	4.55306	4.41102	3.59849	4.20909	3.55092	3.57712	4.09875
AT5G65925		0.0319014	0.991752	0.703176	0.605746	4.43021	3.88757	3.81683	4.78826	3.8331	5.05366	4.15536	4.57482	2.7864	4.00083	3.6923	4.40427
AT4G23550	WRKY29	0.0562093	0.978899	0.70285	0.375153	4.1192	4.75227	5.18171	5.52394	5.14555	4.90529	4.62812	4.46133	4.97917	4.21588	4.84783	4.71293
AT3G04110	GLR1.1	0.505994	0.433383	0.702727	0.103105	6.14752	5.75361	6.29797	6.54343	6.31485	6.01322	5.35231	6.00892	5.3305	5.44157	5.94318	5.53703
AT3G05320	OFUT23	0.0730153	0.96746	0.702715	0.262333	5.32026	5.28915	5.18171	5.37976	5.17143	5.59574	5.6457	4.9137	4.91129	4.66931	4.51384	5.05736
AT5G25500		-0.84113	0.6968	0.702602	0.737538	3.62776	2.74419	2.81305	4.02268	3.46575	3.23416	3.5923	3.48692	3.96313	3.0512	3.16339	3.33079
AT5G22790	RER1	0.140415	0.933396	0.702527	0.258189	5.22671	5.23846	5.40431	5.40977	5.94644	5.93883	5.13312	4.99751	5.38156	4.34328	5.71703	5.10048
AT3G05140	RBK2	-0.687082	0.438065	0.702044	0.345341	4.53798	4.42967	4.53451	4.74182	5.06499	5.38778	5.1797	5.29118	4.68611	4.51548	4.16077	4.71293
AT5G39785		0.68812	0.568617	0.701863	0.474857	4.94281	5.18592	4.40305	5.21954	4.49709	5.18818	3.44753	4.57482	4.6025	4.89404	4.23864	3.8179
AT4G36150		0.325311	0.672866	0.701681	0.0636268	5.75937	5.98647	5.895	6.37109	6.1554	6.23666	5.43144	5.56284	5.73564	5.65309	5.82194	5.26113
AT3G61300		-0.141865	0.978637	0.701111	0.844297	2	3.74958	3.00664	3.3401	3.37955	2.85715	2.36502	3.08869	3.66644	2	2.99412	3.33079
AT3G48600		0.173375	0.943431	0.700378	0.536316	4.37314	4.01351	4.2584	4.78826	4.7239	3.99109	4.41102	3.48692	4.31795	3.83729	4.38279	3.71066
AT4G21730	NA	0.275171	0.946379	0.700014	0.777966	3.30055	2.74419	3.46788	3.4597	3.62407	3.53277	3.10541	3.23399	2.7864	3.19326	3.6923	2
AT1G21326		1.32619	0.102921	0.699927	0.512751	4.86215	4.89001	5.25979	5.18525	3.89654	4.68027	3.5923	3.97442	4.20909	4.46033	3.89826	3.8179
AT1G71870	DTX54	0.0601196	0.988534	0.699914	0.699113	2.87667	3.59698	3.70962	3.76848	3.8331	4.08605	3.5923	3.23399	3.29251	3.0512	3.89826	3.17814
AT3G59820		-0.0705102	0.969315	0.699604	0.287758	4.73203	5.33812	5.0116	5.34911	5.19686	5.18818	5.13312	4.8699	5.27757	4.5686	4.31251	4.96705
AT4G30350	SMXL2	-0.12352	0.878064	0.699562	0.00468787	6.58458	6.85866	6.83296	7.59287	7.10094	7.32986	6.65441	6.88855	7.07102	6.66944	6.63255	6.71462
AT3G16770	RAP2-3	0.872852	1.44977e-08	0.699376	7.04621e-06	9.87724	9.94865	9.83656	9.93005	9.98559	9.79258	9.04434	8.96259	9.05428	9.57258	9.04901	8.91549
AT1G12350	PPCS1	0.635571	0.528168	0.699125	0.337656	5.25857	4.59996	4.91838	5.49624	5.2464	5.42459	4.55932	4.05487	4.68611	4.21588	5.27484	4.65625
AT4G07670		-0.810631	0.800356	0.697918	0.815226	2.27385	3.2327	3.1773	2.52369	3.8331	3.39118	3.84443	2.53677	3.49156	2.5149	2.99412	3.33079
AT3G49350		0.183368	0.783563	0.697705	0.00761398	6.634	6.80741	6.82013	6.9834	6.87545	6.98026	6.71892	6.47145	6.53016	6.21606	6.05502	6.5219
AT4G21500		0.309478	0.93901	0.696887	0.792464	2.7023	3.88757	3.46788	3.06631	3.8331	3.53277	3.28659	2.29321	3.8224	3.65283	2.80232	2.58989
AT5G43725		-0.358217	0.815596	0.696877	0.470732	4.25175	4.82278	4.33254	4.87688	4.68849	4.41354	4.24571	5.22317	4.6025	3.92138	4.38279	4.01107
AT5G06400		-0.777751	0.778212	0.696486	0.768185	2.87667	3.00902	3.1773	4.42661	3.54708	2.85715	3.5923	2.9271	3.8224	3.74801	2.31958	3.46883
AT1G62300	WRKY6	1.08725	0.000153947	0.696479	0.0159408	6.92949	6.73612	7.00152	7.44853	6.81926	7.34914	5.67851	6.04876	5.81207	6.59458	6.68912	6.33594
AT4G34420		-0.120856	0.980454	0.695886	0.856749	2.7023	3.2327	3.81683	2.52369	3.08496	3.05793	4.05898	2	3.49156	2.89359	2	2.81369
AT3G46668		0.741646	0.831303	0.695796	0.809971	3.72219	2.74419	2.58939	3.4597	3.46575	3.05793	2.65609	3.08869	2.44613	2.71664	3.45195	2.58989
AT5G61920	FLXL4	0.0636123	0.979705	0.695669	0.559499	3.89431	4.59996	4.33254	4.23874	4.32328	4.33837	4.33073	4.05487	4.31795	4.14769	3.16339	3.8179
AT1G02970	WEE1 AT1G02970	0.282822	0.908667	0.695541	0.631017	3.17262	4.23654	4.71166	4.09835	4.07168	4.55306	4.24571	3.70205	3.8224	3.44127	3.6923	4.01107
AT4G15070		-0.0987079	0.972013	0.695365	0.60776	3.41806	3.59698	4.65499	4.09835	4.27635	4.61806	4.41102	3.79866	3.96313	4.07613	3.79895	3.46883
AT5G46220		0.964978	0.573133	0.694953	0.699277	4.187	4.12933	3.81683	4.09835	4.22784	3.39118	3.10541	2.53677	4.20909	3.74801	3.16339	3.46883
AT2G02820	MYB88	0.130993	0.904971	0.693816	0.0734727	6.35333	6.56154	5.94312	6.52983	6.57935	6.25721	6.09781	6.50047	5.77436	5.96186	5.48113	5.94452
AT1G19780	CNGC8	0.238305	0.950134	0.693679	0.786029	3.03222	3.2327	3.91662	2.90709	3.28788	3.78005	2.89817	3.08869	3.8224	2.5149	3.31487	3.00739
AT5G27140	NOP5-3	1.82862	0.523311	0.693627	0.869872	2.50393	3.4263	3.59381	2.72809	2.56615	2.85715	2	2.53677	2.7864	2.5149	2.58105	2.32489
AT2G40010	RPP0A	-0.809177	0.492754	0.693245	0.481092	3.52672	3.74958	4.2584	4.64421	5.11919	4.7399	4.24571	4.62838	4.6025	4.34328	3.57712	4.71293
AT1G14390		0.367226	0.951607	0.693212	0.863485	2.50393	2.41955	3.1773	2.90709	3.76673	2	2.65609	2.9271	2	2.89359	2.31958	3.00739
AT4G31500	CYP83B1	-0.120382	0.835845	0.692788	0.000362947	8.49931	8.61274	9.02157	9.18188	8.6758	9.27526	8.95007	8.82311	8.76325	8.50548	8.3148	8.29533
AT5G05960		1.17429	0.601864	0.692372	0.797278	3.41806	3.74958	4.0976	3.4597	3.95731	2.62384	3.10541	3.36599	2.44613	3.0512	3.6923	2
AT3G54950	PLP7	0.0380481	0.983202	0.692129	0.258205	5.01919	5.71705	5.0116	5.31779	5.59132	5.65889	5.22483	5.44836	4.91129	4.5686	5.23739	4.8707
AT2G43375		-0.609446	0.504896	0.692001	0.356976	7.10624	8.52558	7.97304	8.71337	9.14614	8.89071	7.90042	8.78824	8.86094	8.30487	8.12282	8.29533
AT2G30933		-0.322963	0.938727	0.69139	0.793739	3.17262	2.74419	3.00664	3.4597	3.62407	3.05793	3.5923	3.36599	2	2.89359	3.31487	2.81369
AT3G01310		0.48905	0.0265012	0.691032	6.3965e-05	8.21666	8.71825	8.27517	8.50672	8.83406	8.73091	7.92797	8.01239	7.828	8.08551	7.96569	7.99179
AT5G54720		0.94757	0.00243314	0.688829	0.0505139	7.3176	6.87535	7.43921	6.76859	6.34928	7.21899	6.27989	6.12527	6.57472	6.19931	6.1588	6.07996
AT4G29780		0.878292	0.0061187	0.68868	0.0711136	6.52033	6.90815	7.08967	6.0283	5.96135	6.25721	6.07335	6.00892	5.95377	5.52457	5.27484	5.50529
AT3G62450		-0.306471	0.893124	0.687203	0.613228	3.52672	3.88757	4.59601	4.53951	4.12563	4.41354	4.05898	4.77808	3.8224	4.21588	3.89826	3.17814
AT4G11460	CRK30	1.09834	0.0361298	0.687148	0.228293	6.27761	5.60146	5.76716	6.19269	5.75432	6.53481	5.13312	5.07672	4.41916	6.00103	5.44873	4.96705
AT5G22690		0.56226	0.187586	0.686596	0.0575597	6.29307	7.04718	6.76765	6.22681	6.41575	6.41187	6.19172	6.02898	6.33674	5.70146	5.77044	5.65743
AT1G25500		-0.547204	0.788702	0.68439	0.65081	3.41806	3.4263	3.81683	3.76848	4.65219	3.78005	3.72387	3.79866	4.31795	3.32259	3.89826	3.71066
AT5G20960	AAO1	0.847674	0.0093114	0.684163	0.0338612	6.77285	7.30293	6.90762	6.9633	6.8833	7.31033	6.44154	6.16206	5.88466	6.16523	6.75684	6.20377
AT5G55400	FIM3	0.110837	0.931997	0.683504	0.142147	6.48036	5.89123	6.24136	6.26014	6.3829	5.80564	5.67851	6.52891	6.01971	5.52457	5.27484	5.79504
AT4G22780	ACR7	0.606189	0.25771	0.682162	0.124474	5.98563	6.21341	6.65658	6.45983	5.97611	6.17318	5.99737	5.38753	5.81207	5.46977	5.84702	5.37087
AT4G16260		4.63474	0.0598939	0.681702	0.875499	2.87667	3.2327	3.46788	2.72809	2.71436	3.05793	2	2	2	2	3.16339	2.32489
AT4G33050	EDA39	1.16428	2.15998e-07	0.681366	0.00628366	8.45531	8.16069	8.51295	8.31783	7.80179	8.60828	7.29612	6.88855	7.52154	7.67148	7.50418	7.62178
AT2G19250	NA	-0.46212	0.738167	0.680572	0.447644	4.1192	4.75227	4.91838	5.15012	5.62916	5.18818	4.24571	5.38753	5.1655	4.5686	3.99118	5.37087
AT4G22770	AHL2	0.348159	0.935147	0.67998	0.799834	2.27385	3.2327	3.59381	3.94282	3.08496	3.23416	2.65609	3.23399	2.7864	3.19326	2.99412	3.00739
AT1G12790	PTD	0.167983	0.917827	0.67976	0.294182	5.35014	4.67812	5.22128	5.18525	5.75432	5.5631	4.87456	5.22317	4.76514	5.29167	4.63397	4.71293
AT3G22886	MIR167A	0.301392	0.864355	0.679387	0.477447	4.86215	5.07473	3.91662	4.83325	5.17143	4.68027	4.24571	4.9137	3.8224	4.34328	4.4498	4.25958
AT1G77290	TCHQD AT1G77290	0.0102982	0.99609	0.678716	0.287477	4.43021	5.07473	4.47028	5.21954	5.57201	5.91316	4.55932	4.82472	4.51374	4.89404	5.15946	4.8707
AT5G67410		-0.251148	0.958781	0.678546	0.855022	2.50393	3.74958	3.00664	2.90709	3.28788	2.34538	2.65609	2.7451	4.09135	2.2803	2.99412	2.58989
AT4G03420		0.886809	0.0124261	0.678232	0.0636268	6.30838	6.77221	6.50452	6.37109	6.32642	6.56809	5.26859	5.98858	5.69585	5.67748	5.91973	5.74156
AT4G01700		0.399344	0.700617	0.677461	0.278693	5.61916	5.07473	5.09916	5.07719	5.57201	5.77746	5.08498	4.72989	5.04399	5.08843	4.79727	4.76746
AT1G71890	SUC5	-0.412934	0.906992	0.676783	0.76177	3.30055	2.41955	3.00664	3.67271	3.37955	3.78005	3.10541	3.23399	3.29251	2.71664	3.45195	3.33079
AT4G14170	PCMP-E17	0.0214543	0.995793	0.676475	0.78251	2.50393	4.51733	3.70962	3.57013	3.62407	4.08605	4.62812	2.53677	3.29251	3.19326	3.57712	3.17814
AT3G33151.1	NA	0.0991319	0.980454	0.676231	0.776337	3.72219	3.4263	2.58939	4.02268	3.18998	3.39118	2.89817	3.36599	3.49156	3.65283	2.80232	2.81369
AT2G27340		0.172579	0.924165	0.676174	0.364942	4.77672	4.51733	5.09916	4.74182	5.38558	5.27136	4.87456	4.40105	4.76514	4.51548	4.79727	4.40427
AT5G04340	ZAT6	1.16499	0.536307	0.675569	0.787768	3.62776	3.2327	4.71166	2.72809	3.62407	3.6617	3.10541	3.59849	2.7864	3.0512	3.31487	2.58989
AT3G09010		1.21316	0.611057	0.675558	0.784475	3.62776	2.41955	3.91662	3.4597	3.62407	3.88942	3.28659	2.29321	2.7864	3.0512	2.58105	3.8179
AT2G37940	IPCS2	0.715943	0.018484	0.6746	0.019748	7.07079	6.78992	7.2513	7.05162	6.8833	6.75311	6.34265	6.45672	6.28404	6.51563	6.23677	5.94452
AT1G66160	PUB20	0.749785	0.201133	0.674316	0.279515	5.56922	6.15993	6.27935	5.88609	5.14555	5.09991	5.39242	5.32401	5.27757	4.76344	4.74486	4.96705
AT5G40240		-0.0906551	0.973745	0.674028	0.609281	4.68591	3.00902	4.71166	4.91923	4.12563	5.31122	3.72387	4.99751	4.20909	4.28098	3.89826	4.59726
AT2G42960		0.169746	0.924121	0.673996	0.364942	5.05592	5.33812	4.76618	4.87688	5.40753	5.5297	4.33073	5.41827	4.68611	4.71714	4.79727	4.59726
AT5G43380	TOPP7	1.60922	0.698744	0.673968	0.890039	3.52672	2	2.58939	2.90709	2.56615	2.62384	2	2.53677	2.44613	2.5149	2.31958	2.58989
AT5G16870		-0.0735019	0.974407	0.673892	0.499369	4.589	4.51733	4.18024	4.59281	4.27635	5.23037	4.62812	4.51919	4.31795	4.46033	3.6923	4.25958
AT1G62150		0.446202	0.875519	0.673749	0.723657	3.41806	3.2327	3.91662	3.94282	3.8331	3.6617	3.84443	2.7451	3.06154	3.19326	3.57712	3.33079
AT4G28490	RLK5	-0.0744964	0.941293	0.67369	0.0131538	6.38254	6.23942	6.76765	7.15269	7.04604	7.12147	6.78067	6.34916	6.53016	6.58172	6.2926	6.47351
AT4G11670		0.294701	0.748435	0.673473	0.156877	6.32352	5.64102	6.58255	6.26014	6.12923	6.80986	6.12187	6.21554	5.38156	5.85901	5.57417	5.89639
AT5G38110	ASF1B	-0.448693	0.822191	0.673283	0.636422	4.187	3.59698	3.81683	4.78826	4.17764	3.88942	4.15536	3.97442	4.6025	4.46033	3.31487	3.33079
AT5G05320	MO3	0.891421	0.666484	0.673135	0.756534	3.52672	3.88757	4.18024	4.09835	3.37955	3.39118	3.84443	3.36599	2	2.89359	3.57712	3.17814
AT2G35743	NA	0.0399283	0.981971	0.672362	0.282642	5.19414	5.98647	5.62688	5.43917	6.29144	6.27747	5.08498	5.96795	5.52471	5.15941	5.11886	5.89639
AT1G69325		1.55713	0.575664	0.67201	0.827607	2	3.2327	3.91662	3.3401	3.37955	3.53277	2.36502	2.7451	2.44613	2.5149	3.31487	3.17814
AT5G08070	TCP17	-0.311366	0.896176	0.671734	0.645318	4.4851	3.88757	3.70962	4.59281	3.46575	5.05366	4.69379	3.88922	4.31795	4.40299	3.79895	3.46883
AT1G58190	AtRLP9	0.624797	0.741293	0.671249	0.648537	3.41806	4.12933	4.2584	4.59281	4.01563	3.78005	3.5923	3.48692	3.49156	3.74801	3.79895	3.46883
AT3G20250	APUM5	0.0669407	0.952386	0.67124	0.030405	6.21403	6.58201	6.52046	7.03245	6.84361	6.98026	6.60407	5.92579	6.55261	6.48832	6.09743	6.2994
AT2G17130	IDH2	-0.137125	0.92941	0.670867	0.259391	4.90305	5.78926	5.18171	5.34911	5.59132	5.98885	5.50645	5.32401	5.47855	5.29167	5.07708	4.71293
AT1G21270	WAK2	0.3614	0.157808	0.669815	8.35009e-05	8.30704	8.31544	8.41823	8.34138	8.42995	8.73457	7.96834	8.06676	7.92584	8.06255	7.66793	7.76936
AT3G44740		0.0599766	0.97684	0.669776	0.42529	4.31372	4.59996	5.2973	4.96037	5.06499	5.14472	4.81679	4.27237	5.10603	4.34328	4.31251	4.76746
AT2G28330	SMR11	0.594746	0.815551	0.669764	0.721977	3.72219	3.2327	3.46788	3.94282	3.54708	4.08605	2.89817	3.23399	3.29251	3.44127	3.79895	2.81369
AT3G12340	FKBP43	-0.062486	0.961172	0.66915	0.0662203	5.73693	5.89123	6.0348	6.26014	6.1554	6.43009	5.91716	5.96795	5.95377	5.81572	5.48113	5.62826
AT3G53800	Fes1B	0.787015	0.00438052	0.669139	0.00742477	6.88936	6.78992	6.99011	7.20498	7.15383	7.21899	6.21427	6.12527	6.08278	6.38845	6.83412	6.37158
AT5G24290	MEB2	0.999724	0.450653	0.668941	0.624265	4.187	4.51733	4.00995	4.59281	4.22784	3.99109	2.65609	3.79866	3.8224	3.65283	3.57712	4.09875
AT3G30415	NA	0.832677	0.7137	0.66841	0.76465	3.62776	3.88757	3.81683	3.4597	4.17764	3.05793	3.10541	2.9271	3.66644	2.5149	2.99412	3.91772
AT2G21540	SFH3	0.190644	0.833292	0.668147	0.0616165	6.36801	5.95542	6.01242	6.41614	6.73498	6.33661	6.16881	5.86014	5.81207	5.81572	5.74398	6.07996
AT5G24390		1.57482	0.585641	0.667981	0.854555	3.03222	4.01351	2.32459	2.72809	2.84875	3.39118	2	2.7451	2.7864	2.71664	2.58105	2.81369
AT1G80510	AVT6E	-0.549698	0.610189	0.666854	0.37517	4.31372	4.51733	4.47028	5.18525	5.22184	5.14472	5.26859	4.82472	4.41916	4.21588	4.57515	4.96705
AT5G54490	PBP1	0.486972	0.887299	0.666303	0.785612	3.52672	3.4263	3.00664	3.06631	3.8331	3.53277	2.89817	3.36599	2.7864	3.19326	3.57712	2.32489
AT1G62860	NA	0.195571	0.903811	0.666287	0.385305	5.1608	5.43134	5.50393	5.57781	5.19686	5.31122	5.03519	5.50673	4.91129	5.41281	4.63397	3.8179
AT4G33300	ADR1-L1	0.396793	0.0741294	0.666182	3.16585e-05	8.50264	8.28454	8.82049	8.71638	8.68256	8.91679	8.14893	8.16518	8.18492	8.12595	8.09692	8.11782
AT2G26530	AR781	0.8289	0.0277466	0.66601	0.0914109	6.23019	6.54077	6.45559	6.12193	6.20637	6.03719	5.26859	5.81465	5.73564	5.67748	5.27484	5.53703
AT4G22710	CYP706A2	0.735565	1.30053e-05	0.664938	4.86328e-05	9.03363	8.66166	8.96151	8.86189	8.76774	9.11278	8.31464	8.01239	8.18492	8.36616	8.28299	8.11256
AT2G44750	TPK2	0.489891	0.621054	0.664839	0.399778	5.1608	5.23846	5.65605	5.18525	4.85745	4.79716	4.62812	5.35612	4.6025	4.40299	4.16077	4.59726
AT1G26290		-0.214511	0.947618	0.663718	0.739456	3.30055	3.88757	3.70962	3.4597	4.32328	3.88942	2.89817	4.51919	3.29251	3.74801	2.80232	3.71066
AT3G25290		0.475687	0.890644	0.663024	0.805855	3.30055	3.88757	2.81305	3.4597	3.37955	3.05793	3.44753	2.7451	3.06154	3.0512	3.31487	2.32489
AT5G06550		0.00111002	0.999624	0.662316	0.49848	5.09173	4.42967	4.59601	4.78826	5.11919	4.08605	5.03519	4.33814	4.84007	4.28098	4.31251	4.01107
AT5G12170	CLT3	0.63606	0.263526	0.662257	0.156545	5.51749	6.33902	6.33452	6.37109	6.49987	5.83328	5.50645	5.44836	5.56943	5.67748	5.79642	5.47284
AT3G45290	MLO3	0.318713	0.883304	0.66129	0.533806	4.1192	4.12933	3.81683	4.69384	4.79222	4.48498	3.72387	4.13107	3.29251	4.14769	4.38279	3.8179
AT3G58430		-0.421317	0.802849	0.661068	0.557982	3.89431	4.59996	3.81683	4.42661	4.32328	4.90529	4.55932	3.88922	4.84007	3.92138	3.89826	4.25958
AT1G14480		-0.590524	0.813007	0.66078	0.764404	3.52672	3.88757	2.58939	3.67271	2.97168	4.17515	3.95569	3.48692	3.96313	2.89359	2.99412	3.71066
AT5G07920	DGK1	-0.18068	0.77477	0.660299	0.00576754	6.4938	6.75428	6.67094	7.3358	7.34221	7.12147	6.78067	6.75042	6.90645	6.46048	6.83412	6.5991
AT1G76980		0.850832	0.538349	0.660161	0.615426	4.187	4.51733	4.33254	4.42661	4.32328	4.61806	3.5923	4.13107	3.06154	4.00083	4.4498	3.00739
AT4G31190	NA	-1.50205	0.74344	0.659768	0.828448	2.27385	2	2.32459	3.67271	3.37955	3.05793	2.89817	2.29321	2.44613	2.89359	2.80232	3.33079
AT1G19830		-0.942423	0.853266	0.659504	0.897014	2	2.41955	3.00664	2.72809	2.97168	2.62384	3.72387	2.29321	2	2.89359	2	2.58989
AT4G35740	RECQL3	-0.38528	0.519719	0.659488	0.062683	5.86663	5.98647	5.53566	6.26014	6.44787	6.33661	6.21427	6.02898	6.25695	5.79358	5.6039	5.79504
AT5G14930	SAG101	0.438645	0.480544	0.659432	0.0908036	6.23019	5.92368	6.22199	6.35575	6.3032	6.55154	5.83222	5.79136	5.52471	6.16523	5.38166	5.65743
AT4G33140		0.228883	0.892628	0.658597	0.465333	4.82007	4.67812	4.96574	4.42661	4.91986	4.55306	4.62812	4.46133	4.84007	4.34328	4.07846	3.91772
AT2G15390	FUT4	2.87477	3.24648e-05	0.658088	0.590422	5.28975	5.23846	5.71267	4.74182	3.46575	4.95646	3.28659	2.9271	3.49156	4.07613	4.07846	3.71066
AT4G12070		0.531268	0.555141	0.658068	0.290167	5.01919	5.33812	5.43829	5.18525	5.71965	5.80564	5.22483	4.40105	4.68611	5.08843	4.89669	5.01291
AT2G01390		0.286624	0.898919	0.657618	0.649326	4.43021	5.1314	3.70962	4.87688	3.8331	3.99109	3.95569	4.57482	4.20909	4.14769	3.6923	3.46883
AT5G10750		0.0381907	0.975764	0.657209	0.0897385	6.0778	6.04664	5.98969	6.29272	6.47929	5.91316	6.07335	5.74361	6.2012	5.65309	5.74398	5.53703
AT5G41740		1.06686	1.86017e-07	0.656983	0.00356811	8.11591	7.93257	7.97882	7.73597	7.4306	7.84629	7.22015	6.85524	6.79787	7.25981	6.83412	6.95678
AT4G09460	MYB6	0.257732	0.837206	0.656895	0.335432	5.54358	5.18592	5.18171	5.03929	5.53262	4.90529	5.31105	4.9137	5.04399	4.61983	4.57515	4.71293
AT3G17365		-0.0622139	0.988528	0.655219	0.763227	3.03222	3.4263	3.70962	3.57013	3.8331	3.23416	3.95569	2.9271	3.29251	3.0512	3.31487	3.17814
AT5G59780	MYB59	0.408955	0.182193	0.654793	0.00158911	7.95507	8.38117	7.93189	8.15016	8.57275	8.62023	7.51174	7.76582	7.79071	8.00591	7.75662	7.65831
AT5G04360	PU1	0.592658	0.0403508	0.654633	0.00804173	7.24789	7.46603	7.19279	7.31216	7.31344	7.30046	6.75013	7.0045	6.25695	6.58172	6.75684	6.6866
AT5G67300	MYB44	-0.368439	0.0776177	0.654133	2.23194e-05	8.74401	8.75027	9.01032	8.94878	9.09465	8.99535	9.17079	9.03875	9.40213	8.36991	8.16331	8.54597
AT1G62305		0.102287	0.963189	0.653988	0.498774	4.82007	4.01351	5.14102	4.64421	5.17143	4.68027	4.69379	4.40105	4.91129	3.74801	4.63397	4.47151
AT4G36010		-0.666387	0.833323	0.653853	0.797037	3.03222	2	3.46788	3.06631	3.08496	4.61806	3.10541	3.08869	3.8224	3.19326	3.57712	3.17814
AT1G12100		0.87807	0.761014	0.653808	0.830037	2.87667	3.00902	4.0976	3.4597	2.97168	3.05793	3.44753	2.7451	2.44613	2.5149	3.16339	2.81369
AT4G16850		0.191923	0.935451	0.653191	0.559545	3.97323	4.23654	4.33254	4.48416	4.27635	4.90529	3.72387	4.13107	4.20909	3.55092	4.16077	4.33374
AT3G28350	NA	1.96448	0.10128	0.652957	0.732312	3.72219	4.33633	4.53451	4.17025	3.76673	3.39118	3.28659	2.7451	2.7864	2.71664	3.79895	3.46883
AT3G10960	AZG1	-0.00699882	0.996544	0.652404	0.173053	5.90739	5.71705	5.25979	6.04752	5.97611	5.80564	5.46943	5.56284	5.95377	5.15941	5.6039	5.26113
AT3G45410	LECRK13	-0.0216423	0.996356	0.651335	0.802674	2.87667	3.00902	3.32989	3.20969	3.76673	3.05793	2.89817	3.08869	3.29251	2.5149	3.45195	3.00739
AT5G02150	Fes1C	0.332876	0.730751	0.651319	0.185812	5.56922	5.18592	5.62688	5.90728	6.07541	5.98885	4.69379	5.25758	5.52471	5.60305	5.07708	5.43965
AT5G49290	ATRLP56	-0.107767	0.973441	0.651265	0.69193	3.17262	4.01351	3.59381	3.85828	4.01563	4.08605	3.84443	3.88922	3.06154	3.65283	3.45195	3.46883
AT3G47570		0.772657	0.0206317	0.650619	0.0502632	6.70509	6.54077	7.00152	6.85839	6.32642	6.75311	6.12187	6.00892	5.95377	6.09455	5.91973	6.07996
AT1G05420	ATOFP12	-0.773656	0.612283	0.650365	0.670091	3.03222	3.4263	4.40305	3.94282	4.01563	4.41354	4.05898	4.27237	4.6025	3.44127	3.57712	3.91772
AT2G16870		-0.28891	0.898595	0.650327	0.584143	3.89431	2.74419	4.47028	4.36666	4.65219	4.85224	4.05898	3.88922	4.41916	4.14769	4.16077	4.01107
AT3G51710		-1.23836	0.520892	0.650274	0.756534	2.50393	3.59698	2.81305	2.90709	4.32328	4.55306	4.05898	3.08869	3.96313	3.44127	4.07846	3.17814
AT5G10380	ATL55	0.496254	0.416685	0.649531	0.143727	6.53341	5.95542	6.31636	6.20985	6.31485	6.41187	6.25835	5.18793	5.91963	5.65309	5.6039	5.84661
AT3G42060		-0.452859	0.896809	0.649335	0.811671	2.87667	3.88757	2.81305	3.4597	2.84875	3.88942	2.89817	4.05487	3.29251	3.44127	3.16339	2.32489
AT1G62870		0.15928	0.956108	0.648248	0.680819	3.17262	4.89001	4.2584	4.23874	4.45556	4.33837	4.41102	4.20345	3.49156	3.83729	2.99412	4.40427
AT2G32120	HSP70-8	-0.341303	0.846547	0.648212	0.588017	4.63827	4.33633	4.00995	4.48416	4.53745	4.25907	3.95569	4.68003	5.10603	4.21588	3.31487	4.09875
AT2G34150	SCAR1	0.0525483	0.978968	0.647604	0.395915	4.77672	5.51891	4.18024	5.37976	5.38558	5.35001	4.81679	5.1518	4.41916	4.97497	4.84783	4.53575
AT1G58561.1	NA	0.54685	5.23014e-05	0.647565	1.45026e-07	9.72449	9.6326	9.66961	9.62727	9.82365	9.82736	9.09078	9.09928	9.21423	9.27389	8.9042	9.14907
AT1G56670	LIP4	0.439061	0.826349	0.647143	0.676811	3.89431	4.42967	4.00995	4.36666	3.69716	3.6617	3.84443	3.70205	3.8224	3.44127	3.57712	3.46883
AT3G41979		0.241018	0.829389	0.646962	0.260443	16.309	17.3882	16.4272	16.9055	16.7843	17.1378	16.1659	16.6488	16.7749	16.1832	16.3321	16.3864
AT2G01020		0.240981	0.829389	0.646809	0.260443	16.3089	17.3881	16.4272	16.9058	16.7842	17.1378	16.1664	16.6486	16.7747	16.1829	16.3326	16.3868
AT2G02010	GAD4 AT2G02010	1.35328	0.37738	0.646624	0.761942	3.97323	3.59698	4.86941	4.17025	3.28788	3.88942	3.84443	2.29321	3.49156	2.89359	3.31487	3.8179
AT2G30070	POT1	0.169087	0.826349	0.645977	0.0284908	6.42528	6.85866	6.61262	6.99334	7.04604	6.75311	6.76548	6.30049	6.28404	6.19931	6.39817	6.37158
AT2G27150	AAO3	0.124806	0.884373	0.645832	0.0198511	6.50713	7.18741	6.88316	7.47005	7.08741	7.38693	6.67081	6.86642	6.68044	6.86259	6.5123	6.67238
AT2G15040	NA	1.50171	2.21886e-06	0.645477	0.101268	7.31002	6.73612	6.93168	7.11675	6.4689	7.20847	5.74198	5.32401	5.73564	6.58172	6.44819	5.87171
AT5G41610	CHX18	0.241357	0.84027	0.645073	0.289018	5.25857	6.6022	5.79365	5.65502	6.23119	6.15139	5.50645	5.92579	5.73564	5.5512	5.03405	5.65743
AT2G37290		-0.850968	0.844608	0.645068	0.887878	2	3.59698	2.32459	3.3401	2.56615	2.34538	3.5923	2.7451	3.06154	2	2.99412	2.58989
AT3G49070		-0.702382	0.85925	0.645013	0.866099	2.87667	2.41955	3.1773	2.28548	3.28788	3.23416	3.10541	3.88922	2	2.2803	2.80232	3.00739
AT4G37110		0.236214	0.828589	0.644867	0.228593	5.51749	5.85804	5.94312	6.0283	5.93137	5.62766	5.35231	5.25758	6.01971	5.25972	5.63302	4.8707
AT5G49640		0.183211	0.903811	0.644823	0.289416	5.12668	5.07473	5.0116	5.15012	5.61036	5.91316	4.87456	4.77808	5.10603	5.01379	5.19895	4.76746
AT3G61360		0.492538	0.710091	0.644724	0.499028	4.68591	4.82278	4.81872	4.64421	4.45556	5.35001	4.48708	4.51919	3.96313	4.21588	4.69048	3.91772
AT4G26210		-0.0174415	0.993091	0.644686	0.425742	4.86215	4.23654	5.68464	5.28578	4.97967	5.27136	4.7566	5.22317	5.22263	4.51548	4.69048	4.65625
AT2G41070	EEL	0.883587	0.473235	0.644634	0.628498	4.31372	5.1314	4.18024	3.94282	4.57672	4.41354	4.33073	3.23399	3.96313	3.92138	3.6923	3.91772
AT3G44713		0.750239	0.653318	0.644454	0.668388	3.52672	4.51733	4.40305	4.02268	4.49709	4.41354	4.24571	2.9271	3.49156	4.21588	3.45195	3.71066
AT2G25710	HCS1	-0.057337	0.971025	0.644266	0.252708	5.75937	4.89001	5.36951	5.43917	5.62916	5.74872	5.43144	5.47784	5.47855	5.19363	4.84783	5.01291
AT5G44572		1.22386	0.000196189	0.644158	0.102514	6.99715	6.15993	7.22235	6.9118	6.64548	6.86447	5.86109	5.47784	5.81207	6.03917	6.4806	6.01383
AT4G21220	LPXD2	-0.701449	0.841614	0.643384	0.846545	2.27385	3.59698	2.58939	3.06631	3.28788	2.85715	3.44753	3.36599	2.7864	2.2803	2.80232	3.17814
AT5G60280	LECRK18	0.816657	0.253617	0.643318	0.371911	5.22671	5.28915	5.33386	5.00037	5.27055	5.14472	4.33073	4.40105	4.97917	4.8083	4.16077	4.71293
AT2G32240		0.609945	3.00268e-05	0.642832	2.51973e-06	9.16342	9.18444	9.36411	9.42721	9.27408	9.13516	8.5937	8.54533	8.77285	8.51904	8.76312	8.65484
AT1G43980	PCMP-E58	1.61724	0.418278	0.642528	0.820096	3.41806	4.23654	3.00664	3.20969	3.37955	3.05793	3.10541	2.29321	2.7864	3.0512	2.58105	3.00739
AT3G54810	GATA8	-0.225764	0.509448	0.642469	0.000251782	8.30322	8.11926	8.19298	8.32965	8.25944	8.17809	8.6444	8.20098	8.43501	7.78244	7.45609	7.61436
AT4G39890	RABH1C	1.26951	0.280862	0.642408	0.707171	4.73203	4.01351	4.47028	4.23874	3.28788	4.08605	3.5923	3.59849	3.29251	3.0512	3.89826	3.33079
AT1G08720	EDR1	0.139893	0.836269	0.642259	0.00769675	7.01592	7.40987	6.84568	7.31216	7.29001	7.39623	6.7957	7.03457	7.03957	6.68154	6.61806	6.82158
AT3G33537.1	NA	-0.150069	0.947588	0.642043	0.566081	3.81081	4.95425	4.33254	4.91923	4.17764	5.05366	4.33073	4.40105	4.84007	4.07613	3.79895	4.65625
AT2G28230	MED20A	0.0563834	0.975764	0.641973	0.385305	4.82007	4.82278	4.96574	5.11411	4.88899	5.09991	4.81679	4.62838	5.04399	4.34328	4.63397	4.47151
AT3G57860	GIG1	-0.441256	0.802946	0.641526	0.624332	3.89431	4.33633	4.59601	4.59281	4.97967	4.08605	4.7566	5.1518	3.49156	3.44127	4.31251	4.40427
AT3G58780	SHP1	-2.22318	0.230902	0.641225	0.868973	2.27385	2	3.59381	2.28548	3.54708	2.34538	4.87456	3.08869	4.09135	2.71664	2.58105	2.58989
AT4G13030		-0.516988	0.738375	0.641074	0.591333	3.62776	4.23654	4.33254	4.42661	4.4128	4.61806	4.93011	4.20345	4.20909	3.65283	4.4498	3.71066
AT4G21480	STP12	0.190561	0.961544	0.640452	0.798008	3.52672	3.00902	3.81683	3.57013	3.8331	2.85715	3.10541	2.7451	4.09135	3.32259	3.31487	2.58989
AT4G02380	SAG21	0.715211	0.0422974	0.639538	0.0437503	6.99715	6.38635	7.04627	7.35135	6.76079	7.27044	6.12187	6.30049	6.05159	6.44636	6.60341	6.5219
AT2G38340	DREB2E	-0.361217	0.660831	0.638953	0.216212	5.19414	5.85804	5.50393	5.67987	5.64772	5.88702	5.86109	6.04876	5.56943	5.08843	5.38166	4.96705
AT5G02320	MYB3R5	0.479814	0.741293	0.638949	0.559098	5.01919	4.42967	4.33254	4.09835	4.57672	4.85224	4.15536	4.51919	3.96313	4.07613	4.07846	3.91772
AT2G30370	CHAL	-1.07206	0.629732	0.638753	0.814126	3.03222	3.00902	2.81305	3.57013	3.28788	2.62384	3.10541	3.70205	3.8224	3.0512	2.80232	2.81369
AT3G54030	BSK6	0.101558	0.941293	0.637487	0.218625	5.80323	5.60146	5.76716	6.00882	5.55245	5.42459	5.74198	5.56284	5.61281	4.8083	5.27484	5.22261
AT2G20835		2.40948	0.330879	0.636902	0.847877	3.03222	3.88757	3.00664	3.06631	3.8331	2.34538	2	2.29321	2.7864	2.71664	2.58105	3.33079
AT2G05290.1	NA	1.82235	0.497444	0.636826	0.876946	3.03222	3.2327	3.70962	2.52369	2.56615	3.23416	2.36502	2.9271	2	2.71664	2.80232	2
AT3G15460	BRIX1-1	0.0093179	0.996984	0.636572	0.567235	4.31372	3.74958	4.00995	4.48416	4.88899	4.41354	4.15536	3.70205	4.31795	4.00083	4.4498	3.8179
AT2G17720	P4H5	0.672854	0.465915	0.636566	0.441765	5.28975	5.07473	4.96574	4.96037	4.75847	5.27136	4.05898	4.99751	4.31795	4.5686	4.23864	4.53575
AT5G14960	E2FD	1.11498	0.495156	0.634988	0.739032	3.72219	4.23654	3.91662	3.67271	4.07168	3.78005	3.10541	3.08869	3.49156	2.5149	3.99118	3.46883
AT4G38300		0.0798911	0.975008	0.634982	0.540577	3.81081	3.88757	4.40305	4.74182	4.85745	4.68027	3.84443	3.59849	4.51374	4.00083	4.23864	4.47151
AT4G34131	UGT73B3	0.0447759	0.981249	0.634234	0.359161	4.37314	5.33812	4.91838	5.55113	5.64772	5.18818	4.62812	4.99751	4.91129	4.85181	4.63397	5.22261
AT1G03580	NA	0.985935	0.374681	0.63416	0.562853	4.1192	4.75227	4.59601	5.03929	4.27635	4.85224	3.5923	3.79866	3.8224	4.5686	4.31251	3.59481
AT1G17920	HDG12	-0.650431	0.54855	0.633812	0.488704	4.43021	4.23654	4.2584	5.37976	4.7239	4.55306	4.55932	4.62838	5.3305	4.28098	4.63397	4.25958
AT3G10985	SAG20	0.364837	0.211284	0.63349	0.00122636	7.97918	8.00259	8.05197	8.04412	7.71646	8.19417	7.60856	7.56756	7.79071	7.45582	7.16846	7.45735
AT3G23170		0.492442	0.769027	0.633288	0.624594	4.31372	4.59996	4.18024	4.83325	4.07168	3.88942	4.15536	3.70205	4.09135	4.07613	3.6923	3.71066
AT1G55535		0.377554	0.747807	0.633199	0.385311	5.56922	5.01575	5.05604	5.34911	5.00868	5.74872	4.7566	5.29118	4.51374	4.89404	4.51384	5.01291
AT1G68300		-0.142755	0.956725	0.632744	0.625395	4.187	3.2327	4.40305	4.42661	4.01563	5.00588	4.15536	4.13107	4.20909	4.40299	3.6923	3.8179
AT4G19960	KUP9	0.0109736	0.992632	0.632577	0.0521308	6.45308	6.49831	6.16225	7.02277	6.72628	6.76751	6.58689	6.10652	6.38758	6.52909	6.05502	6.05825
AT5G42840		1.51951	0.639388	0.632028	0.874607	2.27385	3.4263	3.91662	3.4597	2.71436	3.39118	2	2	3.49156	3.19326	3.16339	2
AT3G13380	BRL3	0.850216	0.249539	0.631734	0.433399	5.40811	5.60146	5.05604	5.43917	4.79222	4.85224	4.24571	4.72989	4.84007	4.71714	4.07846	4.65625
AT5G12380	ANNAT8	-0.161963	0.968094	0.631531	0.793739	2.87667	4.12933	2.81305	3.76848	3.89654	3.23416	3.10541	3.70205	3.49156	3.44127	2.31958	3.71066
AT1G59960		0.693985	0.250223	0.631365	0.289688	5.71413	6.0758	5.68464	5.55113	5.61036	5.23037	5.57776	5.03766	4.84007	4.76344	5.15946	4.82
AT5G07580	ERF106	-0.072169	0.918557	0.630996	0.00110621	7.81747	7.90032	7.83956	8.02486	8.13671	8.26692	7.81447	8.04722	7.88219	7.83216	7.38082	7.28115
AT3G42766.1	NA	0.213949	0.949463	0.630935	0.780827	3.03222	4.75227	3.46788	4.02268	3.8331	2.85715	3.95569	3.97442	3.06154	3.44127	2.99412	3.33079
AT1G49790		0.0803358	0.978339	0.630934	0.713054	3.89431	3.74958	4.00995	3.76848	3.76673	3.99109	4.33073	3.36599	3.66644	3.32259	3.45195	3.46883
AT1G25480	ALMT4	0.388751	0.709202	0.630814	0.317585	5.61916	5.23846	5.2973	5.92817	5.85357	5.23037	4.87456	5.38753	4.76514	5.12436	4.69048	5.50529
AT4G36090		0.373519	0.546843	0.630273	0.0790787	6.23019	5.95542	6.14178	6.58348	6.26764	6.41187	5.77269	5.74361	5.81207	6.03917	5.74398	5.65743
AT1G02180	AT1G02180	0.246892	0.902838	0.630146	0.543174	4.37314	4.12933	4.59601	4.36666	4.79222	4.7399	3.5923	4.33814	4.51374	4.07613	4.16077	4.18141
AT1G29960		0.355303	0.884373	0.629615	0.70631	3.52672	3.88757	4.47028	4.17025	3.62407	4.25907	3.44753	4.13107	3.49156	3.44127	3.31487	3.91772
AT1G08280	GALT29A	-0.106757	0.955106	0.629163	0.432962	4.73203	5.1314	5.05604	5.21954	5.2464	4.95646	5.35231	5.29118	4.20909	4.14769	4.84783	4.76746
AT5G34780	KPR	0.438064	0.869742	0.629044	0.741375	3.72219	3.88757	3.32989	3.57013	3.69716	4.08605	2.65609	3.59849	3.66644	3.19326	3.45195	3.46883
AT1G14370	PBL2	0.433836	0.508123	0.628995	0.156729	5.96646	5.71705	6.31636	6.10368	6.11596	5.96406	5.80276	5.25758	5.81207	5.49743	5.48113	5.47284
AT4G39950	CYP79B2	-0.358431	0.706226	0.62857	0.297138	4.86215	5.92368	6.26048	6.24357	5.77134	6.01322	6.4223	6.10652	5.69585	5.32292	5.51281	5.47284
AT1G34150		0.541302	0.473533	0.628432	0.25851	5.61916	5.56077	5.59711	5.98908	5.91615	5.46048	5.26859	4.99751	5.04399	5.5512	4.63397	5.37087
AT5G23720	PHS1	0.0653176	0.961496	0.628319	0.132707	5.64349	5.85804	6.27935	6.15774	6.21883	6.31717	6.04846	5.69423	5.91963	5.77109	5.74398	5.37087
AT2G25580	PCMP-H75 AT2G25580	0.22778	0.84849	0.62816	0.297763	5.54358	6.04664	5.36951	5.62974	5.2943	5.98885	5.22483	5.35612	5.77436	5.32292	4.79727	5.05736
AT5G36930		0.654625	0.0386558	0.627982	0.0316184	7.18296	7.27804	7.3167	7.17907	7.06687	7.43283	6.81058	6.76245	6.17249	6.70546	6.19831	6.87222
AT1G31173	MIR167D AT1G31173	0.402073	0.371586	0.627961	0.0333031	7.4127	6.92428	6.76765	7.23043	7.01063	7.16563	6.70306	6.48603	6.87115	6.70546	6.52789	6.31778
AT1G18910		0.646389	0.339852	0.627482	0.267968	5.78147	5.23846	5.59711	5.70429	5.66604	5.74872	4.81679	4.99751	5.1655	5.25972	5.41559	4.59726
AT5G52200	I-2	0.422412	0.700584	0.627391	0.358877	4.90305	5.56077	5.33386	5.72831	5.8048	5.46048	4.05898	5.41827	4.84007	4.8083	5.19895	5.29864
AT2G01830	AHK4	0.464623	0.539761	0.627156	0.24979	5.73693	6.04664	5.43829	5.77518	5.77134	5.59574	5.54254	5.18793	5.22263	4.71714	5.41559	5.26113
AT1G16830		-0.21049	0.950442	0.626975	0.754486	3.30055	3.59698	3.1773	3.3401	3.62407	4.17515	3.10541	3.48692	3.8224	3.0512	3.57712	3.33079
AT5G25770		0.487387	0.607352	0.626968	0.307534	5.09173	5.01575	5.40431	5.37976	5.75432	5.68946	4.24571	4.99751	4.91129	5.25972	4.79727	5.05736
AT1G24280	G6PD3	-0.246955	0.882793	0.626735	0.460779	4.31372	5.07473	5.09916	4.83325	5.64772	5.31122	5.08498	4.33814	5.61281	4.66931	4.89669	4.71293
AT4G10580.1	NA	1.07127	0.741293	0.626628	0.854137	3.17262	3.2327	3.00664	2.28548	2.97168	3.6617	2.65609	2.53677	2.7864	3.0512	2.58105	2.58989
AT1G53650	CID8	-0.0484498	0.986002	0.626345	0.573449	4.04806	4.82278	3.46788	4.64421	4.45556	4.90529	4.24571	4.20345	4.20909	4.21588	4.31251	3.91772
AT2G28040		-0.494184	0.869619	0.626337	0.781599	2.7023	3.74958	3.1773	3.3401	4.01563	3.6617	2.89817	3.59849	3.96313	3.74801	3.31487	2.58989
AT3G20470	GRP5	0.760391	0.0199084	0.626177	0.056897	7.44767	7.20071	7.1109	6.97339	7.57333	7.01688	6.71892	6.51476	6.31063	6.76356	6.84661	6.14319
AT5G28622.1	NA	0.168673	0.945158	0.626051	0.578426	4.1192	3.59698	4.40305	4.30411	5.09235	4.55306	4.24571	3.79866	3.8224	4.00083	4.07846	4.47151
AT1G30110	NUDT25	1.50202	0.0352498	0.625954	0.488334	4.77672	5.23846	4.71166	5.11411	4.79222	5.14472	4.05898	3.08869	3.96313	4.34328	4.84783	4.18141
AT5G13920		-0.217882	0.946379	0.6259	0.760443	3.81081	3.00902	3.46788	3.3401	3.46575	4.17515	3.72387	3.79866	3.29251	2.89359	3.57712	3.33079
AT3G16740		0.238012	0.857661	0.625824	0.358033	5.49091	5.47579	4.86941	5.43917	5.51251	5.23037	4.98361	5.50673	4.51374	4.97497	4.79727	4.76746
AT4G15258	SNOR37-2	0.0242024	0.993604	0.625161	0.763769	3.17262	4.12933	3.32989	4.02268	3.8331	3.39118	3.5923	4.05487	2.44613	3.32259	3.57712	3.17814
AT5G50440	MEMB12	-0.370801	0.857658	0.625161	0.658946	3.30055	4.67812	3.91662	4.36666	4.01563	4.79716	4.24571	4.68003	3.8224	3.55092	3.89826	4.25958
AT2G18340		-0.388989	0.894902	0.624745	0.765094	2.7023	3.74958	3.70962	4.23874	3.28788	3.53277	3.44753	3.88922	3.66644	3.0512	3.6923	3.17814
AT2G44790	UCC2	1.23776	0.518057	0.624686	0.781892	3.30055	3.59698	4.00995	3.85828	3.28788	3.53277	3.10541	3.08869	2.44613	2.89359	2.99412	3.59481
AT5G27520	PNC2	0.169962	0.936828	0.624572	0.549914	4.589	4.33633	4.71166	4.59281	4.88899	4.48498	4.69379	4.13107	4.41916	3.92138	3.6923	4.71293
AT2G31725		-0.144602	0.973441	0.62434	0.810483	3.89431	2.41955	3.32989	3.67271	3.95731	3.78005	4.15536	2.53677	3.29251	2.2803	4.07846	3.33079
AT1G01700	ATROPGEF2	-0.0447017	0.990604	0.623976	0.740226	3.03222	4.01351	4.18024	4.02268	3.89654	3.88942	2.89817	4.27237	3.96313	3.19326	3.31487	3.91772
AT4G23010	UTR2	0.307279	0.702681	0.623893	0.152484	5.82468	5.98647	6.4389	6.47411	6.20637	6.25721	5.97112	5.76768	5.69585	5.60305	6.11818	5.37087
AT1G53440		0.32467	0.220872	0.622806	0.000201032	7.96476	8.20756	8.25625	8.21958	8.26546	8.42514	7.69928	7.85278	7.91722	7.65929	7.58838	7.81538
AT1G55205		0.838739	0.762492	0.622708	0.824773	3.41806	3.00902	3.81683	3.06631	3.76673	2.85715	2.89817	3.36599	2.44613	2.5149	2.99412	3.33079
AT4G15440	CYP74B2	-0.945919	0.195264	0.622677	0.477468	4.4851	4.75227	4.0976	4.78826	5.11919	4.68027	5.08498	5.6431	4.91129	4.61983	4.07846	4.33374
AT5G38212		0.630004	0.186013	0.62263	0.115248	6.09555	6.18691	6.14178	6.20985	6.40488	6.33661	5.1797	5.83757	5.52471	5.72504	5.48113	5.968
AT4G32890	GATA9	0.111115	0.952809	0.622099	0.386422	5.12668	4.42967	4.81872	5.49624	5.06499	5.5297	4.93011	4.40105	4.91129	5.01379	4.79727	4.59726
AT4G11990		-0.809651	0.688943	0.622018	0.748479	2.87667	3.74958	3.1773	3.4597	4.27635	3.78005	4.15536	3.36599	3.8224	2.89359	3.6923	3.71066
AT1G78120	TPR12	0.0347185	0.990604	0.62125	0.628345	4.37314	4.12933	4.18024	4.09835	4.57672	4.33837	4.69379	4.05487	3.66644	3.83729	4.23864	3.46883
AT5G18240	MYR1	-0.137581	0.964289	0.620953	0.668225	4.04806	3.2327	3.1773	3.94282	4.4128	4.55306	3.44753	3.59849	3.96313	3.92138	3.6923	3.91772
AT1G24240		0.0312584	0.992627	0.620468	0.745003	3.89431	3.00902	4.40305	4.48416	2.97168	4.48498	4.24571	3.48692	3.8224	3.44127	3.99118	3.46883
AT5G13820	TRP4	0.299751	0.810879	0.620062	0.413067	4.86215	5.56077	5.47148	5.37976	5.17143	4.85224	4.87456	5.03766	5.22263	4.40299	5.03405	4.33374
AT1G79690	NUDT3 AT1G79690	0.135613	0.843862	0.619961	0.00862468	6.75061	6.80741	6.97861	7.222	7.24806	7.13263	6.58689	6.76245	6.79787	6.68154	6.60341	6.5219
AT1G60545		3.17523	0.407088	0.619947	0.893323	2.87667	2	2.58939	2.90709	3.28788	3.05793	2	2	2	2	2.58105	3.46883
AT2G23320	WRKY15	0.660021	0.0169486	0.619633	0.0128859	7.18296	7.00231	7.39664	7.53957	7.25413	7.17646	6.44154	6.67607	6.57472	6.88371	6.63255	6.65801
AT5G28430.1	NA	0.144542	0.968094	0.618938	0.760443	3.30055	3.88757	3.59381	2.90709	4.01563	4.25907	2.89817	3.88922	3.49156	3.32259	3.57712	3.33079
AT1G47625	NA	-0.566572	0.898919	0.617567	0.864131	2.50393	2.74419	3.00664	3.67271	2.21436	3.05793	2.89817	3.08869	3.06154	2.2803	3.16339	2.81369
AT1G12290		0.238521	0.819815	0.617375	0.220565	5.96646	6.01687	5.65605	6.0852	6.12923	6.31717	5.03519	5.59009	6.2012	5.29167	5.91973	5.53703
AT4G11280	ACS6	0.318023	0.613192	0.616878	0.0942003	7.10624	7.07634	7.16262	6.62245	7.2959	6.91708	7.29612	6.33312	6.63908	6.38845	6.23677	6.5219
AT2G17570		0.0825763	0.970022	0.615553	0.510084	4.589	4.75227	4.81872	4.64421	5.03711	5.09991	5.08498	4.82472	3.49156	4.34328	4.38279	4.53575
AT5G46100		0.420319	0.836269	0.615323	0.657102	4.4851	4.12933	3.46788	4.09835	4.7239	4.17515	3.5923	3.79866	3.96313	4.21588	3.57712	3.8179
AT2G24570	WRKY17	0.175121	0.857935	0.615156	0.140926	6.27761	6.64175	6.24136	6.6604	6.37178	6.61662	6.40279	5.88236	6.36238	5.44157	5.94318	6.38908
AT4G25120	SRS2	-0.238212	0.799278	0.615085	0.180275	5.37941	5.89123	5.62688	5.77518	6.03369	6.06076	5.80276	5.94703	5.77436	5.57736	5.15946	5.40567
AT3G28940	AIG2B	0.656542	0.000311037	0.613701	0.000468658	9.16762	8.81656	9.00467	9.18839	8.87204	9.17891	8.48197	8.24451	8.3414	8.54578	8.66429	8.16936
AT1G33615		0.537818	0.924165	0.613697	0.874607	2.87667	2.74419	2.58939	2.52369	3.76673	2.85715	2	2.7451	2.7864	2	3.16339	3.17814
AT1G22510		-0.276086	0.904971	0.613429	0.655149	3.52672	3.88757	4.2584	4.48416	4.45556	3.88942	4.41102	3.70205	4.20909	3.92138	4.07846	3.46883
AT5G67610		-0.454673	0.549084	0.613414	0.249056	5.19414	5.23846	5.40431	5.90728	5.8375	5.5297	5.97112	5.38753	5.69585	5.25972	4.89669	5.43965
AT1G04540		0.812768	0.614253	0.613098	0.688202	4.25175	3.88757	4.33254	4.42661	4.22784	4.48498	3.44753	3.88922	3.29251	2.89359	4.63397	3.71066
AT4G12010	DSC1	0.276371	0.652092	0.613069	0.0497519	6.72803	6.45456	6.47208	6.87999	6.63622	6.78177	6.04846	6.47145	6.33674	6.03917	6.09743	6.38908
AT1G31050		0.82052	0.853266	0.612948	0.907188	2.27385	3.74958	3.1773	2.28548	3.08496	2	2.36502	3.23399	2.44613	2.2803	2.31958	2.58989
AT3G44260	CAF1-9	0.912426	0.0163356	0.612263	0.186456	6.54637	6.80741	7.15243	6.54343	6.03369	6.33661	6.25835	5.74361	5.91963	5.72504	5.19895	6.14319
AT1G75960	AAE8	0.537138	0.493142	0.612113	0.337941	5.28975	5.56077	5.62688	5.37976	5.34066	5.35001	5.22483	5.03766	4.68611	4.46033	5.07708	4.8707
AT1G04030		-0.0610237	0.985876	0.611906	0.737123	4.25175	4.23654	3.70962	3.85828	4.49709	2.85715	4.24571	4.05487	4.09135	3.19326	3.16339	4.01107
AT1G55550	KIN14T	-0.661822	0.55207	0.611845	0.495701	3.72219	4.01351	4.59601	5.11411	5.03711	4.90529	4.15536	4.82472	4.97917	4.46033	4.31251	4.71293
AT3G32914.1	NA	-0.236488	0.954205	0.611507	0.838383	2.50393	3.59698	3.59381	3.06631	3.69716	2.62384	3.72387	3.23399	3.29251	2.5149	3.45195	2.58989
AT3G47160		0.404364	0.481089	0.611342	0.0939101	6.6461	6.0758	6.68516	6.62245	6.92193	6.56809	5.86109	6.38072	6.05159	6.13032	5.8959	6.35387
AT5G24205		-1.21825	0.566985	0.611203	0.781892	2	3.00902	3.32989	3.3401	4.45556	3.6617	3.95569	3.36599	3.06154	3.44127	3.57712	3.46883
AT1G10970	ZIP4	-0.329931	0.908984	0.610901	0.758024	3.41806	4.01351	3.00664	3.3401	3.8331	4.08605	3.72387	3.36599	4.09135	3.19326	2.99412	3.8179
AT5G45660		0.108053	0.973745	0.610641	0.763988	4.25175	4.01351	3.00664	3.76848	3.08496	4.17515	3.84443	3.79866	3.66644	3.55092	3.16339	3.17814
AT5G45840		-0.0915669	0.959017	0.610179	0.433459	5.35014	4.67812	5.33386	5.37976	4.68849	5.00588	5.35231	5.32401	5.04399	4.51548	4.69048	4.33374
AT1G20510	4CLL5	0.212646	0.744878	0.609546	0.0521876	6.93936	7.49871	7.83319	7.10762	7.32502	7.23979	7.4177	7.09289	7.24653	6.69355	6.3811	6.80863
AT3G19930	STP4	0.97854	0.000196189	0.609116	0.0406334	7.69474	7.20071	8.15261	7.80535	7.4624	7.80501	6.60407	6.99433	6.72066	7.04234	7.25532	6.99156
AT4G34390	XLG2	0.0660245	0.939708	0.609013	0.0136102	7.14936	7.21389	6.88316	7.54634	7.10766	7.22943	6.93799	7.09289	7.02359	6.66944	6.796	6.67238
AT1G60930	RECQL4B AT1G60930	0.593413	0.421141	0.608635	0.279299	5.46383	5.43134	5.71267	6.15774	5.78817	5.83328	5.13312	5.07672	4.76514	4.76344	5.44873	5.76855
AT3G37820.1	NA	1.63413	0.434005	0.608572	0.84764	3.41806	4.01351	3.59381	3.57013	2.84875	2.85715	2.36502	3.23399	2.44613	3.0512	3.16339	2
AT1G20630	CAT1	0.39586	0.355018	0.608355	0.0321903	7.14936	7.22695	6.80719	7.28002	6.89111	7.19788	6.38302	6.87753	6.74035	6.61997	6.41504	6.56871
AT4G19185		-0.320794	0.872342	0.607488	0.645318	3.97323	3.74958	4.47028	4.23874	4.65219	3.88942	4.48708	3.97442	4.6025	3.74801	3.79895	4.01107
AT4G16780	HAT4	0.475347	0.503801	0.606372	0.195222	5.96646	5.89123	5.74017	6.24357	6.76079	6.17318	5.50645	5.32401	5.47855	5.35351	6.25562	5.84661
AT1G45145	TRX5	-0.755988	0.775516	0.605782	0.830302	3.41806	2.74419	3.1773	3.20969	3.54708	3.05793	4.15536	2.53677	3.8224	2.5149	3.31487	3.00739
AT1G17460	TRFL3	-0.200102	0.941203	0.605742	0.666303	3.81081	4.01351	3.70962	4.69384	4.45556	4.08605	3.72387	3.36599	4.68611	4.14769	3.45195	4.18141
AT5G06540	PCMP-H88	-0.233253	0.943786	0.605533	0.75212	3.03222	3.59698	3.32989	3.85828	3.8331	3.78005	3.28659	3.70205	3.29251	3.19326	3.16339	3.8179
AT3G53990		0.338003	0.543294	0.605219	0.0523927	6.52033	6.45456	6.64207	6.9834	6.89111	6.79588	6.5519	6.19793	5.77436	6.13032	6.32866	6.47351
AT1G67660		0.3263	0.84027	0.604812	0.521425	3.97323	4.67812	5.18171	5.18525	4.75847	5.14472	4.48708	4.05487	4.68611	4.66931	4.31251	4.53575
AT3G56170	CAN1	0.130459	0.925874	0.604226	0.237308	5.49091	5.47579	5.62688	6.38626	5.57201	5.98885	5.57776	5.32401	5.3305	5.52457	5.27484	5.53703
AT1G48430		0.00338057	0.996984	0.603935	0.00664737	7.31002	7.61256	7.52866	7.6693	7.72084	7.83266	7.07983	7.58121	7.71311	7.1595	7.20771	7.0804
AT3G26445		-1.27323	0.667157	0.603791	0.857328	2.7023	2.41955	2.81305	2.90709	2.40095	4.08605	2.89817	2.7451	3.96313	3.32259	2.58105	2.81369
AT3G33178.1	NA	0.131083	0.957465	0.603549	0.634931	3.52672	5.28915	4.59601	4.17025	4.61495	5.14472	4.41102	4.68003	4.31795	4.00083	4.23864	4.33374
AT5G19830		-0.0357809	0.991843	0.603217	0.756534	3.89431	3.88757	4.0976	4.23874	4.45556	4.17515	2.65609	4.57482	4.09135	2.89359	4.74486	3.17814
AT5G63490	CBSCBSPB1	0.137461	0.894512	0.602958	0.121817	6.39693	7.07634	6.67094	6.83645	7.01063	6.99257	5.91716	6.78621	6.90645	6.61997	6.27423	6.16367
AT1G34420		0.0509943	0.981689	0.60265	0.519448	3.89431	5.01575	4.86941	4.83325	4.75847	5.5631	4.69379	4.57482	4.51374	4.51548	4.38279	4.76746
AT2G41090	CML10	-0.00835753	0.993403	0.602573	0.0546838	8.27624	7.45498	7.85851	8.02	7.77671	8.50894	8.08918	7.59473	8.04148	7.75978	7.48833	7.31816
AT2G38430		0.959206	0.549084	0.602172	0.731246	4.04806	4.59996	3.46788	4.42661	4.07168	3.53277	3.44753	3.48692	3.29251	4.07613	2.99412	3.59481
AT5G55340	AT5	-2.69576	0.185064	0.602058	0.857542	2	2	3.00664	3.3401	2.40095	3.88942	2.89817	3.70205	4.20909	2.5149	3.45195	2.81369
AT3G50950	RPP13L4	0.153957	0.62972	0.601569	6.36626e-06	8.80731	8.81656	8.8237	9.06886	8.9052	9.09291	8.76387	8.57632	8.64808	8.55896	8.29215	8.40689
AT1G15720	TRFL5	-0.402785	0.867301	0.601292	0.731561	3.62776	4.01351	4.0976	3.76848	4.85745	4.25907	3.44753	4.40105	4.6025	2.71664	3.79895	4.65625
AT5G63200		0.0296175	0.978899	0.601038	0.061751	6.19769	6.6022	6.29797	6.73342	6.72628	6.51787	6.25835	6.18011	6.57472	6.14788	6.09743	6.03621
AT4G01780		0.0417849	0.992627	0.60081	0.816969	3.03222	2.74419	3.46788	3.06631	3.18998	4.17515	3.44753	2.7451	3.06154	3.32259	2.58105	3.46883
AT2G28250	NCRK	-0.0853941	0.970022	0.600698	0.484018	4.31372	4.33633	4.40305	4.59281	5.47143	5.27136	4.24571	4.62838	4.31795	4.89404	4.38279	4.59726
AT5G15460	MUB2	0.409945	0.79463	0.600634	0.568757	4.77672	4.33633	4.65499	5.15012	4.36874	4.85224	3.44753	4.46133	4.68611	4.07613	4.4498	4.40427
AT3G18370	SYTF	0.426332	0.241269	0.600488	0.0207446	7.40561	7.79025	7.95555	8.01513	7.46763	8.0949	7.26405	7.40058	7.26024	7.44165	7.1383	7.26229
AT5G04020	PICBP	0.0458043	0.946379	0.600276	0.000459444	7.90563	8.16069	7.90177	8.45008	8.25036	8.2258	7.73871	8.0619	8.00124	7.77681	7.67495	7.70795
AT1G64440	UGE4	-0.0950202	0.942758	0.599732	0.245514	5.88716	6.49831	5.91926	6.0283	6.41575	5.62766	5.94439	6.04876	6.57472	5.60305	5.63302	5.29864
AT3G56825	U2.4	-0.547074	0.54922	0.59956	0.440362	9.46424	10.7927	10.4237	10.7689	11.0032	11.0248	10.4414	10.8485	11.2219	10.1782	9.92932	10.7746
AT4G36380	CYP90C1	0.490332	0.40425	0.599531	0.142168	6.02321	5.78926	6.0348	6.44541	6.16831	6.12926	5.74198	5.29118	5.47855	5.67748	5.57417	5.82105
AT1G02880	TPK1	-0.120614	0.945142	0.599314	0.432023	5.49091	4.51733	5.36951	5.62974	5.62916	5.18818	5.54254	5.47784	4.76514	4.66931	5.48113	4.59726
AT1G64610		0.736778	0.37738	0.599307	0.453578	5.88716	5.07473	5.59711	5.43917	5.66604	5.77746	5.26859	5.11475	3.96313	5.29167	5.48113	4.18141
AT5G49015		-0.510328	0.912899	0.599297	0.85976	3.17262	2	2.58939	2.90709	2.97168	3.6617	3.10541	3.08869	2.44613	3.0512	3.16339	2.32489
AT2G20650	FLY2	1.07189	0.124475	0.598975	0.440281	5.1608	4.67812	5.53566	5.52394	5.47143	5.31122	3.5923	4.13107	4.91129	5.15941	4.57515	4.91968
AT5G47455		0.710316	0.481089	0.598222	0.52295	4.94281	4.82278	4.59601	4.74182	4.95007	4.48498	4.24571	4.27237	4.09135	4.28098	4.07846	4.40427
AT1G55475		0.507815	0.806444	0.598086	0.695133	3.62776	4.33633	3.59381	4.09835	4.12563	4.25907	3.84443	3.48692	3.06154	3.74801	3.6923	3.71066
AT5G11610		0.395625	0.610257	0.597649	0.233172	5.92735	5.60146	5.94312	6.04752	5.97611	5.80564	5.61213	5.6431	5.04399	5.38347	5.71703	5.01291
AT3G03020		0.369587	0.826349	0.597446	0.588017	4.68591	3.74958	4.65499	4.59281	4.61495	4.61806	4.24571	4.13107	4.09135	4.40299	4.07846	3.8179
AT2G22482		0.594261	0.788113	0.596912	0.742055	4.43021	3.00902	3.59381	4.36666	3.95731	3.6617	3.5923	3.23399	3.49156	3.83729	3.31487	3.59481
AT1G74770		0.602781	0.908667	0.596844	0.881824	3.30055	2	2.81305	2.72809	3.54708	2.85715	2.36502	3.08869	2	3.32259	2.58105	2.32489
AT5G12300		0.00516842	0.998799	0.595814	0.67855	3.52672	3.88757	4.86941	4.87688	4.32328	4.79716	4.48708	4.46133	3.29251	4.14769	3.45195	4.71293
AT3G18830	PLT5	0.702008	0.000156766	0.595571	0.000786869	8.08069	8.12625	8.44772	8.53423	8.31274	8.43419	7.5741	7.5744	7.45159	7.8959	7.96569	7.6365
AT3G48250		-0.401924	0.770421	0.595548	0.571557	4.4851	4.33633	4.47028	4.69384	4.61495	4.08605	4.7566	4.9137	4.6025	3.83729	4.23864	4.01107
AT1G50180		-0.38858	0.813007	0.595067	0.617417	4.25175	4.23654	4.2584	3.76848	4.45556	5.05366	4.69379	4.40105	4.6025	4.00083	4.16077	3.91772
AT2G30640.1	NA	0.137647	0.973745	0.595051	0.825814	3.52672	3.4263	2.81305	3.76848	3.46575	2.85715	2.89817	3.79866	2.44613	2.89359	2.99412	3.33079
AT3G29810	COBL3	0.0431993	0.990106	0.594708	0.695176	3.97323	3.88757	4.0976	4.64421	3.89654	4.61806	3.84443	4.05487	3.96313	3.92138	2.80232	4.59726
AT1G67300		0.460837	0.682066	0.593713	0.509817	5.22671	6.21341	5.14102	4.87688	5.42914	5.23037	4.48708	5.03766	5.77436	4.76344	4.84783	4.40427
AT3G52180	DSP4	0.530981	0.293495	0.593558	0.133043	6.3385	6.29008	6.48839	6.48824	6.73498	6.29746	5.99737	5.35612	6.22934	5.94187	5.87167	6.07996
AT5G07620		0.770619	0.689396	0.593549	0.780499	4.98151	3.2327	4.33254	4.30411	3.76673	3.39118	2.65609	4.27237	3.96313	2.89359	3.57712	3.8179
AT2G18780		-2.56728	0.17955	0.593302	0.846545	2.27385	2.74419	2.32459	2.72809	3.08496	3.88942	2.65609	3.79866	4.09135	2.5149	3.31487	3.00739
AT4G03926	NA	3.90434	0.20512	0.593071	0.905206	3.17262	2	4.0976	3.3401	3.18998	2	2	2.29321	2	2.5149	3.31487	2
AT5G50335		-1.83484	0.488277	0.592967	0.903568	2.27385	2.41955	2.81305	2.52369	2.71436	2.34538	3.44753	3.08869	3.49156	2.71664	2.31958	2
AT3G55450	PBL1	0.759817	0.23507	0.592292	0.325004	5.49091	5.47579	5.59711	5.70429	5.40753	5.98885	4.81679	4.82472	4.91129	5.52457	4.69048	5.14235
AT3G61410		0.922133	0.675839	0.592256	0.791449	3.30055	3.2327	4.18024	2.90709	3.69716	4.25907	3.10541	3.08869	3.06154	3.32259	3.16339	3.46883
AT1G25220	ASB1	0.744109	0.0639508	0.591957	0.166707	6.99715	6.69911	7.30753	6.92225	6.26764	7.08744	6.23648	6.25012	6.46063	6.58172	6.17869	5.76855
AT3G02990	HSFA1E	-0.0341417	0.990989	0.591795	0.679422	3.62776	4.51733	3.70962	4.42661	3.8331	4.61806	3.5923	4.13107	4.20909	3.65283	3.99118	3.91772
AT1G03150	NAA20	0.173027	0.8788	0.591128	0.221239	5.86663	6.01687	5.94312	5.65502	6.07541	6.46584	5.86109	5.56284	5.91963	5.57736	5.23739	5.76855
AT3G57320		0.539233	0.613167	0.591016	0.463931	5.19414	4.33633	5.22128	5.03929	5.2943	5.18818	4.55932	4.13107	4.91129	4.76344	4.74486	4.47151
AT1G10050		-0.0964994	0.952321	0.590718	0.331275	5.54358	5.33812	5.65605	5.67987	6.04773	6.60062	5.35231	5.61684	5.84882	5.72504	4.84783	5.99109
AT5G61530		0.399553	0.446431	0.59066	0.08649	6.41117	6.71774	6.53624	6.57026	6.63622	6.75311	6.04846	6.51476	5.77436	6.09455	6.17869	5.99109
AT4G25410	BHLH126	1.12806	0.700617	0.59013	0.845204	3.30055	3.59698	2.58939	3.4597	3.54708	2.85715	2.89817	2	3.06154	3.32259	2.80232	2.81369
AT3G07274	NA	-0.45553	0.877089	0.589849	0.801132	3.03222	3.59698	3.46788	2.72809	3.69716	4.08605	3.95569	2.9271	3.96313	3.19326	3.16339	3.33079
AT5G57970		-0.00837398	0.996984	0.589764	0.587688	4.25175	4.51733	4.53451	5.11411	4.17764	4.61806	4.55932	4.33814	4.41916	3.92138	4.51384	4.09875
AT5G66620	DAR6	0.657627	0.554633	0.588964	0.604193	5.05592	4.95425	5.0116	4.78826	4.7239	4.17515	3.95569	4.8699	4.31795	3.44127	4.16077	4.59726
AT2G38290	AMT2	0.795615	0.127923	0.588908	0.270131	5.61916	5.64102	5.87032	5.43917	5.8048	5.8604	4.98361	4.8699	5.1655	5.22705	5.15946	5.14235
AT3G01319		-0.071924	0.988633	0.588793	0.837111	3.03222	3.4263	3.1773	3.67271	3.37955	2.85715	3.10541	3.88922	2	2.89359	2.99412	3.17814
AT2G37710	LECRK41	0.536041	0.0311972	0.588254	0.0056353	8.03543	7.59252	7.9614	8.14124	7.80179	8.08343	7.33779	7.15808	7.58826	7.46985	7.39789	7.43226
AT5G59980		0.741048	0.407378	0.587821	0.496963	5.09173	5.43134	4.81872	5.15012	5.22184	4.79716	5.03519	4.13107	4.09135	4.71714	4.69048	4.25958
AT1G78230		-0.138543	0.826349	0.587746	0.0117234	7.61084	7.85056	7.49677	8.05366	8.41106	7.80501	7.5477	7.88064	7.91722	7.44165	7.72315	7.44903
AT1G34260	FAB1D	0.282188	0.350925	0.587224	0.000925914	7.95507	8.22719	8.02427	8.26544	8.05565	7.95093	7.71518	7.74172	7.91722	7.54466	7.48833	7.53012
AT5G61210	SNAP33	0.317644	0.462885	0.586892	0.0201614	7.49525	7.0907	7.58283	7.63794	7.4306	7.73346	7.34803	7.12119	6.75978	7.17671	6.9428	6.945
AT5G58690	PLC5	-0.385679	0.90396	0.586842	0.793032	3.81081	2	3.32989	3.3401	3.76673	4.08605	3.5923	3.48692	3.49156	3.32259	3.6923	3.00739
AT5G22040		-0.129382	0.903811	0.586524	0.133174	5.75937	6.4766	5.84521	6.35575	6.48962	6.56809	6.27989	5.94703	6.25695	6.00103	5.8959	5.84661
AT5G01340	SFC1	-0.0380512	0.992193	0.586327	0.781898	3.30055	3.2327	3.70962	4.02268	3.18998	4.48498	3.95569	2.7451	3.49156	2.89359	3.57712	4.01107
AT5G14480		0.150977	0.933396	0.58616	0.506704	5.22671	5.28915	5.36951	5.37976	5.00868	5.27136	5.80276	5.1518	3.8224	4.61983	4.51384	4.96705
AT5G39020		0.660884	0.322075	0.585992	0.36197	5.88716	5.47579	6.59766	5.96906	5.62916	5.98885	5.39242	5.50673	5.47855	5.77109	5.23739	4.76746
AT3G55950	CCR3	0.665409	0.222056	0.585689	0.200389	5.56922	5.95542	5.76716	6.12193	6.14238	6.03719	4.87456	5.35612	5.1655	5.70146	5.31133	5.62826
AT5G04781	NA	-0.82165	0.859613	0.585465	0.889104	2.27385	3.00902	2.58939	3.4597	3.37955	2.34538	3.28659	3.23399	2	3.65283	2	2.32489
AT5G47440		0.230233	0.883273	0.585436	0.44077	5.01919	5.56077	4.76618	5.65502	5.61036	5.38778	4.15536	5.32401	5.04399	5.35351	5.07708	4.53575
AT3G20510	FAX6	0.255351	0.910364	0.584656	0.711067	4.53798	4.42967	4.18024	4.02268	3.69716	4.41354	3.72387	4.33814	4.41916	4.14769	3.45195	3.00739
AT1G06580		-0.24835	0.888293	0.584534	0.555448	4.4851	4.51733	4.33254	4.74182	4.97967	4.25907	4.81679	4.72989	4.31795	4.34328	4.23864	4.09875
AT4G36060	bHLH11	-0.0958842	0.974836	0.584025	0.761942	3.72219	4.51733	3.70962	3.94282	3.28788	4.17515	4.33073	4.13107	3.66644	2.71664	3.31487	4.01107
AT4G14660	NRPE7	-0.986943	0.613167	0.583894	0.810478	2.7023	3.74958	3.00664	3.4597	3.08496	3.6617	3.95569	3.48692	3.96313	3.32259	2.99412	2.81369
AT3G51320		0.221038	0.888551	0.58307	0.472414	4.82007	5.01575	4.91838	5.03929	4.68849	5.27136	4.81679	4.72989	4.6025	4.40299	4.31251	4.76746
AT1G24170	GATL8	-0.355208	0.350606	0.582972	0.0255566	7.21579	6.73612	7.22235	6.94292	7.23584	7.2603	7.46549	7.5045	7.31379	6.69355	6.58862	6.47351
AT5G50315.1	NA	0.339982	0.927832	0.582496	0.797977	3.03222	2.41955	3.91662	4.02268	3.89654	3.53277	3.44753	2.9271	2.7864	3.65283	3.6923	2.81369
AT3G07280	NA	0.0375033	0.970993	0.58237	0.0432797	6.50713	7.18741	6.89544	7.12582	7.19226	7.18721	6.76548	6.82114	6.92377	6.38845	6.55858	6.84712
AT5G62560	PUB41	0.266465	0.669755	0.582012	0.0674151	6.39693	6.90815	7.05724	6.93262	7.09419	7.18721	6.30111	6.68873	6.61794	6.46048	6.73013	6.31778
AT5G65870	PSK5	-0.476879	0.8788	0.581915	0.814177	3.17262	3.4263	3.00664	3.57013	3.37955	3.53277	3.10541	3.48692	3.8224	2.5149	2.80232	3.8179
AT3G03180		-0.431075	0.872342	0.581784	0.770271	3.17262	3.2327	3.81683	4.02268	3.69716	3.78005	3.72387	4.20345	2.7864	3.74801	3.31487	3.17814
AT1G66680	AR401	-0.336153	0.63811	0.581678	0.188243	5.61916	6.04664	5.53566	6.00882	5.91615	6.17318	5.99737	6.00892	6.1432	5.62829	5.48113	5.33521
AT3G57450		0.0732129	0.964462	0.581618	0.380843	5.90739	4.82278	5.91926	5.62974	5.40753	5.91316	5.67851	5.56284	5.52471	5.49743	4.9897	4.76746
AT1G33415		-0.766884	0.25851	0.581605	0.41976	5.01919	5.01575	4.33254	5.18525	5.38558	5.38778	5.74198	5.38753	5.3305	5.19363	4.63397	4.47151
AT4G39030	DTX47	0.616598	0.629926	0.581458	0.637183	4.73203	4.75227	4.71166	4.02268	4.75847	4.41354	3.84443	4.27237	4.51374	3.32259	4.23864	4.25958
AT3G63375	MIR167B	-0.14862	0.977382	0.580965	0.867653	2	3.59698	2.58939	2.90709	3.62407	2.85715	3.10541	2.7451	2.7864	3.0512	2.80232	2.81369
AT1G51370		0.204368	0.898919	0.580845	0.472387	4.94281	5.01575	4.91838	4.74182	5.27055	5.09991	5.1797	4.68003	4.31795	4.46033	4.63397	4.59726
AT3G05710	SYP43	0.145118	0.896087	0.580727	0.190358	5.71413	6.01687	6.42202	6.10368	6.06164	6.53481	6.07335	5.88236	5.84882	5.65309	5.71703	5.71406
AT5G09730	BXL3	-1.07512	0.622503	0.580029	0.829619	3.03222	2.41955	3.46788	2.90709	3.69716	3.53277	2.89817	4.13107	3.8224	2.5149	3.45195	3.17814
AT4G00955		0.143017	0.961907	0.580019	0.743637	4.1192	3.88757	4.0976	4.23874	3.08496	4.41354	3.5923	3.97442	4.20909	3.55092	3.16339	3.91772
AT3G49550		0.69742	0.75402	0.57996	0.756534	3.30055	3.4263	4.0976	3.85828	4.36874	3.53277	2.89817	3.23399	3.49156	3.55092	3.31487	3.8179
AT2G40300	FER4	0.0731211	0.945456	0.579761	0.102399	7.04361	7.04718	6.78095	7.10762	7.05996	6.99257	6.47927	7.36946	6.59649	6.19931	6.55858	6.70068
AT2G34650	PID	-0.679851	0.650205	0.579502	0.703044	3.03222	4.75227	4.0976	4.91923	3.89654	4.17515	4.24571	4.77808	4.76514	4.00083	4.07846	3.71066
AT1G18745		-0.875457	0.550668	0.579135	0.743637	4.1192	2.74419	4.47028	4.09835	4.68849	3.6617	5.13312	3.79866	4.84007	4.28098	3.45195	3.46883
AT2G07807	NA	0.334254	0.884159	0.578808	0.70774	4.37314	4.75227	3.59381	4.87688	4.07168	4.17515	3.84443	4.33814	3.8224	3.0512	4.23864	4.33374
AT1G03430	AHP5	0.240016	0.773319	0.578804	0.16612	6.09555	6.51969	6.01242	6.48824	6.47929	6.17318	6.02314	6.25012	5.52471	5.90103	5.96625	5.65743
AT1G31175	AT1G31175	-0.0131643	0.993604	0.578804	0.444276	4.589	5.18592	4.53451	5.37976	5.27055	5.09991	4.62812	4.62838	5.10603	4.93507	4.79727	4.47151
AT5G46330	FLS2	0.950399	1.4486e-05	0.578534	0.0182159	7.94532	8.07661	7.88954	7.72407	7.84263	7.96349	6.85431	7.15808	7.08649	7.02344	7.02201	7.69394
AT2G38960	ERO2	0.0120403	0.993403	0.578221	0.363665	5.1608	5.07473	5.53566	5.52394	5.19686	6.03719	5.22483	5.29118	5.27757	5.19363	5.15946	4.8707
AT1G17480	IQD7 AT1G17480	0.0944577	0.973745	0.578077	0.726032	3.81081	4.12933	4.18024	4.02268	3.37955	4.55306	3.84443	3.97442	4.09135	3.55092	3.31487	3.91772
AT1G73860	KIN14P	-1.16567	0.636249	0.57804	0.808208	2.87667	2.41955	2.58939	3.4597	3.8331	3.39118	3.10541	3.23399	3.29251	3.19326	3.31487	3.17814
AT1G14010		0.11296	0.942276	0.577916	0.3732	5.43624	5.85804	5.84521	5.31779	6.18111	5.68946	5.26859	6.06827	5.27757	5.05159	5.48113	5.22261
AT2G17370	HMG2	0.125056	0.958781	0.577914	0.591333	4.25175	4.67812	4.00995	4.83325	5.03711	4.79716	4.24571	3.79866	4.6025	3.74801	4.89669	4.40427
AT3G52390		0.246714	0.896176	0.577625	0.613174	4.31372	4.82278	4.65499	4.87688	4.32328	4.25907	4.48708	4.51919	4.09135	4.07613	4.31251	3.71066
AT1G56010	NAC021	0.955419	0.0353608	0.577463	0.238389	5.69097	6.10439	5.76716	5.90728	5.93137	6.29746	4.7566	5.07672	5.10603	5.57736	5.68957	5.22261
AT3G05790	LON4	-0.101358	0.985931	0.5772	0.877404	3.52672	2.74419	2.32459	3.4597	2.84875	2.34538	2.65609	3.08869	3.29251	2.5149	2.58105	3.00739
AT1G77120	ADH1	0.576112	0.791613	0.577065	0.756361	3.30055	4.75227	4.0976	4.23874	4.68849	3.88942	3.72387	3.59849	3.8224	2.5149	4.31251	4.25958
AT1G13340		0.0965132	0.976319	0.576829	0.776337	4.43021	4.01351	2.81305	3.20969	3.76673	4.48498	3.72387	4.05487	3.66644	3.44127	3.16339	3.8179
AT5G18920		-0.073383	0.981446	0.576703	0.759799	3.81081	3.88757	4.0976	4.17025	4.07168	3.78005	4.81679	3.08869	3.49156	3.55092	4.07846	3.00739
AT4G15765		0.495594	0.765482	0.576555	0.60493	4.25175	3.59698	4.47028	4.48416	4.68849	5.00588	3.84443	3.97442	3.49156	4.28098	4.31251	4.18141
AT2G07692		-0.196446	0.875707	0.576353	0.349072	5.40811	5.38549	5.47148	5.28578	5.53262	5.8604	5.1797	5.53506	6.01971	4.89404	5.27484	4.96705
AT2G35738		0.398434	0.904292	0.576316	0.828563	3.30055	3.2327	3.70962	3.06631	3.46575	3.23416	3.10541	3.36599	3.06154	2.89359	2.58105	3.33079
AT1G68870	ATSOFL2	0.568383	0.650525	0.576232	0.577976	4.589	4.67812	4.86941	4.48416	5.17143	4.61806	3.95569	3.97442	4.76514	4.40299	3.99118	4.53575
AT1G74280		0.772346	0.574686	0.575989	0.684009	4.43021	4.12933	4.33254	4.09835	4.27635	4.25907	3.84443	3.79866	3.49156	3.83729	4.16077	3.17814
AT5G28262		1.20758	0.589536	0.575847	0.802674	3.72219	3.74958	2.81305	3.57013	4.4128	3.53277	2.65609	2.53677	3.29251	3.92138	2.58105	3.71066
AT2G32760		-0.296746	0.749768	0.575631	0.297431	5.43624	6.01687	5.76716	5.62974	6.25559	5.91316	5.77269	6.21554	6.01971	5.70146	4.89669	5.56809
AT5G05470	EIF2A	-0.216745	0.900544	0.575443	0.516493	4.73203	5.01575	5.0116	4.69384	6.00519	5.09991	5.35231	4.77808	5.1655	4.40299	5.11886	5.05736
AT5G02200	FHL	0.771617	0.668708	0.574835	0.769484	3.62776	4.23654	4.2584	3.57013	3.8331	3.78005	3.72387	2.9271	3.8224	3.65283	3.45195	2.81369
AT4G17140		0.450354	0.0323047	0.574769	0.000836072	8.36673	8.94857	8.6315	8.77232	8.6158	8.81302	8.20631	8.18319	8.25505	8.22026	8.15329	8.11782
AT5G61455	U2.7	-0.391223	0.706226	0.574762	0.435896	9.26298	10.4414	10.1412	10.4683	10.6165	10.631	10.1454	10.2633	10.7677	9.76122	9.57512	10.4955
AT4G01430		1.13936	0.699117	0.574749	0.876099	2	3.74958	4.18024	2.90709	3.46575	2.85715	3.44753	2.29321	2.7864	2.89359	2.58105	3.00739
AT2G17970	ALKBH9B	0.338864	0.736391	0.574412	0.319069	5.22671	5.47579	5.62688	5.34911	5.8852	6.10679	4.93011	5.29118	5.1655	5.41281	5.27484	5.14235
AT1G78560	BASS1	0.183456	0.868273	0.574316	0.303288	6.26198	6.04664	5.62688	5.90728	5.62916	5.5631	5.46943	6.06827	5.88466	5.35351	4.94394	5.22261
AT1G19270	DA1	-0.154767	0.882793	0.574133	0.172818	6.23019	5.82406	6.35245	6.30874	6.3032	7.00477	6.40279	6.19793	6.33674	5.96186	5.82194	6.24278
AT5G26720		1.1377	0.588884	0.573478	0.804796	3.62776	3.2327	3.81683	3.4597	4.12563	3.39118	3.10541	3.08869	2.44613	3.92138	2.80232	3.00739
AT1G68600	ALMT5	0.52637	0.609639	0.573381	0.458775	5.35014	5.1314	4.81872	5.25304	5.2943	5.5631	4.62812	5.07672	3.96313	5.08843	4.9897	4.40427
AT4G14548		0.0911117	0.964279	0.572856	0.533806	4.86215	4.51733	4.91838	5.11411	4.75847	4.79716	5.22483	4.40105	4.31795	4.51548	4.38279	4.33374
AT4G20830		0.57981	0.00067047	0.572806	0.000314278	8.43454	8.45518	8.71009	8.73428	8.56544	8.46985	8.05834	7.86956	7.97654	8.11259	7.9714	7.99751
AT5G27715		-0.68796	0.656545	0.57276	0.705841	3.30055	4.01351	4.18024	3.76848	4.49709	4.61806	3.84443	4.51919	4.68611	3.32259	3.89826	4.33374
AT1G55380		1.08735	0.775125	0.572472	0.89694	2.27385	3.2327	3.59381	2.28548	3.37955	2.62384	3.10541	2.53677	2	2.71664	2.31958	2.81369
ATMG01160	TRNS.5	0.327717	0.874957	0.571985	0.711474	3.89431	4.82278	4.40305	4.48416	3.8331	3.88942	4.48708	3.88922	3.96313	3.83729	3.31487	3.8179
AT5G61520	STP3	0.135927	0.947588	0.571889	0.557652	4.73203	4.33633	4.53451	5.00037	4.65219	5.00588	4.15536	4.68003	4.41916	4.76344	4.4498	3.8179
AT3G56705	U2.6	-0.59039	0.522094	0.571467	0.493503	5.73693	7.119	6.78095	7.21351	7.40356	7.25008	6.85431	7.30513	7.42749	6.58172	6.32866	7.17421
AT1G16820		-0.419221	0.663227	0.571415	0.419814	9.40676	10.5584	10.2552	10.5781	10.7303	10.7884	10.2878	10.4506	10.894	9.95197	9.7008	10.5921
AT2G12400		0.132402	0.916509	0.571307	0.282123	5.80323	6.10439	5.65605	6.04752	5.85357	5.38778	5.8894	5.53506	5.77436	5.22705	5.44873	5.14235
AT1G70790	CAR9	-0.305146	0.884159	0.571123	0.667433	4.82007	4.12933	3.81683	4.83325	5.11919	3.99109	4.93011	4.05487	4.68611	4.51548	4.57515	3.46883
AT3G15300	VQ19	0.0364712	0.993091	0.571102	0.850339	2.87667	3.88757	3.00664	3.3401	2.97168	3.88942	3.72387	3.48692	2	2.2803	3.16339	3.59481
AT1G06640		0.473148	0.0507635	0.57079	0.00558512	8.22071	8.68551	8.27046	8.18529	8.38917	8.11192	8.08918	7.78364	7.91722	7.85906	7.51986	7.62178
AT4G09020	ISA3	0.307057	0.734749	0.57073	0.260192	5.46383	5.67954	5.74017	5.86458	5.85357	5.80564	5.61213	5.07672	5.3305	5.41281	5.34693	5.18304
AT3G33035.1	NA	-0.47647	0.750798	0.570329	0.631017	3.62776	4.75227	4.18024	4.17025	4.65219	4.95646	4.81679	4.46133	4.51374	4.28098	3.79895	4.33374
AT1G68872		1.19839	0.336962	0.570322	0.747386	4.37314	4.23654	4.00995	3.94282	3.76673	3.6617	3.44753	3.36599	3.29251	3.19326	3.6923	3.33079
AT4G22940		0.12431	0.977382	0.570191	0.856749	2.87667	3.00902	3.59381	3.3401	3.08496	2.85715	3.44753	3.23399	2.44613	3.0512	2.31958	3.00739
AT1G03120	ATRAB28	-1.22768	0.390456	0.570102	0.768134	3.52672	2	4.33254	3.76848	4.57672	4.61806	3.28659	4.95622	4.84007	3.44127	3.89826	4.33374
AT1G75090		-0.384449	0.897202	0.569629	0.768134	2.50393	3.74958	3.46788	4.09835	4.17764	3.53277	3.28659	3.59849	3.66644	3.44127	3.89826	3.33079
AT5G60870		0.309436	0.829389	0.569435	0.506294	4.37314	5.07473	4.86941	5.00037	5.06499	4.85224	4.48708	4.40105	4.68611	4.61983	4.31251	4.53575
AT5G55460		0.382398	0.925874	0.569202	0.8679	3.72219	3.4263	3.32989	3.06631	2.56615	3.6617	3.84443	2	3.49156	2.2803	3.16339	3.00739
AT4G14580	CIPK4	0.167613	0.945142	0.569077	0.672949	3.89431	4.01351	4.71166	4.17025	4.65219	4.25907	3.95569	3.88922	4.51374	3.74801	4.31251	3.71066
AT3G20860	NEK6	-0.125656	0.9559	0.568982	0.625194	4.4851	4.42967	4.33254	5.00037	4.01563	4.48498	4.48708	4.62838	4.41916	3.92138	4.38279	3.91772
AT4G13650	PCMP-H42	-0.312982	0.802253	0.568698	0.460779	4.98151	4.51733	5.47148	5.52394	5.57201	4.85224	5.61213	5.32401	4.97917	4.5686	5.11886	4.8707
AT5G38120	4CLL8	-0.389557	0.929619	0.56867	0.854448	2.50393	3.2327	2.81305	3.06631	3.54708	2.85715	2.89817	2.9271	3.29251	2.5149	2.80232	3.33079
AT2G01905	CYCJ18	-0.126495	0.968205	0.568317	0.767993	3.89431	4.01351	3.32989	3.3401	4.27635	3.6617	4.15536	3.23399	4.09135	3.55092	3.31487	3.46883
AT2G18410	ELP5	-0.0972064	0.966105	0.568049	0.578194	4.4851	5.1314	3.81683	5.03929	5.22184	4.68027	4.62812	4.57482	4.68611	4.93507	3.99118	4.47151
AT5G66210	CPK28	0.287439	0.434005	0.567523	0.00843289	8.35203	8.23368	8.33501	8.40981	8.28337	8.16183	8.19501	7.78953	8.08063	7.83216	7.2923	7.9803
AT1G05780		0.566485	0.761943	0.567411	0.743225	4.90305	2.74419	4.65499	3.85828	4.4128	4.17515	4.15536	3.48692	4.20909	3.74801	3.79895	3.71066
AT1G77920	TGA7	-0.863841	0.395607	0.567215	0.649077	4.1192	3.74958	4.40305	4.78826	4.01563	4.33837	4.81679	4.9137	4.76514	4.28098	3.45195	4.01107
AT1G27060		0.808257	0.539646	0.567089	0.708319	4.37314	4.59996	4.33254	4.09835	4.27635	3.88942	3.5923	3.48692	4.31795	3.19326	3.99118	3.8179
AT3G27540		0.0989335	0.956108	0.566949	0.457277	5.66742	4.23654	5.43829	5.65502	5.40753	5.46048	5.26859	5.25758	4.97917	5.12436	4.51384	5.26113
AT1G64760		-0.104219	0.947709	0.566819	0.397143	5.64349	5.38549	5.0116	6.17532	5.53262	5.14472	5.50645	5.25758	5.65493	4.97497	5.34693	5.18304
AT3G13090	ABCC6	0.106897	0.987234	0.56675	0.891831	3.17262	2.41955	2.81305	3.06631	2.71436	3.53277	2.36502	2	3.66644	2.71664	2	3.46883
AT5G45510		0.572942	1.30759e-05	0.566512	4.9834e-06	9.77493	9.93876	9.88664	10.0469	9.9974	10.2438	9.28971	9.23927	9.36455	9.67453	9.55814	9.34557
AT5G63990	SAL3	-0.219719	0.953622	0.56649	0.850239	3.41806	3.59698	3.59381	3.20969	2.97168	3.23416	2.65609	4.33814	3.49156	2.2803	2.80232	3.33079
AT5G18780		1.27366	0.520598	0.566397	0.827729	3.89431	4.12933	3.32989	3.76848	3.28788	3.6617	2.65609	2	3.96313	3.32259	2.80232	3.46883
AT2G37590	DOF2.4	0.250744	0.924165	0.566125	0.754239	3.30055	4.59996	4.71166	3.57013	4.65219	3.53277	3.95569	4.05487	4.31795	3.74801	3.6923	3.46883
AT1G35830		0.940035	0.413589	0.565967	0.656527	4.37314	4.42967	4.86941	4.36666	4.45556	5.00588	3.72387	4.40105	2.7864	4.07613	3.99118	4.40427
AT1G08450	CRT3	0.51395	0.00232451	0.565876	0.000158136	8.60222	8.86332	8.71009	8.78668	8.82594	9.00753	8.21751	8.24021	8.18492	8.46052	8.13814	8.31834
AT5G24680		0.0676975	0.978899	0.565617	0.666827	3.89431	4.82278	4.00995	4.78826	4.4128	4.25907	3.5923	4.13107	4.76514	4.00083	4.23864	3.91772
AT1G04700		-0.155855	0.958351	0.565501	0.721017	3.03222	4.12933	4.00995	3.57013	4.61495	4.55306	3.84443	4.05487	3.66644	3.65283	4.07846	3.91772
AT4G22910	FZR2	0.306853	0.751374	0.565358	0.290455	5.56922	5.38549	5.68464	6.06648	5.96135	5.65889	5.46943	4.82472	5.52471	5.32292	5.27484	5.56809
AT3G61760	DRP1B	0.772158	0.788351	0.565158	0.853482	3.17262	3.4263	3.81683	3.20969	3.62407	2.34538	3.10541	2.7451	3.29251	3.0512	2.31958	3.17814
AT5G66380	FOLT1	1.06537	0.16002	0.565145	0.504808	4.82007	5.43134	4.53451	5.07719	5.19686	5.35001	3.84443	3.97442	4.41916	4.93507	4.79727	4.33374
AT3G46640	PCL1	0.336572	0.810204	0.565119	0.562853	4.82007	5.18592	5.25979	5.15012	4.4128	4.95646	4.48708	4.57482	5.27757	4.76344	4.16077	4.09875
AT1G65040	HRD1B	0.580008	0.262617	0.564663	0.225464	5.88716	6.33902	6.14178	6.22681	5.78817	5.96406	5.74198	5.50673	5.47855	5.41281	5.44873	5.56809
AT5G01570		-0.179487	0.96978	0.564644	0.869933	2.27385	3.2327	3.81683	3.20969	3.46575	2.34538	3.28659	3.70205	2.7864	3.0512	2.31958	3.00739
AT2G46440	CNGC11	0.401483	0.322997	0.564425	0.0429408	7.32514	7.25272	7.19279	7.48423	7.121	7.74806	6.70306	6.83259	7.07102	7.06099	6.63255	7.00297
AT4G26090	RPS2	1.41778	0.627902	0.564423	0.869273	2.7023	4.01351	2.58939	3.67271	3.08496	2.62384	2.36502	2.29321	3.06154	2.71664	3.16339	2.81369
AT3G28850		-0.00346984	0.998845	0.564421	0.63537	4.68591	4.23654	4.53451	4.87688	4.91986	4.79716	3.44753	4.72989	4.97917	4.93507	4.23864	3.71066
AT5G44980		-0.760439	0.848831	0.564138	0.886188	3.17262	2	3.1773	3.06631	3.18998	3.23416	2.36502	4.20345	2.44613	3.44127	2	2.81369
AT1G79220		0.0421157	0.988899	0.564073	0.695182	4.187	3.88757	3.70962	4.23874	4.17764	4.08605	4.05898	3.97442	3.66644	3.74801	3.79895	3.71066
AT3G22260		0.284762	0.862955	0.563779	0.588456	4.43021	5.1314	4.59601	4.59281	4.53745	4.95646	4.62812	4.05487	4.76514	4.34328	4.16077	4.18141
AT4G37680	HHP4	0.131943	0.852666	0.563541	0.0366931	7.04361	6.73612	7.12139	6.92225	7.11434	7.21899	6.7957	6.88855	6.88891	6.72898	6.46449	6.40636
AT4G34790		0.905936	0.733238	0.563508	0.815009	3.62776	3.00902	3.1773	3.3401	3.76673	3.88942	3.10541	2	3.29251	3.44127	3.31487	3.17814
AT5G16060		0.626132	0.657438	0.562693	0.67802	4.63827	4.51733	4.40305	4.09835	3.89654	4.90529	3.84443	4.13107	4.09135	4.14769	3.99118	3.46883
AT4G21534	SPHK2	-0.125596	0.946392	0.562476	0.522624	4.73203	4.82278	5.05604	5.11411	5.51251	4.61806	5.31105	4.46133	5.10603	4.93507	4.38279	4.59726
AT5G06000	EIF3G2	-0.0324373	0.991752	0.562274	0.734468	4.31372	4.01351	3.59381	4.64421	3.95731	3.88942	3.44753	4.68003	3.49156	3.83729	3.6923	3.8179
AT5G04980	IP5P10	-0.0282509	0.990604	0.562122	0.573449	4.04806	4.82278	4.91838	4.74182	5.00868	4.79716	4.24571	4.72989	4.91129	4.61983	3.99118	4.47151
AT2G47880	GRXC13	0.0755645	0.970399	0.561412	0.513963	4.37314	4.67812	5.33386	5.00037	5.09235	5.35001	4.81679	4.99751	4.41916	4.93507	4.51384	4.47151
AT1G54570		-0.477953	0.66745	0.561412	0.520766	5.01919	4.33633	4.71166	4.69384	5.2943	5.27136	5.39242	4.99751	5.04399	4.21588	4.4498	5.10048
AT1G78930		0.071701	0.969594	0.561333	0.464403	5.28975	5.1314	5.18171	5.52394	5.53262	4.95646	4.48708	5.50673	5.22263	5.12436	4.9897	4.40427
AT1G03740		0.57798	0.0165807	0.561242	0.0127688	8.54846	8.21414	8.62414	8.56123	8.21034	8.64773	7.89345	7.8971	7.93442	8.24901	7.61051	7.83467
AT3G60260		-0.0160708	0.99279	0.560797	0.427632	5.01919	5.38549	5.65605	5.03929	5.8375	5.74872	5.54254	5.07672	5.52471	5.22705	5.31133	4.59726
AT3G52550		0.369883	0.930668	0.560729	0.842576	3.03222	2.41955	3.46788	3.20969	3.62407	3.05793	2.89817	2.9271	2.7864	2.89359	2.99412	3.17814
AT5G53030		-0.272913	0.919205	0.560439	0.717673	3.89431	3.4263	3.46788	4.69384	3.95731	4.25907	3.5923	3.88922	3.96313	4.34328	3.31487	3.8179
AT5G35370		0.398654	0.653366	0.560295	0.32302	5.71413	5.78926	5.65605	6.10368	6.34928	6.08396	5.8894	4.82472	5.1655	6.07632	5.51281	5.26113
AT3G15760		-0.310506	0.799551	0.560104	0.464783	5.01919	4.67812	5.33386	4.87688	5.45044	5.49551	5.6457	5.1518	5.10603	4.85181	4.38279	5.10048
AT2G46410	CPC	0.281233	0.952117	0.560014	0.880363	3.17262	3.00902	3.32989	3.06631	2.71436	3.05793	2	3.70205	2.7864	2.89359	2.31958	2.81369
AT4G01740		0.29039	0.883608	0.559652	0.642402	4.31372	4.67812	4.65499	5.00037	4.8252	4.41354	3.84443	3.70205	5.10603	4.21588	3.99118	4.65625
AT1G34065	SAMC2	0.235151	0.930978	0.559555	0.753515	3.72219	5.01575	3.81683	4.23874	4.01563	4.25907	4.62812	3.48692	3.96313	3.65283	4.31251	3.00739
AT2G41880	GK-1	0.545246	0.148469	0.559457	0.0954741	6.78384	6.77221	6.83296	6.38626	6.72628	6.78177	6.5519	6.23294	5.95377	6.18237	6.01132	6.12242
AT5G65040	IRM1	0.817755	0.87097	0.558991	0.908443	2.27385	2.74419	3.81683	2	3.46575	3.05793	3.28659	2.53677	2	2	3.31487	2.58989
AT5G43790	PCMP-E30	0.449095	0.706226	0.558548	0.53827	5.1608	5.28915	4.91838	4.83325	5.51251	4.7399	4.69379	4.8699	4.6025	4.14769	4.38279	5.14235
AT4G28190	ULT1	-0.725274	0.0503284	0.558129	0.16744	5.98563	5.89123	5.96659	6.43085	6.16831	6.53481	6.81058	6.26711	6.81654	5.60305	5.98896	5.94452
AT3G49530	NAC062	0.0684795	0.959144	0.557975	0.234321	6.30838	6.31475	6.74067	6.40128	6.51005	6.94268	6.51604	6.33312	6.36238	5.72504	5.68957	6.67238
AT1G28530		-0.068334	0.970719	0.557771	0.492108	5.40811	5.07473	5.2973	5.72831	5.11919	5.09991	5.83222	4.72989	5.27757	4.40299	5.11886	4.96705
AT2G42730		-0.72341	0.822191	0.557766	0.872317	2.27385	3.4263	3.00664	2.90709	2.71436	3.23416	3.72387	3.08869	3.06154	2.71664	2.58105	2.81369
AT3G56270		0.384523	0.735174	0.557553	0.484079	5.22671	5.92368	5.0116	5.34911	5.53262	5.05366	4.7566	5.53506	4.68611	4.71714	4.74486	5.05736
AT5G16560	KAN1	-0.206938	0.746438	0.557527	0.0585618	7.50192	7.06184	6.97861	7.82775	7.54886	7.78391	7.18633	7.41589	7.60984	7.42013	7.31045	6.6866
AT1G01020	ARV1	-0.256421	0.869267	0.557318	0.513294	4.63827	4.51733	4.86941	5.65502	4.79222	4.85224	5.03519	4.77808	4.91129	4.71714	4.84783	4.40427
AT3G58980		-0.035528	0.991843	0.557164	0.828013	3.81081	3.4263	3.59381	2.72809	3.28788	3.6617	3.28659	3.79866	3.8224	2.89359	3.16339	2.81369
AT5G40600		-0.238424	0.873032	0.557078	0.449909	4.53798	5.07473	4.59601	5.28578	5.59132	5.23037	5.1797	4.99751	4.51374	4.66931	4.79727	5.18304
AT5G59650		0.113038	0.949762	0.55699	0.440306	5.25857	5.07473	4.65499	5.21954	5.94644	5.46048	4.62812	4.77808	5.3305	5.12436	5.27484	4.82
AT5G65550	UGT91B1	-0.326882	0.888879	0.55674	0.734852	4.37314	3.2327	3.70962	4.17025	3.8331	4.41354	4.05898	4.13107	4.20909	3.19326	4.23864	3.59481
AT4G39230	PCBER1	0.291383	0.838835	0.556738	0.563345	5.43624	4.12933	5.96659	5.03929	5.03711	5.05366	5.08498	5.07672	5.22263	4.40299	4.38279	4.8707
AT3G12830	SAUR72	0.610273	0.810348	0.55666	0.801132	3.41806	3.74958	3.81683	3.20969	4.27635	3.6617	2.65609	3.36599	3.66644	2.71664	3.79895	3.59481
AT5G44560	VPS2.2	-0.674916	0.591223	0.556585	0.711773	4.25175	4.23654	4.33254	3.94282	3.54708	4.68027	4.87456	4.33814	5.22263	3.44127	3.79895	3.8179
AT2G38250	GT-3B	0.490058	0.884159	0.556558	0.822403	3.30055	3.4263	3.81683	4.42661	3.18998	4.08605	3.28659	2	3.96313	3.44127	2.80232	4.18141
AT3G46370		0.825156	0.0357302	0.556533	0.200738	6.11308	6.29008	6.16225	5.94876	6.01951	6.23666	5.31105	5.53506	5.38156	5.67748	5.44873	5.50529
AT5G07152		-0.476191	0.903811	0.556484	0.867693	2.50393	3.2327	3.32989	2.90709	3.18998	3.39118	3.72387	2.53677	3.49156	3.32259	2	3.00739
AT5G45750	RABA1C	0.345013	0.685063	0.556305	0.314124	6.32352	5.28915	6.0348	6.0283	5.93137	5.88702	5.6457	5.38753	5.91963	5.29167	5.34693	5.65743
AT5G40850	UPM1	0.258491	0.348333	0.556136	0.0005506	8.80192	8.89639	8.50896	8.76653	8.87598	8.60427	8.45854	8.44813	8.55663	8.30487	8.06521	8.23855
AT1G29380		-0.674046	0.515227	0.555798	0.546554	4.04806	4.33633	4.2584	4.87688	4.91986	5.05366	4.62812	4.68003	4.97917	4.61983	3.89826	4.76746
AT3G19040	TAF1	0.377459	0.864058	0.55502	0.721017	4.589	3.59698	4.18024	4.09835	4.49709	4.7399	4.15536	2.9271	4.41916	4.14769	3.45195	4.33374
AT5G02100	ORP3A	0.48384	0.738675	0.554984	0.638519	4.90305	4.67812	4.18024	4.53951	4.27635	4.90529	3.72387	4.27237	4.6025	4.28098	4.07846	4.01107
AT1G73500	MKK9	0.4653	0.529353	0.554805	0.310341	5.88716	5.89123	5.81966	6.27652	5.68413	6.17318	5.77269	5.29118	5.1655	5.90103	5.11886	5.47284
AT4G24015	RHA4A	-0.162018	0.947389	0.554627	0.668225	4.1192	4.12933	3.81683	4.53951	4.8252	4.08605	3.84443	4.33814	4.20909	3.74801	4.57515	3.8179
ATMG00340	TRNY.1	-0.103034	0.971277	0.554543	0.726971	4.1192	3.59698	4.2584	4.30411	4.01563	4.68027	3.5923	4.40105	4.20909	3.74801	4.57515	3.00739
AT1G60140	TPS10	0.273613	0.335199	0.553699	0.000618147	8.09841	8.04746	8.17797	8.376	8.48517	8.46985	7.81447	7.9559	7.72304	7.74831	8.07055	7.86624
AT4G23920	UGE2	-0.0306234	0.990604	0.553684	0.688521	4.187	4.82278	4.33254	3.94282	4.36874	4.25907	4.69379	4.68003	3.8224	3.55092	3.89826	3.91772
AT5G07100	WRKY26	1.15645	0.00975167	0.553591	0.299807	6.35333	5.60146	5.96659	6.59659	6.14238	6.73857	4.87456	4.77808	5.27757	6.28115	6.09743	5.40567
AT3G22900	NRPD7	-1.09929	0.750798	0.55342	0.883647	2.87667	2	2.58939	3.06631	3.08496	2.62384	3.44753	2.7451	2.7864	2.5149	2.80232	2.81369
AT2G42920	PCMP-E75	0.171956	0.815551	0.553165	0.0833592	6.78384	6.71774	6.59766	6.45983	6.95955	6.92994	6.70306	6.51476	6.36238	6.26515	6.23677	6.31778
AT3G19210	CHR25	-0.0935964	0.962152	0.553007	0.531825	4.82007	5.28915	4.59601	5.03929	5.00868	5.14472	5.13312	4.46133	5.3305	4.93507	4.16077	4.53575
AT1G10095		-0.0400351	0.988528	0.552529	0.634865	4.04806	4.42967	4.2584	4.69384	4.36874	4.41354	4.24571	4.33814	4.20909	4.00083	3.89826	4.25958
AT5G45250	RPS4	0.506593	0.0942093	0.552273	0.0276193	7.23193	7.27804	7.29831	7.09844	7.38155	7.61106	6.62105	6.83259	6.87115	6.93518	6.74355	6.82158
AT5G41690		0.0234386	0.990604	0.552093	0.455248	5.22671	4.95425	4.81872	5.11411	5.49211	5.18818	4.81679	4.95622	5.22263	5.05159	4.84783	4.40427
AT3G42386.1	NA	-0.0411746	0.991843	0.551997	0.833005	3.03222	3.4263	3.32989	2.72809	3.37955	3.88942	2.89817	3.23399	3.66644	3.0512	2.99412	3.17814
AT1G77500	AT1G77500	0.167072	0.84849	0.551975	0.147846	6.24617	6.6022	6.62742	6.41614	6.74364	6.63244	6.04846	6.19793	6.72066	6.14788	5.87167	6.20377
AT1G49620	KRP7	-0.169341	0.933836	0.551463	0.591793	4.1192	4.42967	4.96574	5.15012	4.57672	5.18818	4.62812	5.07672	4.09135	4.71714	4.57515	4.18141
AT1G72760		-0.0182253	0.997647	0.551259	0.906275	2	2.41955	3.59381	2.72809	2.71436	2.85715	2.65609	3.23399	2.44613	2.5149	2.31958	2.81369
ATMG00600	ORF106C	0.243339	0.909588	0.550981	0.628448	4.25175	4.23654	3.91662	4.48416	4.65219	4.7399	3.72387	4.13107	3.96313	4.40299	3.99118	4.09875
AT1G04620	HCAR	0.366281	0.733463	0.550914	0.465264	5.98563	5.33812	5.36951	5.25304	5.31767	5.71939	5.57776	5.29118	4.84007	5.41281	4.57515	4.65625
AT2G23340	ERF008	0.303578	0.65559	0.550827	0.152215	6.39693	6.18691	6.42202	6.80292	6.20637	6.78177	6.25835	6.04876	5.81207	6.05787	6.11818	6.07996
AT3G02010	PCMP-H36	-0.280437	0.933396	0.550785	0.806234	3.41806	3.74958	3.59381	2.72809	4.32328	4.33837	3.44753	4.46133	2.7864	3.44127	3.31487	3.91772
AT2G17650	AAE2	-0.236002	0.871321	0.550557	0.472018	5.05592	4.59996	4.53451	5.03929	5.19686	5.27136	5.03519	4.95622	4.91129	4.5686	4.94394	4.53575
AT1G53600	PCMP-E63	1.27511	0.466266	0.550438	0.798509	4.04806	3.4263	3.81683	4.36666	3.08496	3.88942	3.28659	2.9271	2.7864	3.92138	3.16339	3.17814
AT5G01600	FER1	-0.206452	0.89458	0.550416	0.512954	8.02157	7.26544	7.6712	7.86072	7.66273	7.71129	7.6505	8.51365	7.16144	6.84117	7.19799	7.51427
AT2G31830		0.488054	0.594469	0.550214	0.457277	5.25857	5.75361	5.47148	4.69384	5.64772	5.62766	4.93011	5.07672	5.1655	4.97497	4.63397	5.05736
AT5G09530	PELPK1	1.15232	0.50933	0.550165	0.802674	4.187	3.74958	4.0976	3.67271	4.45556	3.39118	3.10541	3.88922	2	2.89359	3.57712	4.01107
AT1G69440	AGO7	-0.181126	0.919162	0.550154	0.554371	4.86215	5.07473	4.47028	5.07719	5.2943	4.25907	5.03519	5.11475	4.68611	4.51548	4.63397	4.33374
ATCG00960	RRN4.5S.1	-0.126736	0.90253	0.549659	0.182388	11.7491	12.347	11.9122	12.6152	12.16	12.8953	11.9194	12.0272	12.4525	11.9694	12.0964	12.0468
ATCG01170	RRN4.5S.2	-0.126771	0.902481	0.549616	0.182353	11.7495	12.3474	11.9122	12.6156	12.1608	12.8962	11.9194	12.0282	12.4525	11.9709	12.0971	12.0468
AT3G50660	CYP90B1	0.117461	0.939104	0.548936	0.361609	5.5944	4.95425	5.36951	5.94876	5.47143	5.93883	5.13312	5.35612	5.22263	5.29167	4.94394	5.56809
AT1G09970	LRRXI-23	0.266288	0.21236	0.548887	4.21448e-05	8.94585	8.95251	9.14758	9.18188	8.96746	9.21875	8.73687	8.72203	8.8106	8.64185	8.54294	8.54597
AT4G19200		0.0548839	0.928615	0.548708	0.000445915	8.1028	8.17424	8.24189	8.50325	8.58001	8.46102	8.30416	8.0619	7.95984	7.97181	7.90131	8.05344
AT3G55005	TON1B	0.510962	0.367705	0.54859	0.239868	6.13041	6.49831	6.07855	6.17532	6.18111	6.19465	5.1797	6.04876	5.88466	5.49743	5.84702	5.65743
AT3G01150	PTB	0.361116	0.528884	0.548473	0.137176	6.53341	6.51969	6.24136	6.45983	6.58899	6.70903	5.99737	6.16206	6.11331	6.38845	5.91973	5.79504
AT5G09585	U2.5	-0.360325	0.722406	0.548131	0.433563	9.18223	10.2499	10.0356	10.2952	10.4106	10.4442	10.0085	10.076	10.5905	9.63772	9.38917	10.3219
AT3G28945.1	NA	-0.0425803	0.985859	0.548009	0.578455	5.01919	5.60146	4.47028	4.83325	5.31767	5.46048	5.08498	5.47784	4.6025	5.08843	3.89826	4.96705
AT5G42440		0.710918	0.266074	0.547899	0.394249	5.54358	5.56077	5.65605	5.37976	5.61036	5.65889	5.46943	4.72989	4.41916	5.05159	5.11886	5.01291
AT4G10670	GTC2	-0.115401	0.976844	0.547867	0.837954	2.7023	3.4263	3.46788	3.57013	3.54708	2.85715	3.5923	2.9271	3.29251	3.32259	2.80232	3.00739
AT4G03295		-1.7853	0.543294	0.547789	0.905986	2.50393	2.74419	2.58939	3.3401	2.71436	2.34538	3.10541	4.33814	2	2.2803	3.31487	2
AT4G22750	PAT13	0.579718	0.853915	0.547616	0.837111	3.52672	2.74419	3.59381	3.06631	3.8331	3.53277	2.36502	3.08869	3.49156	2.89359	2.80232	3.71066
AT5G09450		0.0916655	0.963882	0.54702	0.558528	4.73203	5.43134	4.81872	5.28578	5.11919	4.61806	5.1797	4.51919	5.04399	4.61983	4.94394	4.01107
AT2G43200		0.451649	0.51315	0.546911	0.248748	5.98563	5.82406	5.56671	6.13995	6.29144	6.19465	5.61213	4.8699	5.65493	5.70146	5.79642	5.59849
AT4G25420	GA20OX1	0.458697	0.824767	0.54682	0.736683	4.73203	3.59698	3.70962	4.36666	4.17764	4.33837	2.89817	4.20345	3.96313	4.07613	3.79895	3.71066
AT2G34470	UREG	0.108522	0.906638	0.546609	0.0857216	6.27761	6.43218	6.42202	6.60958	6.59856	6.79588	6.32203	6.14378	6.36238	6.11255	6.13863	6.18386
AT4G20860	FAD-OXR	0.220727	0.738167	0.546212	0.0839958	7.78502	6.84178	7.40525	8.03452	7.56847	7.64265	7.35819	6.91033	7.30059	7.24357	7.28314	7.15388
AT4G27660		-0.993175	0.724009	0.54615	0.876946	2.27385	2.74419	3.59381	2.52369	3.08496	3.39118	3.10541	3.88922	3.49156	2.5149	3.31487	2.32489
AT3G63380	ACA12	-0.0199165	0.992555	0.546094	0.573449	4.77672	4.33633	5.22128	4.74182	4.79222	5.18818	4.55932	5.18793	4.68611	4.76344	4.31251	4.18141
AT2G18193		-0.0228884	0.996798	0.546072	0.863459	3.03222	2	2.81305	3.67271	2.97168	3.23416	3.10541	2.53677	2.44613	3.19326	2.80232	3.00739
AT5G18250		0.0874678	0.968205	0.546012	0.612957	5.12668	4.33633	4.71166	4.59281	5.17143	4.48498	4.55932	4.27237	5.22263	4.46033	4.38279	4.18141
AT5G19230		0.842583	0.041317	0.54574	0.223982	6.24617	6.10439	6.31636	6.59659	6.16831	6.15139	5.57776	5.29118	5.47855	5.38347	6.01132	5.968
AT1G78030		-1.91761	0.3648	0.545088	0.871088	3.03222	2	2.32459	2.90709	2.97168	3.23416	3.5923	3.23399	3.66644	2.5149	2.58105	3.17814
ATMG00780	TRNS.4	0.125979	0.953956	0.545016	0.607668	4.53798	4.75227	4.59601	5.21954	4.61495	4.85224	4.48708	4.40105	4.68611	4.66931	4.84783	3.46883
AT3G09085		0.411994	0.838932	0.544754	0.723939	4.187	3.88757	4.40305	4.30411	3.62407	4.79716	3.72387	4.13107	3.66644	4.14769	3.89826	3.46883
AT4G34230	CAD5	0.355713	0.564646	0.544723	0.183252	6.8995	6.45456	6.62742	6.47411	6.55989	6.96784	6.68703	6.19793	6.05159	5.94187	6.4806	5.99109
AT3G27520		-0.350723	0.813187	0.544654	0.583285	3.72219	5.1314	4.76618	5.34911	5.2464	4.68027	4.7566	4.8699	5.10603	4.97497	4.31251	4.59726
AT4G11290	PER39	0.728525	0.829618	0.544582	0.875499	3.52672	2	3.81683	3.3401	3.18998	2.62384	2.89817	3.08869	2.7864	3.0512	2.99412	2.32489
AT5G09250	KIWI	-0.566162	0.681841	0.544557	0.68693	3.72219	5.1314	4.59601	4.02268	4.4128	5.27136	4.62812	5.1518	5.27757	4.51548	3.6923	4.25958
AT3G33076.1	NA	-0.353113	0.870863	0.543845	0.756534	3.72219	4.12933	5.18171	3.67271	4.4128	4.55306	4.24571	4.13107	5.56943	4.00083	3.31487	4.09875
AT1G60890		0.242765	0.779837	0.543697	0.248748	5.82468	6.10439	6.50452	6.00882	6.24344	6.39342	6.02314	5.98858	5.77436	5.70146	5.38166	5.99109
AT5G02060		0.310691	0.922504	0.543286	0.815405	3.30055	3.00902	4.86941	4.30411	3.28788	3.78005	4.15536	3.36599	3.66644	2.89359	3.79895	3.59481
ATMG00790	TRNY.3	0.586695	0.615075	0.543197	0.617417	4.90305	5.89123	5.05604	5.28578	4.8252	5.5297	4.93011	5.03766	4.31795	4.93507	3.57712	5.26113
AT3G09330	AVT1G	0.898233	0.87037	0.542877	0.914557	2.27385	2	3.46788	2.52369	3.37955	2.34538	2.65609	2.53677	2	2.71664	2.31958	2.81369
AT1G18490	PCO3	-0.342148	0.775516	0.542589	0.474242	4.90305	4.95425	4.81872	5.07719	5.91615	5.14472	5.35231	4.82472	5.38156	5.15941	4.94394	4.76746
AT1G29785		0.44593	0.857637	0.542409	0.794079	4.1192	3.00902	4.0976	4.09835	3.46575	3.6617	3.72387	3.70205	3.06154	3.74801	3.16339	3.17814
AT2G01460		0.244181	0.733463	0.542239	0.120264	6.26198	6.58201	6.37016	6.78012	6.87545	6.75311	6.04846	6.02898	6.43669	6.02023	6.17869	6.61405
AT5G06230	TBL9	-0.9694	0.741293	0.54212	0.847088	2.50393	2.74419	3.00664	3.57013	3.46575	3.6617	4.05898	2.29321	2.7864	3.19326	3.57712	2.81369
AT3G13677		-0.782772	0.725565	0.541998	0.829352	2.27385	3.88757	3.59381	2.90709	3.46575	3.99109	3.72387	4.05487	3.8224	3.19326	3.31487	3.00739
AT5G48570	FKBP65	0.435663	0.652027	0.541997	0.464618	5.12668	6.10439	5.94312	5.49624	5.73709	5.74872	5.94439	5.1518	4.68611	4.93507	5.34693	5.22261
AT1G54680		-0.0992935	0.970022	0.541042	0.70226	4.1192	4.23654	4.0976	3.94282	4.4128	4.61806	3.72387	4.57482	4.20909	4.34328	3.6923	3.59481
AT5G58320	NET4A	-0.0804959	0.947588	0.54096	0.223843	5.69097	6.01687	5.98969	5.98908	6.32642	6.15139	5.74198	5.98858	6.17249	5.77109	5.41559	5.76855
AT3G57780		0.336986	0.706226	0.540926	0.363865	5.40811	5.78926	6.22199	5.84274	5.78817	5.49551	5.54254	5.59009	5.43087	5.49743	5.15946	4.96705
AT4G12410		0.970848	0.898366	0.540874	0.957734	2.27385	2	3.46788	2	2.40095	2	2.36502	2.7451	2	2	2	2.32489
AT5G07150		-0.402276	0.740806	0.540836	0.53138	4.43021	5.47579	5.33386	5.28578	5.90076	5.71939	4.7566	5.61684	5.88466	5.60305	5.15946	4.53575
AT3G63290		0.269544	0.888773	0.540549	0.670672	4.43021	5.43134	4.18024	4.83325	4.17764	4.85224	4.15536	4.46133	4.91129	3.83729	4.51384	4.18141
AT2G03590	UPS1	0.310247	0.89555	0.540508	0.730003	4.63827	3.59698	3.91662	4.48416	4.45556	3.88942	3.5923	3.79866	4.31795	4.28098	3.31487	3.91772
AT3G32901.1	NA	-0.29212	0.941293	0.540464	0.85471	2.50393	2.74419	4.00995	3.4597	3.37955	3.05793	2.89817	3.08869	4.09135	3.0512	2.99412	3.00739
AT4G27270		0.472871	0.770069	0.539993	0.687368	4.25175	4.12933	4.96574	4.17025	4.17764	5.00588	4.24571	3.70205	4.41916	4.07613	4.16077	3.91772
AT2G34240		1.02378	0.754578	0.539886	0.872317	2.50393	3.74958	3.00664	3.20969	3.08496	3.23416	3.10541	2	2.7864	3.0512	2.58105	3.00739
[truncated: 17,643 more rows]

## Sheet: Supplementary Data 2
Supplementary Data 2 | GO term enrichment for 138 common genes depleted in AX compared to HO plants.
Enrichment FDR	nGenes	Pathway Genes	Fold Enrichment	Pathway	URL	Genes
2.52902e-24	47	1457	6.76955	Response to external biotic stimulus	http://amigo.geneontology.org/amigo/term/GO:0043207	AT1G02920 AT1G02930 AT1G07000 AT1G51800 AT1G51890 AT1G61360 AT1G65390 AT1G67520 AT1G79680 AT2G14560 AT2G19190 AT2G25000 AT2G26440 AT2G26560 AT2G29350 AT2G32680 AT2G35980 AT2G37130 AT2G39200 AT2G39210 AT2G45220 AT3G04720 AT3G16530 AT3G26830 AT3G50480 AT3G57260 AT4G11890 AT4G12470 AT4G12480 AT4G12490 AT4G14400 AT4G22470 AT4G23130 AT4G23140 AT4G23220 AT4G23230 AT4G23810 AT4G32650 AT4G39830 AT5G20230…
2.52902e-24	47	1457	6.76955	Response to other organism	http://amigo.geneontology.org/amigo/term/GO:0051707	AT1G02920 AT1G02930 AT1G07000 AT1G51800 AT1G51890 AT1G61360 AT1G65390 AT1G67520 AT1G79680 AT2G14560 AT2G19190 AT2G25000 AT2G26440 AT2G26560 AT2G29350 AT2G32680 AT2G35980 AT2G37130 AT2G39200 AT2G39210 AT2G45220 AT3G04720 AT3G16530 AT3G26830 AT3G50480 AT3G57260 AT4G11890 AT4G12470 AT4G12480 AT4G12490 AT4G14400 AT4G22470 AT4G23130 AT4G23140 AT4G23220 AT4G23230 AT4G23810 AT4G32650 AT4G39830 AT5G20230…
2.69876e-24	47	1482	6.65172	Response to biotic stimulus	http://amigo.geneontology.org/amigo/term/GO:0009607	AT1G02920 AT1G02930 AT1G07000 AT1G51800 AT1G51890 AT1G61360 AT1G65390 AT1G67520 AT1G79680 AT2G14560 AT2G19190 AT2G25000 AT2G26440 AT2G26560 AT2G29350 AT2G32680 AT2G35980 AT2G37130 AT2G39200 AT2G39210 AT2G45220 AT3G04720 AT3G16530 AT3G26830 AT3G50480 AT3G57260 AT4G11890 AT4G12470 AT4G12480 AT4G12490 AT4G14400 AT4G22470 AT4G23130 AT4G23140 AT4G23220 AT4G23230 AT4G23810 AT4G32650 AT4G39830 AT5G20230…
2.69876e-24	47	1473	6.68877	Biological process involved in interspecies interaction between organisms	http://amigo.geneontology.org/amigo/term/GO:0044419	AT1G02920 AT1G02930 AT1G07000 AT1G51800 AT1G51890 AT1G61360 AT1G65390 AT1G67520 AT1G79680 AT2G14560 AT2G19190 AT2G25000 AT2G26440 AT2G26560 AT2G29350 AT2G32680 AT2G35980 AT2G37130 AT2G39200 AT2G39210 AT2G45220 AT3G04720 AT3G16530 AT3G26830 AT3G50480 AT3G57260 AT4G11890 AT4G12470 AT4G12480 AT4G12490 AT4G14400 AT4G22470 AT4G23130 AT4G23140 AT4G23220 AT4G23230 AT4G23810 AT4G32650 AT4G39830 AT5G20230…
1.19341e-22	48	1700	5.87725	Defense response	http://amigo.geneontology.org/amigo/term/GO:0006952	AT1G02920 AT1G02930 AT1G07000 AT1G51800 AT1G51890 AT1G61360 AT1G65390 AT1G67520 AT1G79680 AT2G14560 AT2G19190 AT2G25000 AT2G26560 AT2G29350 AT2G32680 AT2G35980 AT2G37130 AT2G39200 AT2G43620 AT2G45220 AT3G04720 AT3G26830 AT3G50480 AT3G57260 AT4G11170 AT4G11890 AT4G12470 AT4G12480 AT4G12490 AT4G14370 AT4G14400 AT4G22470 AT4G23130 AT4G23140 AT4G23220 AT4G23230 AT4G23810 AT4G25110 AT4G39830 AT5G25910…
1.11224e-21	40	1193	7.24247	Defense response to other organism	http://amigo.geneontology.org/amigo/term/GO:0098542	AT1G02920 AT1G02930 AT1G07000 AT1G51800 AT1G51890 AT1G61360 AT1G65390 AT1G67520 AT2G14560 AT2G19190 AT2G25000 AT2G26560 AT2G29350 AT2G32680 AT2G35980 AT2G37130 AT2G39200 AT2G45220 AT3G04720 AT3G26830 AT3G50480 AT3G57260 AT4G12470 AT4G12480 AT4G12490 AT4G14400 AT4G22470 AT4G23130 AT4G23140 AT4G23220 AT4G23230 AT4G23810 AT4G39830 AT5G25910 AT5G27420 AT5G38900 AT5G39580 AT5G49520 AT5G57220 AT5G64120
1.48722e-21	40	1205	7.15556	Immune response	http://amigo.geneontology.org/amigo/term/GO:0006955	AT1G02920 AT1G02930 AT1G07000 AT1G51800 AT1G51890 AT1G61360 AT1G65390 AT1G67520 AT2G14560 AT2G19190 AT2G25000 AT2G26560 AT2G29350 AT2G32680 AT2G35980 AT2G37130 AT2G39200 AT2G45220 AT3G04720 AT3G26830 AT3G50480 AT3G57260 AT4G12470 AT4G12480 AT4G12490 AT4G14400 AT4G22470 AT4G23130 AT4G23140 AT4G23220 AT4G23230 AT4G23810 AT4G39830 AT5G25910 AT5G27420 AT5G38900 AT5G39580 AT5G49520 AT5G57220 AT5G64120
1.50721e-21	40	1209	7.12705	Immune system process	http://amigo.geneontology.org/amigo/term/GO:0002376	AT1G02920 AT1G02930 AT1G07000 AT1G51800 AT1G51890 AT1G61360 AT1G65390 AT1G67520 AT2G14560 AT2G19190 AT2G25000 AT2G26560 AT2G29350 AT2G32680 AT2G35980 AT2G37130 AT2G39200 AT2G45220 AT3G04720 AT3G26830 AT3G50480 AT3G57260 AT4G12470 AT4G12480 AT4G12490 AT4G14400 AT4G22470 AT4G23130 AT4G23140 AT4G23220 AT4G23230 AT4G23810 AT4G39830 AT5G25910 AT5G27420 AT5G38900 AT5G39580 AT5G49520 AT5G57220 AT5G64120
2.23173e-19	47	1914	4.98978	Response to external stimulus	http://amigo.geneontology.org/amigo/term/GO:0009605	AT1G02920 AT1G02930 AT1G07000 AT1G51800 AT1G51890 AT1G61360 AT1G65390 AT1G67520 AT1G79680 AT2G14560 AT2G19190 AT2G25000 AT2G26440 AT2G26560 AT2G29350 AT2G32680 AT2G35980 AT2G37130 AT2G39200 AT2G39210 AT2G45220 AT3G04720 AT3G16530 AT3G26830 AT3G50480 AT3G57260 AT4G11890 AT4G12470 AT4G12480 AT4G12490 AT4G14400 AT4G22470 AT4G23130 AT4G23140 AT4G23220 AT4G23230 AT4G23810 AT4G32650 AT4G39830 AT5G20230…
1.18831e-14	25	534	8.50232	Response to bacterium	http://amigo.geneontology.org/amigo/term/GO:0009617	AT1G02920 AT1G02930 AT1G07000 AT1G51800 AT1G51890 AT1G79680 AT2G19190 AT2G25000 AT2G26440 AT2G32680 AT2G45220 AT3G04720 AT3G26830 AT3G50480 AT4G12470 AT4G12480 AT4G14400 AT4G23130 AT4G23140 AT4G23220 AT4G23230 AT4G23810 AT5G27420 AT5G49520 AT5G57220
5.84184e-13	22	650	8.64957	Response to fungus	http://amigo.geneontology.org/amigo/term/GO:0009620	AT1G02920 AT1G07000 AT1G51800 AT1G79680 AT2G14560 AT2G25000 AT2G32680 AT2G37130 AT2G39200 AT2G45220 AT3G04720 AT3G26830 AT3G50480 AT4G12470 AT4G12480 AT4G12490 AT4G14400 AT5G25910 AT5G38900 AT5G39580 AT5G57220 AT5G64120
1.20408e-12	20	562	9.66967	Defense response to fungus	http://amigo.geneontology.org/amigo/term/GO:0050832	AT1G02920 AT1G07000 AT1G51800 AT2G14560 AT2G25000 AT2G32680 AT2G37130 AT2G39200 AT3G04720 AT3G26830 AT3G50480 AT4G12470 AT4G12480 AT4G12490 AT4G14400 AT5G25910 AT5G38900 AT5G39580 AT5G57220 AT5G64120
4.5846e-12	21	457	8.31121	Defense response to bacterium	http://amigo.geneontology.org/amigo/term/GO:0042742	AT1G02920 AT1G02930 AT1G07000 AT1G51800 AT1G51890 AT2G19190 AT2G25000 AT2G32680 AT2G45220 AT3G04720 AT4G12470 AT4G12480 AT4G14400 AT4G23130 AT4G23140 AT4G23220 AT4G23230 AT4G23810 AT5G27420 AT5G49520 AT5G57220
6.61078e-08	31	1692	3.37938	Response to oxygen-containing compound	http://amigo.geneontology.org/amigo/term/GO:1901700	AT1G02930 AT1G07000 AT1G27730 AT1G30755 AT1G32450 AT1G36060 AT1G51800 AT1G65390 AT1G79680 AT2G14560 AT2G25000 AT2G29120 AT2G32680 AT2G36690 AT2G40330 AT3G16530 AT3G23250 AT3G26830 AT3G50480 AT4G11170 AT4G11890 AT4G12480 AT4G14400 AT4G23130 AT4G23140 AT4G23810 AT5G24110 AT5G25910 AT5G27420 AT5G44568 AT5G49520
1.4043e-06	10	169	10.7764	Response to salicylic acid	http://amigo.geneontology.org/amigo/term/GO:0009751	AT1G65390 AT1G79680 AT2G14560 AT2G25000 AT3G50480 AT4G14400 AT4G23130 AT4G23810 AT5G24110 AT5G44568
6.17976e-06	8	110	13.3749	Response to oomycetes	http://amigo.geneontology.org/amigo/term/GO:0002239	AT1G07000 AT1G51800 AT2G32680 AT2G39210 AT3G16530 AT4G11890 AT4G14400 AT5G20230
1.29623e-05	11	273	7.31516	Regulation of defense response	http://amigo.geneontology.org/amigo/term/GO:0031347	AT1G07000 AT1G51800 AT2G25000 AT2G29350 AT2G32680 AT3G26830 AT4G11890 AT4G14400 AT4G22470 AT4G23810 AT4G39830
2.65303e-05	8	138	10.6799	Response to chitin	http://amigo.geneontology.org/amigo/term/GO:0010200	AT1G27730 AT1G51800 AT3G16530 AT3G23250 AT4G23810 AT5G25910 AT5G27420 AT5G49520
2.65303e-05	10	241	7.61229	Cellular response to decreased oxygen levels	http://amigo.geneontology.org/amigo/term/GO:0036294	AT1G26380 AT1G26410 AT1G27730 AT1G30720 AT2G26560 AT5G20230 AT5G25250 AT5G27420 AT5G35735 AT5G57220
2.65303e-05	10	241	7.61229	Cellular response to oxygen levels	http://amigo.geneontology.org/amigo/term/GO:0071453	AT1G26380 AT1G26410 AT1G27730 AT1G30720 AT2G26560 AT5G20230 AT5G25250 AT5G27420 AT5G35735 AT5G57220
2.65303e-05	10	239	7.67763	Cellular response to hypoxia	http://amigo.geneontology.org/amigo/term/GO:0071456	AT1G26380 AT1G26410 AT1G27730 AT1G30720 AT2G26560 AT5G20230 AT5G25250 AT5G27420 AT5G35735 AT5G57220
3.4708e-05	7	99	12.9095	Positive regulation of defense response	http://amigo.geneontology.org/amigo/term/GO:0031349	AT1G07000 AT1G51800 AT2G32680 AT4G11890 AT4G14400 AT4G22470 AT4G39830
3.4708e-05	11	319	6.4097	Response to nitrogen compound	http://amigo.geneontology.org/amigo/term/GO:1901698	AT1G27730 AT1G30755 AT1G32450 AT1G51800 AT2G29120 AT3G16530 AT3G23250 AT4G23810 AT5G25910 AT5G27420 AT5G49520
3.4708e-05	22	1277	3.19185	Protein phosphorylation	http://amigo.geneontology.org/amigo/term/GO:0006468	AT1G16150 AT1G35710 AT1G51790 AT1G51800 AT1G51820 AT1G51850 AT1G51860 AT1G51890 AT1G61360 AT1G67520 AT1G79680 AT2G19190 AT3G26500 AT3G47090 AT4G11890 AT4G18250 AT4G23130 AT4G23140 AT4G23220 AT4G23230 AT5G25930 AT5G59680
4.11329e-05	13	465	5.13368	Response to oxidative stress	http://amigo.geneontology.org/amigo/term/GO:0006979	AT1G02930 AT1G14870 AT1G27730 AT1G52200 AT2G37130 AT4G11170 AT4G23140 AT4G23810 AT5G20230 AT5G24110 AT5G39580 AT5G64100 AT5G64120
4.94027e-05	10	265	6.90691	Response to hypoxia	http://amigo.geneontology.org/amigo/term/GO:0001666	AT1G26380 AT1G26410 AT1G27730 AT1G30720 AT2G26560 AT5G20230 AT5G25250 AT5G27420 AT5G35735 AT5G57220
5.09645e-05	10	268	6.85398	Response to organonitrogen compound	http://amigo.geneontology.org/amigo/term/GO:0010243	AT1G27730 AT1G30755 AT1G51800 AT2G29120 AT3G16530 AT3G23250 AT4G23810 AT5G25910 AT5G27420 AT5G49520
5.25534e-05	10	269	6.80186	Response to decreased oxygen levels	http://amigo.geneontology.org/amigo/term/GO:0036293	AT1G26380 AT1G26410 AT1G27730 AT1G30720 AT2G26560 AT5G20230 AT5G25250 AT5G27420 AT5G35735 AT5G57220
5.25534e-05	10	270	6.77609	Response to oxygen levels	http://amigo.geneontology.org/amigo/term/GO:0070482	AT1G26380 AT1G26410 AT1G27730 AT1G30720 AT2G26560 AT5G20230 AT5G25250 AT5G27420 AT5G35735 AT5G57220
8.84395e-05	8	168	8.6734	Aging	http://amigo.geneontology.org/amigo/term/GO:0007568	AT1G32450 AT2G29350 AT2G35980 AT2G39200 AT4G23810 AT4G26200 AT5G24110 AT5G37600
0.000212203	10	319	5.6971	Response to organic cyclic compound	http://amigo.geneontology.org/amigo/term/GO:0014070	AT1G65390 AT1G79680 AT2G14560 AT2G25000 AT3G50480 AT4G14400 AT4G23130 AT4G23810 AT5G24110 AT5G44568
0.000212203	6	91	11.9259	Positive regulation of immune system process	http://amigo.geneontology.org/amigo/term/GO:0002684	AT1G07000 AT1G51800 AT2G32680 AT4G14400 AT4G22470 AT4G39830
0.000212203	6	91	11.9259	Positive regulation of response to biotic stimulus	http://amigo.geneontology.org/amigo/term/GO:0002833	AT1G07000 AT1G51800 AT2G32680 AT4G14400 AT4G22470 AT4G39830
0.000212203	6	91	11.9259	Positive regulation of immune response	http://amigo.geneontology.org/amigo/term/GO:0050778	AT1G07000 AT1G51800 AT2G32680 AT4G14400 AT4G22470 AT4G39830
0.000248937	6	94	11.5412	Positive regulation of response to external stimulus	http://amigo.geneontology.org/amigo/term/GO:0032103	AT1G07000 AT1G51800 AT2G32680 AT4G14400 AT4G22470 AT4G39830
0.000304294	11	410	4.87074	Regulation of response to stress	http://amigo.geneontology.org/amigo/term/GO:0080134	AT1G07000 AT1G51800 AT2G25000 AT2G29350 AT2G32680 AT3G26830 AT4G11890 AT4G14400 AT4G22470 AT4G23810 AT4G39830
0.000335603	4	29	24.6743	Defense response to insect	http://amigo.geneontology.org/amigo/term/GO:0002213	AT1G65390 AT2G29350 AT4G39830 AT5G57220
0.000487217	23	1689	2.5508	Phosphorylation	http://amigo.geneontology.org/amigo/term/GO:0016310	AT1G16150 AT1G35710 AT1G51790 AT1G51800 AT1G51820 AT1G51850 AT1G51860 AT1G51890 AT1G61360 AT1G67520 AT1G79680 AT2G19190 AT3G26500 AT3G46280 AT3G47090 AT4G11890 AT4G18250 AT4G23130 AT4G23140 AT4G23220 AT4G23230 AT5G25930 AT5G59680
0.000603124	23	1716	2.51187	Cellular response to chemical stimulus	http://amigo.geneontology.org/amigo/term/GO:0070887	AT1G26380 AT1G26410 AT1G27730 AT1G30720 AT1G35710 AT1G36060 AT1G51800 AT1G65390 AT2G26560 AT2G29120 AT2G37130 AT2G40330 AT4G11890 AT4G14400 AT4G23810 AT5G20230 AT5G25250 AT5G27420 AT5G35735 AT5G39580 AT5G57220 AT5G64100 AT5G64120
0.00115437	3	15	35.7778	Regulation of defense response to oomycetes	http://amigo.geneontology.org/amigo/term/GO:1902288	AT1G07000 AT1G51800 AT4G14400
0.00124782	8	255	5.74743	Innate immune response	http://amigo.geneontology.org/amigo/term/GO:0045087	AT1G61360 AT1G67520 AT2G26560 AT2G32680 AT3G50480 AT4G12470 AT4G12480 AT5G57220
0.00130114	4	43	17.037	Response to molecule of bacterial origin	http://amigo.geneontology.org/amigo/term/GO:0002237	AT1G07000 AT1G51800 AT2G25000 AT2G32680
0.00130114	7	190	6.69638	Regulation of response to biotic stimulus	http://amigo.geneontology.org/amigo/term/GO:0002831	AT1G07000 AT1G51800 AT2G32680 AT3G26830 AT4G14400 AT4G22470 AT4G39830
0.00130973	5	84	11.0425	Systemic acquired resistance	http://amigo.geneontology.org/amigo/term/GO:0009627	AT3G04720 AT3G26830 AT3G57260 AT4G12470 AT4G22470
0.00146582	7	195	6.52199	Regulation of response to external stimulus	http://amigo.geneontology.org/amigo/term/GO:0032101	AT1G07000 AT1G51800 AT2G32680 AT3G26830 AT4G14400 AT4G22470 AT4G39830
0.00195649	6	143	7.61229	Leaf senescence	http://amigo.geneontology.org/amigo/term/GO:0010150	AT1G32450 AT2G35980 AT2G39200 AT4G23810 AT5G24110 AT5G37600
0.00197428	3	19	28.2456	Response to molecule of fungal origin	http://amigo.geneontology.org/amigo/term/GO:0002238	AT1G07000 AT1G51800 AT2G32680
0.00197428	7	207	6.13834	Regulation of immune system process	http://amigo.geneontology.org/amigo/term/GO:0002682	AT1G07000 AT1G51800 AT2G32680 AT3G26830 AT4G14400 AT4G22470 AT4G39830
0.00197428	7	207	6.13834	Regulation of immune response	http://amigo.geneontology.org/amigo/term/GO:0050776	AT1G07000 AT1G51800 AT2G32680 AT3G26830 AT4G14400 AT4G22470 AT4G39830
0.00225912	6	149	7.30159	Plant organ senescence	http://amigo.geneontology.org/amigo/term/GO:0090693	AT1G32450 AT2G35980 AT2G39200 AT4G23810 AT5G24110 AT5G37600
0.00554156	3	27	19.8765	Positive regulation of defense response to bacterium	http://amigo.geneontology.org/amigo/term/GO:1900426	AT1G07000 AT1G51800 AT4G14400
0.00673433	3	30	18.5057	Induced systemic resistance	http://amigo.geneontology.org/amigo/term/GO:0009682	AT4G12470 AT4G12480 AT5G57220
0.0069774	7	259	4.91068	Positive regulation of response to stimulus	http://amigo.geneontology.org/amigo/term/GO:0048584	AT1G07000 AT1G51800 AT2G32680 AT4G11890 AT4G14400 AT4G22470 AT4G39830
0.00918601	3	33	16.2626	Response to ozone	http://amigo.geneontology.org/amigo/term/GO:0010193	AT4G11170 AT4G23810 AT5G24110
0.00918601	8	371	4.07724	Secondary metabolic process	http://amigo.geneontology.org/amigo/term/GO:0019748	AT1G02920 AT1G02930 AT1G21120 AT3G26830 AT3G50740 AT5G20230 AT5G57220 AT5G64120
0.00918601	6	201	5.50427	Cell death	http://amigo.geneontology.org/amigo/term/GO:0008219	AT2G26560 AT3G50480 AT4G12470 AT4G14400 AT4G23130 AT4G25110
0.010536	7	292	4.52066	Response to toxic substance	http://amigo.geneontology.org/amigo/term/GO:0009636	AT1G02920 AT1G02930 AT2G37130 AT3G50740 AT5G39580 AT5G64100 AT5G64120
0.0105531	3	36	15.3333	Regulation of defense response to fungus	http://amigo.geneontology.org/amigo/term/GO:1900150	AT1G07000 AT1G51800 AT4G14400
0.0134855	4	87	8.51852	Defense response to oomycetes	http://amigo.geneontology.org/amigo/term/GO:0002229	AT1G07000 AT1G51800 AT2G32680 AT4G14400
0.0140964	2	10	35.7778	Positive regulation of defense response to oomycetes	http://amigo.geneontology.org/amigo/term/GO:1902290	AT1G07000 AT4G14400
0.0148544	4	89	8.22478	Response to virus	http://amigo.geneontology.org/amigo/term/GO:0009615	AT2G26560 AT2G35980 AT3G04720 AT4G14400
0.0165622	4	97	7.95062	Hydrogen peroxide catabolic process	http://amigo.geneontology.org/amigo/term/GO:0042744	AT2G37130 AT5G39580 AT5G64100 AT5G64120
0.0200615	5	164	5.62544	Programmed cell death	http://amigo.geneontology.org/amigo/term/GO:0012501	AT2G26560 AT3G50480 AT4G12470 AT4G23130 AT4G25110
0.0204541	8	416	3.51624	Response to cold	http://amigo.geneontology.org/amigo/term/GO:0009409	AT1G27730 AT3G23250 AT3G57260 AT4G11890 AT4G12470 AT4G12480 AT4G14400 AT5G20230
0.0212402	13	962	2.49256	Response to inorganic substance	http://amigo.geneontology.org/amigo/term/GO:0010035	AT1G02920 AT1G02930 AT1G07000 AT1G27730 AT1G32450 AT1G36060 AT2G26560 AT3G23250 AT3G26830 AT4G11170 AT4G11890 AT4G23810 AT5G24110
0.0212402	6	252	4.5098	Detoxification	http://amigo.geneontology.org/amigo/term/GO:0098754	AT1G02920 AT1G02930 AT2G37130 AT5G39580 AT5G64100 AT5G64120
0.0266081	8	442	3.34372	Response to acid chemical	http://amigo.geneontology.org/amigo/term/GO:0001101	AT1G02930 AT1G07000 AT1G27730 AT1G36060 AT2G29120 AT3G23250 AT3G26830 AT4G11890
0.0283629	3	52	10.3205	Regulation of defense response to bacterium	http://amigo.geneontology.org/amigo/term/GO:1900424	AT1G07000 AT1G51800 AT4G14400
0.0293307	11	760	2.63072	Regulation of response to stimulus	http://amigo.geneontology.org/amigo/term/GO:0048583	AT1G07000 AT1G51800 AT2G25000 AT2G29350 AT2G32680 AT3G26830 AT4G11890 AT4G14400 AT4G22470 AT4G23810 AT4G39830
0.03152	2	16	22.3611	Indole glucosinolate metabolic process	http://amigo.geneontology.org/amigo/term/GO:0042343	AT1G21120 AT5G57220
0.031857	3	59	9.75758	Toxin metabolic process	http://amigo.geneontology.org/amigo/term/GO:0009404	AT1G02920 AT1G02930 AT3G26830
0.0325664	4	120	6.33235	Hydrogen peroxide metabolic process	http://amigo.geneontology.org/amigo/term/GO:0042743	AT2G37130 AT5G39580 AT5G64100 AT5G64120

## Sheet: Supplementary Data 3
Supplementary Data 3 | List of strains used for construction of SynComCol-mix19 and SynComCol-mix3
Phylum/Class	Order	Genus	SynComCol-mix19	SynComCol-mix3
Gammaproteobacteria	Burkholderiales	Achromobacter	Col-0-27	Col-0-27
Alphaproteobacteria	Rhizobiales	Rhizobium	Col-0-10, Col-0-18
Bacteroidetes	Flavobacteriales	Chryseobacterium	Col-0-4
Gammaproteobacteria	Burkholderiales	Comamonas	Col-0-39	Col-0-39
AlphaProteobacteria	Sphingomonadales	Novosphingobium	Col-0-9, Col-0-38
Firmicutes	Bacillales	Paenibacillus	Col-0-2, Col-0-3, Col-0-11-2, Col-0-11-4, Col-0-17-2
Gammaproteobacteria	Burkholderiales	Pandoraea	Col-0-22
Gammaproteobacteria	Xanthomonadales	Stenotrophomonas	Col-0-45	Col-0-45
Gammaproteobacteria	Burkholderiales	Variovorax	Col-0-7, Col-0-36
Alphaproteobacteria	Sphingomonadales	Sphingomonas	Col-0-51
Bacteroidetes	Sphingobacteriales	Mucilaginibacter	Col-0-48
Bacteroidetes	Sphingobacteriales	Dyadobacter	Col-0-26

## Sheet: Supplementary Data 4
Supplementary Data 4 | List of differentially expressed genes between plants colonized with SynComCol-0 and SynCommfec.
Genes with differential expression were selected using |log2FC| > 1 and FDR < 0.05 (calculated based on Benjamini–Hochberg corrected Wald test). Note: GP is refering to GnotoPot. m: SynCommfec; C: SynComCol-0
				TMM (Trimmed Mean of M-values) normalized counts
Row-names	Symbol	GP_m-GP_C___log2FoldChange	GP_m-GP_C___padj	GP_C_1	GP_C_2	GP_C_3	GP_m_1	GP_m_2	GP_m_3
AT1G73260	KTI1	8.04605	0.000403452	2.94499	2	2.41984	10.2579	3.22246	6.43043
AT2G14610	PR1	6.69124	0.00126486	3.51115	6.51091	3.75036	11.8253	8.07479	12.7512
AT1G26390	FOX2	6.65654	1.9176e-05	3.34595	3.29471	3.23334	9.18307	5.17003	10.1663
AT2G34500	CYP710A1	5.85485	0.00180562	2	2.31291	2.74463	7.10696	3.22246	6.1513
AT1G32350	AOX3	5.82663	0.00967499	2.69313	2	2.41984	4.73615	2	7.57634
AT1G13300	HRS1	5.7382	0.00105616	4.64217	2.31291	3.59772	10.3009	5.17003	8.27164
AT5G19880	PER58	5.67176	0.00387247	2	2.56991	2	4.97528	4.24295	6.19912
AT4G37150	MES9	5.65883	0.0141352	2	2	2.41984	5.35988	3.37858	4.58275
AT4G31970	CYP82C2	5.46114	8.29784e-06	2.94499	2.56991	2	6.99496	5.12663	6.67552
AT3G28510		5.20629	0.00740026	4.41075	3.87356	2.41984	9.0399	5.03572	9.06775
AT1G14080	FUT6	5.06031	0.00128011	2.69313	2.31291	2	6.05449	4.15929	5.43055
AT5G39520		4.89351	0.0119663	5.5972	3.14474	3.23334	10.3966	4.88762	8.00189
AT4G39610		4.88668	7.53607e-06	2.3878	2.78797	3.23334	7.32644	5.25308	6.50842
AT4G37010	CEN2	4.86808	0.00108102	2.3878	2.31291	3.23334	6.87354	3.76562	6.57034
AT1G55390		4.8607	0.00709724	2	2.31291	2.41984	4.30651	3.87455	5.48301
AT4G21830	MSRB7	4.8236	0.0157269	2	2.56991	3.23334	5.03691	3.37858	7.43703
AT1G47890	AtRLP7	4.75875	1.71547e-05	3.15936	2.78797	2	6.76846	4.9387	6.46995
AT5G03435		4.71403	0.0481808	2	2.56991	2	5.20741	3.04736	4.53385
AT4G22070	WRKY31	4.65037	0.00586689	2.94499	2.31291	2	5.15279	4.07048	6.26052
AT5G44990		4.55863	7.7705e-05	2.94499	2.56991	2.41984	6.42094	4.72256	5.99751
AT5G56200		4.52133	0.0343619	2.3878	2.31291	2	4.5793	2.34106	5.13515
AT2G41280	M10	4.47065	0.0419718	2	2	2	3.52989	2	3.37688
AT4G38870		4.45711	0.035219	2.3878	2.56991	2	4.09101	2.84805	5.92352
AT5G40990	GLIP1	4.39609	0.0058485	2.3878	2.78797	2	4.87761	4.24295	5.82535
AT1G32560	LEA6	4.35497	0.0396623	2	2.31291	2.41984	3.90521	2.34106	5.2904
AT3G10320		4.35356	0.0441538	3.51115	2.56991	2	6.36196	3.37858	6.78404
AT5G23020	MAM3	4.34586	0.00195731	8.14986	5.35108	5.64205	11.8773	8.36818	11.6852
AT3G51860	CAX3	4.33789	0.00942105	6.83021	5.63041	4.43057	9.34715	6.01803	11.4473
AT4G13130		4.3054	0.00943714	2.94499	2.31291	2.41984	5.06676	3.22246	6.43043
AT1G13520		4.25041	0.000128574	3.15936	2.78797	4.01435	7.23079	5.08189	7.64701
AT3G04070	NAC047	4.18979	7.65026e-06	5.26829	5.63041	4.43057	10.3328	6.25812	8.76025
AT4G13660	PRR2	4.17546	0.00195868	3.34595	3.14474	2	7.30782	4.72256	4.88523
AT4G37070	PLP1	4.15113	0.0237721	2.3878	2.31291	2.74463	4.80861	2.84805	5.94237
AT1G02340	HFR1	4.14895	0.000370143	2.69313	4.05269	3.00958	7.27622	4.07048	7.54584
AT1G54575		4.12969	0.00471756	5.12265	2.97736	3.23334	7.51691	3.64778	9.01083
AT3G24300	AMT1;3	4.10695	0.00946634	2.94499	2.97736	2	5.28566	4.07048	6.49571
AT4G12480	EARLI1	4.09167	1.05261e-15	5.35781	5.08893	5.29015	9.74696	8.1952	9.2204
AT2G45220	PME17	4.05697	0.000181324	6.69933	5.79049	6.29113	11.1086	8.20566	10.2993
AT1G77640	ERF013	4.05333	0.0115947	4.96064	4.13455	5.29015	6.83936	5.81431	10.0996
AT4G08950	EXO	4.03974	0.00128011	7.7143	8.93771	8.36464	10.6282	10.1896	13.7739
AT5G02780	GSTL1	4.02353	0.00258551	2.94499	2.31291	3.00958	6.44387	4.24295	5.43055
AT2G25090	CIPK16	4.02341	0.000250533	4.23288	3.29471	2.41984	7.35092	4.77971	7.48283
AT1G56600	GOLS2	4.00903	0.00296322	4.13499	3.43055	3.88838	6.6939	3.97584	8.61502
AT4G00700		3.98413	2.56715e-07	4.7781	5.31642	4.33723	9.25128	6.46391	9.01083
AT1G15040	GAT1_2.1	3.93945	0.00113735	4.84155	4.13455	4.67906	9.46953	4.601	7.60028
AT2G37830	NA	3.93536	0.000863635	3.34595	3.43055	2.41984	6.46644	4.72256	6.90432
AT1G51860	AT1G51860	3.88912	0.00067646	4.49209	5.00436	3.23334	8.63164	6.04158	8.34787
AT2G25440	AtRLP20	3.88229	0.00117634	4.02996	3.87356	2.41984	6.54278	5.21215	7.93285
AT3G18250		3.83028	1.5561e-19	5.73723	5.48194	5.38649	9.78226	8.50155	9.19507
AT2G44910	ATHB-4	3.79971	0.0243879	2.94499	2.31291	2	4.84352	2.84805	5.3481
AT3G22600		3.7911	3.56378e-06	6.03736	4.48596	4.13019	9.00948	7.37631	9.28461
AT2G43570	CHI	3.77985	0.00740026	5.01669	7.54777	5.7903	10.1321	7.89897	11.1466
AT3G45330	LECRK11	3.77193	0.00294926	2.69313	3.14474	2	5.43047	4.72256	5.58253
AT1G76960		3.7696	0.00703658	6.89145	7.35633	7.25381	9.65661	8.31118	12.1859
AT4G13890	SHM5	3.75523	0.0366343	2	2.97736	2.41984	5.15279	3.64778	5.23029
AT4G25810	XTH23	3.73714	0.0011692	4.96064	4.35548	5.75464	7.53304	7.16736	9.85534
AT3G09940	MDAR3	3.69405	3.77939e-05	4.7781	5.31642	5.23946	7.86155	6.88438	9.75891
AT5G25240		3.68597	0.00493006	6.9787	6.55618	6.77328	8.67104	7.66118	11.7685
AT1G60130	JAL18	3.66571	0.00903635	3.34595	2.31291	2.41984	5.82918	4.32202	5.3481
AT2G29350	SAG13	3.66108	9.34123e-09	5.48246	6.00156	5.92472	9.32878	7.88601	10.1369
AT3G09270	GSTU8	3.66003	4.43136e-05	3.15936	3.29471	4.23742	6.53211	5.21215	7.64701
AT1G61800	GPT2	3.64546	0.0150545	2.69313	2.56991	3.427	5.66323	3.04736	6.48289
AT5G13080	WRKY75	3.63608	0.0268678	2.94499	2.31291	3.59772	6.63534	3.04736	5.88505
AT5G11210	GLR2.5	3.63115	0.00485699	3.34595	2.31291	3.88838	6.86507	4.72256	6.41701
AT2G37130	PER21 AT2G37130	3.62796	8.03343e-05	9.53705	8.38952	9.13444	13.229	10.7287	13.1098
AT5G20240	PI	3.6158	0.00315645	2.94499	3.87356	2.74463	7.34484	4.88762	5.06805
AT4G15610		3.61504	0.000519985	8.25263	6.71096	6.49937	11.9452	8.85726	10.6303
AT1G65610	KOR2	3.60158	0.00401605	3.51115	2.31291	2.74463	5.62361	4.98803	5.96099
AT4G11170	RMG1	3.58392	0.00220225	3.34595	4.28553	3.00958	7.76014	5.25308	6.135
AT1G53340		3.57788	0.00204929	2.69313	3.43055	2	5.23397	4.83467	5.97936
AT1G44130		3.56988	0.00180574	3.91669	2.56991	3.00958	5.73935	5.33162	6.88496
AT1G35140	EXL1	3.51932	0.012574	6.86115	9.07103	9.58632	9.45125	11.6884	13.5732
AT2G29460	GSTU4	3.5193	0.00359114	4.84155	4.42219	5.38649	6.77752	5.12663	9.60912
AT1G68620	CXE6	3.47559	5.50694e-06	4.96064	4.66191	6.01791	8.95665	7.12389	9.18719
AT1G63570		3.47475	0.030533	2.3878	2.97736	2.74463	3.90521	3.04736	6.26052
AT4G21840	MSRB8	3.45369	0.00938431	2.94499	3.7749	3.59772	6.18271	4.07048	7.31211
AT1G66700	PXMT1	3.43316	5.50694e-06	4.23288	3.43055	3.59772	7.07058	6.31722	6.85542
AT1G30220	INT2	3.4308	0.0434332	2.3878	2	3.00958	4.62014	3.22246	4.96116
AT2G36080	ARF31	3.42846	1.23109e-08	5.6335	5.88813	5.43235	9.27225	7.34825	9.53341
AT2G33130	RALFL18	3.41885	0.0217186	3.15936	2.31291	2.41984	5.51951	4.24295	4.53385
AT3G29035	NAC59	3.38469	0.00914723	7.78055	5.79049	6.13348	10.7121	8.28675	10.5535
AT1G76930	ATEXT4 AT1G76930	3.37727	3.26297e-13	10.3088	9.48013	10.5465	14.1978	12.7845	13.3119
AT1G26410	FOX4	3.37315	2.62248e-08	5.70347	4.7161	5.38649	8.99014	7.53409	8.75759
AT2G32660	AtRLP22	3.35657	0.0374819	3.15936	4.66191	2.74463	7.76924	4.88762	6.01543
AT5G24090	CHIB1	3.33392	0.00131656	5.31374	4.13455	2.41984	7.81394	6.77621	7.56421
AT3G55240		3.32523	2.68727e-08	6.87638	6.18564	6.34008	9.8189	8.29167	10.442
AT3G11340	UGT76B1	3.31432	0.000237464	4.32456	3.55469	3.427	7.49512	5.84141	6.26052
AT3G13950		3.31047	3.56378e-06	4.7781	5.45032	4.13019	8.37549	6.9728	8.33008
AT3G14280		3.29772	0.000895819	3.91669	5.04726	4.60089	8.16736	6.06476	7.98834
AT2G44480	BGLU17	3.29352	9.7047e-07	4.90232	4.42219	4.60089	8.30835	6.61286	7.76822
AT2G33080	AtRLP28	3.2833	0.0407486	2	3.9659	3.23334	6.59493	4.46824	5.94237
AT3G09960		3.27713	0.0326418	3.34595	2.56991	2.41984	5.62361	3.37858	5.43055
AT4G01430		3.27629	0.0382992	3.91669	2.31291	3.23334	6.09851	2.84805	6.68674
AT1G22110		3.26352	0.00220225	3.15936	3.55469	3.427	5.09601	4.83467	7.09334
AT1G67980	CCOAMT	3.2618	3.77939e-05	5.89508	6.04454	5.92472	10.1487	7.55879	8.48923
AT3G14060		3.22854	0.0314014	2.69313	4.21201	2.41984	7.18389	3.97584	4.76327
AT4G10500	DLO1	3.21944	0.0150709	2.94499	5.00436	4.33723	7.01807	4.66306	8.26041
AT5G38780		3.21941	0.00313781	4.49209	3.87356	3.59772	6.73166	4.88762	7.79958
AT4G01350		3.19647	0.0141352	2.3878	3.55469	2.74463	5.62361	3.51945	5.94237
AT5G46350	WRKY8	3.19218	9.03287e-05	4.56908	5.20715	3.88838	7.91996	6.25812	8.12254
AT5G45090	PP2A7	3.19214	0.0152137	3.65936	3.14474	2.41984	6.55336	4.83467	4.67583
AT5G48400	GLR1.2	3.18754	0.000714501	3.51115	3.87356	3.75036	6.75018	4.9387	6.9609
AT5G24240	PI4KG3	3.16185	0.000115618	2.94499	4.05269	3.75036	6.72231	5.81431	6.37598
AT1G13530		3.14145	0.00374876	3.15936	3.14474	3.00958	6.24932	4.77971	4.92369
AT1G33030		3.13472	0.00103047	3.91669	3.7749	4.23742	7.07793	5.17003	7.24534
AT1G29860	WRKY71	3.1272	0.000107342	5.17285	5.45032	3.59772	8.55998	7.07906	7.66415
AT1G51920		3.12703	0.00670827	4.84155	4.13455	2.41984	7.32644	5.84141	7.1431
AT3G53150	UGT73D1	3.09524	0.0187787	2.94499	3.55469	2.41984	5.978	4.24295	5.40359
AT5G11920	CWINV6	3.05537	4.20698e-05	5.92468	5.95725	4.23742	8.75137	7.47476	8.92573
AT5G45820	CIPK20	3.04399	0.00454857	3.91669	3.29471	3.427	5.93008	4.15929	6.98838
AT4G23700	CHX17	3.04173	3.7759e-05	6.69933	6.12685	5.18691	9.80236	7.60695	9.12252
AT5G38900		3.03694	6.42158e-11	6.37415	5.51288	5.85907	9.20505	8.05756	9.18719
AT5G57550	XTH25	3.03411	4.96636e-06	7.94845	6.83857	7.41096	10.7574	8.93793	10.9962
AT1G30700		3.00646	0.00247108	6.45752	5.20715	4.33723	9.49033	7.20956	7.73616
AT4G15280	UGT71B5	2.99975	0.00041524	3.15936	4.13455	4.23742	7.04831	5.4061	6.69788
AT5G41830		2.99054	0.00182905	2.94499	4.05269	3.00958	5.89722	4.9387	6.4569
AT1G08320	TGA9	2.97963	0.00848481	3.91669	3.7749	3.59772	7.4045	4.83467	5.37611
AT3G01970	WRKY45	2.96853	0.00207024	6.39545	5.08893	5.64205	9.2529	6.01803	9.12045
AT4G16260		2.95917	0.0245313	7.61793	6.54125	7.66257	9.83958	9.3453	11.0885
AT1G32960	SBT3.3	2.93656	0.00375628	3.34595	3.7749	4.33723	6.4776	4.601	7.15122
AT2G30750	CYP71A12	2.9265	1.055e-18	8.05267	7.42301	7.75571	10.8569	10.0543	10.9375
AT5G64810	WRKY51	2.9236	0.00117634	3.91669	4.05269	3.88838	6.72231	5.47692	6.95162
AT1G34060	TAR4	2.92151	0.010538	4.41075	4.42219	4.43057	5.99362	4.46824	8.33008
AT3G18550	BRC1	2.89587	0.00719644	3.65936	2.78797	3.427	5.66323	4.46824	6.18336
AT5G39610	NAC92	2.89028	0.0107307	6.45752	4.35548	4.95522	9.23329	5.25308	8.29383
AT4G15270		2.88758	0.0407004	2.94499	3.55469	3.00958	6.37395	3.76562	4.96116
AT1G26380	FOX1	2.8874	0.0166037	8.53283	6.36593	6.18797	10.4443	9.62412	10.6705
AT2G39410		2.88271	0.00158893	2.94499	4.05269	3.427	6.46644	5.36934	5.78413
AT3G26440		2.86365	0.00016176	5.52173	4.96014	4.33723	8.2958	6.37399	7.88003
AT5G48290		2.85477	0.00961169	2.94499	2.97736	3.00958	5.06676	3.97584	5.53362
AT1G21310	EXT3	2.85194	6.7174e-06	9.26065	9.95594	11.0322	13.3041	11.6577	13.6983
AT3G17790	PAP17	2.82988	0.00225913	6.0642	6.10671	5.07571	8.87252	7.29044	8.99059
AT5G62480	GSTU9	2.82155	0.0122088	4.56908	2.97736	3.00958	6.28785	5.4061	6.41701
AT2G28110	IRX7	2.80772	0.00210927	5.35781	5.73908	4.60089	8.84694	5.64011	7.97008
AT2G29110	ATGLR2.8	2.80281	0.000367729	6.19141	7.64874	6.66219	9.47092	8.99635	10.3767
AT5G51160		2.79482	0.0125399	3.51115	2.97736	3.23334	6.09851	4.07048	5.3481
AT5G46050	NPF5.2	2.79195	1.97555e-05	7.03407	7.03254	5.75464	10.0717	8.57603	9.3724
AT1G50040		2.7825	3.56707e-05	7.45506	7.86202	6.92535	9.41979	8.83047	11.251
AT3G04060	anac046	2.77538	4.12626e-05	6.33059	5.86433	5.33913	8.4425	7.07906	9.39653
AT4G11910	SGR2	2.75521	0.00876576	4.49209	3.66899	4.23742	7.27622	4.24295	6.90432
AT5G23160		2.75149	0.0499702	2.69313	2.56991	3.00958	4.09101	3.51945	5.2904
AT1G19610	PDF1.4	2.73764	5.0405e-07	7.3279	7.69669	7.26653	10.9564	9.40554	9.55195
AT1G11610	CYP71A18	2.7336	0.000171524	3.79375	3.43055	3.59772	6.15519	5.36934	5.96099
AT1G26420	FOX5	2.72546	3.30575e-05	8.10532	7.49451	6.24047	10.4068	9.58457	10.3698
AT5G57560	XTH22	2.71657	0.0187516	9.79519	10.9339	11.6533	12.0198	12.8497	14.7869
AT5G12420		2.71128	1.77596e-10	7.75606	7.28642	6.85974	10.201	9.20371	10.4152
AT5G09290	SAL4	2.70237	0.00349423	4.49209	6.04454	4.51825	8.37549	6.89735	7.73075
AT3G01175		2.70227	0.00946634	4.56908	4.7161	3.427	7.85301	5.4061	5.84552
AT4G30270	XTH24	2.70125	0.00518121	11.7752	10.3554	11.2048	14.0815	11.7023	14.6622
AT3G48020		2.69731	0.0244853	3.34595	2.78797	4.43057	6.32538	4.07048	6.38979
AT3G60966		2.69592	0.0173907	3.34595	3.14474	3.00958	5.70179	3.51945	5.50854
AT5G14000	anac084	2.687	0.0316346	3.51115	3.14474	3.427	6.46644	3.64778	4.99768
AT2G17740	AT2G17740	2.68543	4.43136e-05	7.534	6.91005	5.4768	10.0927	9.01729	9.17727
AT5G01250		2.66721	0.0434176	2.94499	2.78797	3.75036	5.51951	3.51945	5.76307
AT3G26830	PAD3	2.6539	0.000477553	7.89712	6.2786	7.59361	9.87482	8.57199	10.8271
AT3G46690	UGT76E4	2.6376	0.00418919	6.43712	5.73908	5.18691	9.15207	7.29044	8.27536
AT4G19970		2.63477	0.000804505	3.65936	4.21201	4.23742	6.24932	5.54442	6.97012
AT2G30840		2.63273	0.0022822	4.49209	3.7749	3.23334	6.57429	4.88762	6.57034
AT5G22570	WRKY38	2.60408	0.0150367	4.32456	5.35108	3.88838	7.31405	5.29288	7.66982
AT5G40900		2.60061	0.0217186	3.34595	2.78797	2.74463	5.43047	4.39698	4.19955
AT1G65510	STMP7	2.59606	3.13489e-06	6.23931	5.51288	6.87642	9.27545	8.20044	8.84787
AT4G21120	CAT1	2.59604	3.13489e-06	7.12612	6.6286	5.60248	9.59391	8.73256	8.90666
AT4G21230	CRK27	2.5933	0.00249219	4.13499	4.13455	3.23334	6.42094	4.9387	6.54589
AT4G12490	AZI3	2.59015	6.39998e-07	8.77551	8.70967	9.87907	12.4337	11.2377	11.4588
AT4G40020		2.58885	0.00220225	4.41075	3.29471	3.00958	6.15519	5.36934	5.94237
AT1G21910	ERF012	2.58246	0.0254279	7.54357	8.98813	8.69604	9.50403	9.9632	12.2467
AT1G67265	DVL3	2.57438	0.00264952	5.66891	4.81872	4.43057	8.25749	5.57703	7.53345
AT1G34180	anac016	2.55355	3.37641e-05	5.98212	6.52616	5.43235	8.88933	7.4219	8.86279
AT5G35580	PBL13	2.54224	0.00891956	3.51115	3.87356	3.00958	5.31083	4.72256	6.26052
AT2G14100	CYP705A13	2.5227	0.0374206	2.94499	3.9659	3.00958	5.99362	4.9387	4.96116
AT5G22540		2.51381	0.0393821	3.34595	4.60561	3.75036	6.54278	5.12663	6.50842
AT3G45410	LECRK13	2.49225	0.00236386	4.41075	4.86741	4.89098	7.99563	5.81431	6.37598
AT5G25910	AtRLP52	2.47306	1.09663e-05	5.48246	5.35108	5.23946	8.39327	6.68941	7.56421
AT5G45990		2.45706	0.0155956	4.41075	3.87356	4.60089	6.27512	4.66306	7.42367
AT1G16150	WAKL4	2.45697	0.00128011	5.77021	5.65836	3.75036	8.19127	7.17803	7.34791
AT5G13330	ERF113	2.45382	0.0256313	5.22136	3.87356	4.82374	7.90351	4.9387	6.82526
AT5G44575		2.41567	0.00112704	5.12265	4.48596	3.75036	7.29526	6.25812	6.52102
AT1G65690	NHL6	2.4133	2.20345e-05	6.71635	6.14672	6.58308	9.25777	7.93085	9.06775
AT5G01550	LECRKA4.2	2.40917	6.39998e-07	5.22136	5.16881	5.29015	7.64116	6.8713	7.82521
AT4G04409	NA	2.4083	0.0431514	3.15936	2.78797	2.74463	5.06676	3.37858	4.53385
AT5G38250	LRK10L-2.3	2.39021	1.27258e-07	5.26829	5.57284	5.18691	7.92405	7.021	7.78399
AT1G36060	ERF055	2.38848	0.000123031	5.17285	5.68577	5.33913	8.5038	6.71893	7.24534
AT4G32650	KAT3	2.3881	7.17383e-06	7.45506	7.12557	6.68131	9.88008	8.23149	9.80213
AT1G74650	ATY13	2.37485	5.97236e-05	5.35781	4.81872	4.51825	7.6262	6.59704	7.05053
AT1G68510	LBD42	2.36667	0.0344148	2.94499	2.78797	2.74463	4.73615	3.76562	4.26093
AT5G64100	PER69	2.36222	0.0321024	7.02042	6.7374	5.51992	9.91127	8.56794	5.92352
AT3G29575	AFP3	2.35899	0.00232868	5.40057	4.60561	5.43235	7.81833	5.868	7.82012
AT1G23120		2.3477	0.0117061	4.02996	4.96014	4.33723	7.47299	4.83467	6.49571
AT2G04040	DTX1	2.34218	0.00226588	6.09056	5.97957	4.23742	8.19803	6.89735	8.23769
AT3G61198		2.33667	0.0254631	5.80246	6.33163	4.43057	9.00756	7.49196	5.82535
AT4G20000		2.33246	1.43201e-15	6.81448	6.31417	6.01791	8.74215	8.74338	8.60618
AT2G43510	ATTI1	2.32491	0.000561165	7.04758	7.00015	7.24098	9.35624	8.05177	10.0922
AT5G67300	MYB44	2.31592	0.0353396	10.0615	10.7489	11.4516	11.7454	12.0658	14.2924
AT1G13540		2.31555	0.00027455	3.91669	3.66899	3.59772	6.06931	5.25308	5.48301
AT2G28755		2.31396	0.0393821	3.15936	4.35548	2.41984	5.77596	5.12663	5.2904
AT3G49780	PSK3	2.30988	9.8264e-07	9.7525	9.5358	9.82207	12.3342	10.968	12.352
AT3G21080		2.30796	0.000594473	6.93573	6.26048	5.56179	9.3817	8.09181	7.86034
AT1G36622		2.30423	1.84039e-11	5.95369	5.81553	5.56179	8.24121	7.64589	8.06347
AT1G07900	LBD1	2.30195	3.05477e-08	4.32456	4.48596	4.51825	6.4776	6.61286	6.46995
AT3G13090	ABCC6	2.29544	0.000407439	5.22136	5.08893	4.33723	7.64612	6.01803	7.11012
AT2G44380		2.28458	0.00141453	5.66891	5.91154	4.75321	8.38441	7.4219	6.94229
AT1G67520	AT1G67520	2.2818	3.40958e-06	6.62914	6.81393	6.31581	9.30706	8.01655	8.90185
AT1G51890		2.2727	0.00352176	8.63037	7.54777	6.85974	10.6907	9.10375	10.143
AT2G25470	AtRLP21	2.27199	9.02667e-06	5.6335	5.76502	4.89098	7.94831	7.36702	7.57634
AT3G28580		2.26996	4.34899e-05	4.56908	5.16881	4.95522	7.4277	6.23788	7.17533
AT4G21850	MSRB9	2.26918	0.0220888	5.80246	5.95725	6.47767	7.70899	6.53201	9.34254
AT5G06740		2.26175	0.0416453	3.65936	3.29471	3.427	5.72069	4.07048	5.43055
AT2G04100	DTX6	2.25735	0.00773578	4.23288	4.81872	4.01435	6.64526	5.17003	6.93289
AT2G40740	WRKY55	2.23436	0.0010714	4.71174	4.13455	3.427	6.20972	5.99408	6.23014
AT4G14640	CML8	2.21445	0.0201081	4.02996	3.14474	4.23742	6.20972	5.51107	5.26065
AT1G02470		2.21279	0.0310578	4.41075	4.48596	5.07571	7.56999	4.601	6.62972
AT4G08290		2.21067	0.00168623	8.62587	6.77617	7.60366	10.4856	8.52681	10.437
AT4G31875		2.20754	0.017009	4.13499	3.55469	3.23334	5.64355	4.601	5.92352
AT5G01740		2.19963	0.0132025	4.96064	5.04726	4.33723	6.08398	5.36934	7.88491
AT1G53625		2.18381	0.0067682	4.32456	3.87356	3.59772	6.24932	5.17003	5.84552
AT4G30120	HMA3	2.18022	0.0209769	2.94499	3.43055	3.427	4.44934	4.46824	5.53362
AT3G28540		2.17755	0.00204929	7.98403	8.17898	7.56301	10.1652	8.58407	10.7635
AT3G26470		2.17212	0.0109552	5.40057	3.55469	4.51825	6.86507	5.54442	7.11012
AT5G53870	ENODL1	2.16514	0.00967499	5.4421	4.66191	5.56179	7.4045	5.64011	8.00189
AT1G13340		2.16279	6.98143e-05	5.98212	6.52616	6.89292	9.04366	7.68381	8.81499
AT3G45970	EXLA1	2.1598	0.00108102	9.02135	8.9991	10.0321	10.5143	11.0653	12.4607
AT4G04293.1	NA	2.15798	0.000863635	7.2246	6.08628	6.43324	9.16937	7.66876	9.05698
AT4G15417	ATRTL1	2.14866	0.00471414	5.12265	5.08893	4.13019	7.32644	5.96973	6.90432
AT5G17330	GAD1	2.14448	0.00117634	7.65372	6.36593	7.03346	9.49583	7.73527	9.73882
AT1G77380	AAP3	2.13419	0.0176405	5.22136	4.28553	5.23946	7.43915	5.29288	7.31211
AT1G62510		2.11884	0.000598646	9.02135	8.14481	8.11334	11.3271	9.14239	10.5626
AT4G17215		2.11625	0.0171331	4.02996	3.55469	4.43057	6.43245	4.83467	5.84552
AT1G67920		2.11537	5.46096e-05	5.80246	5.16881	5.4768	7.70899	6.65927	7.88978
AT1G65484		2.09994	7.75605e-20	6.14186	6.38277	6.16098	8.36051	8.18466	8.28278
AT1G73870	COL7	2.0911	0.00113735	5.26829	4.66191	4.82374	6.86507	5.96973	7.43036
AT4G37520	PER50	2.08922	0.000739599	9.99676	9.27432	9.33186	12.5434	10.2616	11.2795
AT5G65600	LECRK92	2.07464	0.000653821	5.55996	5.04726	5.8251	7.61109	6.74786	7.85537
AT4G23450	AIRP1	2.07269	0.00041524	5.07064	5.28091	4.51825	7.32644	6.01803	7.11843
AT3G47480	CML47	2.06555	0.0159984	6.73318	6.51091	5.64205	8.79215	6.88438	8.77084
AT1G29715	NA	2.04897	0.00141602	6.47762	6.26048	5.01672	8.57823	7.833	7.44366
AT1G15520	ABCG40	2.04881	0.00105773	6.0642	6.04454	6.34008	8.58082	6.62849	8.50517
AT2G28200	ZAT5	2.04153	0.00233255	7.4752	6.93311	6.87642	9.41109	7.33877	9.71023
AT5G47590		2.03081	0.00246193	7.52436	6.18564	6.87642	9.42556	7.44857	9.29198
AT2G46150		2.03006	5.50694e-06	5.5972	6.08628	4.89098	7.63121	7.39472	7.63547
AT2G43000	JUB1	2.02818	0.000107319	6.16685	5.48194	5.13238	7.7828	7.0091	7.85537
AT2G28120		2.028	0.00104154	8.74265	8.31247	8.50539	10.226	9.0525	11.4295
AT2G28710		2.02664	0.000804505	5.77021	5.76502	4.82374	7.7647	6.71893	7.65275
AT4G22470		2.0222	0.0194319	3.91669	5.51288	5.07571	7.67063	6.25812	6.08496
AT4G01170		2.01651	0.0150709	3.91669	3.14474	3.00958	5.15279	4.66306	4.96116
AT5G49520	WRKY48	2.01273	0.000748312	6.45752	6.71096	7.62357	8.8209	8.66971	9.39653
AT4G19420		2.00774	0.00244695	11.8761	11.0063	10.1705	13.1562	11.7783	13.9056
AT2G25000	WRKY60	2.00324	7.37935e-05	7.18845	7.19399	6.24047	8.94061	8.06907	9.41183
AT1G14860	NUDT18	1.9863	0.0358609	5.52173	5.84014	4.23742	8.16736	6.44637	6.23014
AT4G21903		1.98455	0.000370822	6.23931	5.79049	5.8251	7.94429	6.94809	8.38969
AT1G02380		1.97729	0.00903635	4.71174	5.65836	5.68056	6.58465	6.25812	8.21073
AT3G12910		1.9772	0.030533	4.23288	3.55469	3.427	5.79392	4.88762	5.37611
AT5G06530	ABCG22	1.97476	4.17397e-06	9.34517	9.35123	8.83485	11.4753	10.0485	11.54
AT2G21840		1.96021	0.0180037	3.91669	4.7161	3.88838	6.34987	5.44194	5.92352
AT2G47440		1.9592	0.0387773	9.73798	10.3197	9.84979	10.8838	10.7795	13.0009
AT1G61440		1.95811	0.0386126	3.91669	3.55469	3.427	5.28566	4.32202	5.69799
AT5G38310		1.9547	0.00179318	4.7781	3.9659	4.23742	6.12713	5.81431	6.27546
AT3G20960	CYP705A33	1.95202	0.000206659	6.86115	6.92162	6.13348	9.11683	7.86636	8.52719
AT3G29639		1.94489	0.000107775	5.55996	5.16881	4.33723	6.95561	6.46391	7.25291
AT5G44260	TZF5	1.94364	0.000464129	9.73798	9.24005	8.81767	10.7453	10.2363	12.0998
AT1G58190	AtRLP9	1.93927	0.00131863	7.58123	6.80146	6.70018	9.68455	7.88601	8.86279
AT4G14130	XTH15	1.93914	0.0365103	4.13499	4.66191	4.23742	5.18036	5.08189	7.0592
AT3G26840		1.92543	0.0011692	7.64486	7.45522	7.27913	9.57586	7.79193	9.96198
AT4G32870		1.9236	0.0241166	7.49507	7.10541	7.2018	10.2293	7.77094	8.28278
AT4G31230		1.91981	0.0313948	3.91669	4.42219	3.427	6.19628	4.72256	5.55828
AT5G65090	IP5P5	1.91677	0.0161872	3.91669	3.66899	4.13019	5.54094	4.72256	5.97936
AT1G09480		1.90452	0.00190994	6.47762	6.04454	5.64205	8.13249	6.67442	8.4568
AT5G06570		1.90412	0.0321024	6.09056	5.16881	5.51992	8.43679	6.35531	6.61804
AT1G30730		1.90382	3.07209e-07	9.56551	9.2191	9.58885	11.7589	11.1558	11.079
AT5G45380	DUR3	1.88566	0.000225802	8.51834	9.16168	7.68169	10.4815	9.80188	10.8769
AT5G25260	FLOT2	1.88395	3.73814e-06	6.66466	6.26048	6.36394	8.74215	7.70609	8.1753
AT3G56200	AVT6C	1.87607	0.0173722	6.9502	7.05374	7.41096	8.03769	7.44857	10.0975
AT1G16400	CYP79F2	1.87197	0.00195868	8.62136	8.23572	8.47831	10.1858	9.04086	11.0532
AT4G25070		1.86188	0.0172244	5.5972	6.36593	5.38649	8.20476	6.9728	7.46989
AT3G50010		1.8598	0.00996447	5.48246	4.86741	4.33723	6.90693	5.81431	7.0592
AT2G26390		1.85943	0.00167128	4.96064	5.20715	4.67906	6.63534	6.35531	7.00641
AT5G49525		1.85518	0.00296322	3.79375	3.55469	3.88838	5.26005	4.77971	5.55828
AT5G44572		1.8536	2.20588e-05	9.25192	8.84653	8.10628	11.0373	10.1949	10.6062
AT1G61560	MLO6	1.85162	2.69492e-06	6.57417	7.04318	6.64282	8.91622	7.99258	8.68946
AT1G31820		1.84737	0.0054706	8.00497	7.15529	8.0849	9.65783	8.30633	10.2938
AT4G23280	CRK20	1.84724	9.8264e-07	7.5049	6.71096	6.38741	9.02857	8.67725	8.52407
AT5G53110		1.84228	3.10049e-05	6.43712	6.08628	5.64205	8.03769	7.30023	8.13898
AT5G39970		1.83514	0.0132025	3.51115	4.35548	3.23334	5.49776	5.17003	5.26065
AT4G12500		1.83221	2.8748e-07	7.7478	7.43921	8.09919	9.99031	9.48715	9.20095
AT1G18330	RVE7 AT1G18330	1.82771	0.000453103	7.33894	7.04318	6.62318	9.37127	7.77094	8.90906
AT1G02850	BGLU11	1.82528	0.0180344	9.51289	8.24957	9.76048	10.8585	9.50208	12.0102
AT1G79680	WAKL10	1.8192	0.0296428	6.51702	7.02183	7.06292	8.63911	7.99861	9.15117
AT4G37530	PER51	1.8183	0.00108584	7.7395	7.25931	7.52118	9.90508	7.88601	9.47795
AT2G44790	UCC2	1.81681	0.0419872	6.74981	6.75044	6.47767	9.53906	7.69127	6.50842
AT3G25290		1.81468	0.00866315	5.40057	6.04454	5.51992	6.72231	6.51528	8.3048
AT2G19190	FRK1	1.80703	0.0418479	8.39689	7.02183	5.95646	9.88218	8.72167	8.83026
AT2G30930		1.80221	8.03343e-05	11.1462	11.2241	11.0725	12.4256	12.1753	13.7315
AT1G18710	AtMYB47	1.79839	0.0132038	5.26829	5.04726	6.41051	7.07793	6.27809	8.22234
AT4G04490	CRK36	1.78841	0.00679611	5.52173	6.20472	4.82374	7.47855	6.58106	7.71986
AT4G27480		1.78698	0.000551341	6.16685	5.91154	5.75464	7.87427	6.88438	8.01531
AT3G10113	RVE7L	1.7861	0.000554344	6.78251	6.47993	6.21446	8.77417	7.26064	8.33008
AT1G07620	ATOBGM	1.77883	0.0113755	6.21556	6.16631	6.18797	8.28632	6.49836	8.31569
AT2G36090		1.77626	0.00360593	5.31374	5.418	5.23946	7.30155	5.868	7.37592
AT5G08150	SOB5	1.77483	0.0242886	5.86486	5.45032	6.70018	6.51055	7.53409	8.63254
AT2G35930	PUB23	1.77081	0.00264308	8.96904	8.84653	9.56589	10.0316	10.425	11.7375
AT4G08300		1.76604	0.0109799	7.91197	6.10671	7.53175	9.29134	7.9682	9.59429
AT2G42350	ATL40	1.75778	0.0151339	3.79375	4.7161	4.33723	6.14123	5.7867	5.67562
AT2G44370		1.7496	0.00277573	6.99274	5.88813	5.75464	8.33006	8.03427	7.61211
AT2G15060.1	NA	1.74666	0.0439866	4.96064	5.04726	3.59772	6.72231	4.9387	6.53351
AT1G56010	NAC021	1.72767	0.0037371	9.10129	8.15955	8.37054	10.8786	9.34766	10.3416
AT3G54150		1.72613	0.000102577	7.04758	6.71096	6.21446	8.45384	7.80575	8.74153
AT1G16420	AMC8	1.72304	0.034613	3.91669	3.55469	4.23742	5.66323	5.25308	5.03329
AT3G30120	NA	1.72065	0.034513	3.91669	4.81872	3.23334	5.54094	5.25308	6.01543
AT3G28890	AtRLP43	1.71668	0.00284731	6.61105	7.66948	6.36394	8.91417	8.52263	8.60025
AT1G51850	SIF2	1.71514	0.00415833	7.69725	7.54777	6.34008	9.69773	8.46717	8.4568
AT3G03470	CYP89A9	1.70182	0.0054789	10.493	9.66193	10.0153	12.1612	10.175	12.2655
AT4G13340	LRX3	1.70086	0.00737221	12.4176	13.0285	13.2324	13.4702	14.0342	15.5533
AT2G31020	ORP1A	1.6976	0.029619	7.91934	7.76254	7.4781	10.0068	9.02912	8.93518
AT5G45220		1.69434	0.038612	3.79375	3.66899	3.23334	4.94345	4.53615	5.16756
AT1G67810	SUFE2	1.68029	0.0105764	7.62696	6.41589	7.00339	8.92032	8.27189	8.95389
AT1G01070		1.67989	0.0405199	6.0642	4.96014	6.43324	8.24775	6.19651	7.52096
AT5G25250	FLOT1	1.6744	0.0149781	9.72752	10.386	10.1293	11.637	11.4003	12.1795
AT1G14520	MIOX1	1.66985	0.00608233	7.27143	6.60006	7.29162	8.38144	7.9682	9.42194
AT1G02920	GSTF7 AT1G02920	1.66539	1.46056e-05	12.1802	11.6845	11.3492	13.6746	12.8688	13.65
AT4G26120		1.66401	0.00817528	5.77021	5.65836	5.60248	7.96028	6.23788	7.07637
AT3G20100	CYP705A19	1.6605	0.0148216	8.15611	8.0425	7.89324	9.61806	8.69221	10.3002
AT4G15760	MO1	1.65848	0.000459227	11.7418	11.0734	11.173	12.7517	12.1214	13.7231
AT5G62150		1.65829	0.00775393	4.90232	4.13455	4.82374	6.4776	5.94497	5.90441
AT2G38530	LTP2	1.64816	1.533e-06	5.5972	5.73908	5.56179	7.38093	6.93557	7.25291
AT1G69810	WRKY36	1.6444	0.0037769	5.22136	5.38493	4.13019	6.77752	6.27809	6.52102
AT2G23290	AtMYB70	1.64004	0.00887351	8.93309	9.96436	9.19888	10.0192	10.7178	11.8628
AT4G39955		1.63966	0.0266152	6.78251	6.20472	6.80849	8.28314	6.62849	8.91861
AT1G48605	HAL3B	1.63844	0.000206657	4.96064	5.45032	4.60089	6.86507	6.49836	6.3194
AT5G24230		1.63526	0.0067109	5.80246	5.38493	4.89098	7.2826	6.44637	6.98838
AT1G61667		1.63205	0.00386644	6.55537	6.71096	6.52076	7.89522	7.06763	8.97464
AT1G29050	TBL38	1.63166	0.00858303	6.99274	7.16506	7.0185	9.11505	7.16736	9.01306
AT2G06255	EFL3	1.62797	0.0225138	5.26829	4.7161	4.51825	6.95561	5.29288	6.34797
AT2G18050	HIS1-3	1.62768	0.0469467	9.24607	8.18859	8.53196	11.151	8.33521	10.3416
AT5G37490	PUB21	1.62256	0.0319623	4.56908	3.66899	3.88838	5.64355	5.17003	5.50854
AT4G12080	AHL1	1.62044	0.00655578	6.37415	5.65836	5.98751	7.56477	6.58106	8.19509
AT4G27310		1.60954	0.0432019	4.90232	4.13455	4.23742	6.44387	5.12663	5.76307
AT5G63850	AAP4	1.60936	0.0302124	9.31475	7.47107	9.13096	10.3412	9.31662	11.1241
AT1G56550	RGXT3	1.60836	0.0373502	5.01669	6.02321	5.13238	6.89866	6.68941	7.31211
AT1G74590	GSTU10	1.60757	4.06916e-05	6.89145	6.86279	6.49937	8.38144	7.65355	8.75759
AT1G03850		1.60194	0.00296322	9.20445	8.45869	7.69115	10.7413	9.79323	9.75224
AT4G18010	IP5P2	1.59916	0.00528194	9.89014	9.80474	10.8435	11.2132	11.151	12.6607
AT5G57480		1.59689	5.0405e-07	7.25986	7.33051	7.38787	9.20337	8.38209	8.98605
AT5G44980		1.59538	0.0144767	5.12265	5.08893	4.67906	6.77752	5.54442	6.70894
AT3G15518		1.59264	4.0063e-10	6.49746	6.34888	6.79099	8.10398	8.13077	8.06777
AT5G57340		1.59253	0.00181121	8.11818	8.07396	7.52118	9.4972	8.4095	10.1266
AT1G72200	ATL11	1.59247	0.0389654	5.22136	5.08893	5.4768	6.7129	5.7867	7.35496
AT1G57630		1.5879	0.000105706	5.52173	5.48194	5.01672	6.84798	6.64397	7.04182
AT1G02930	GSTF6	1.58731	9.15117e-07	12.4283	11.7072	11.8323	13.7931	13.2082	13.7608
AT4G26050	PIRL8	1.58505	0.0399674	5.80246	6.12685	4.75321	7.77829	7.10165	6.30491
AT2G23100		1.58181	0.0110181	7.06097	7.60633	7.93367	8.14654	8.84058	9.88974
AT4G35180	LHT7	1.5816	0.0248542	5.31374	5.04726	5.07571	7.1702	6.19651	6.26052
AT2G39710		1.58135	0.0037371	6.41643	6.55618	6.97268	8.11474	7.11281	8.88001
AT5G57660	COL5	1.58037	7.27983e-05	11.2988	10.9246	10.6165	12.9986	11.7325	12.6504
AT3G22740	HMT3	1.57515	0.0213617	7.65372	8.0843	8.35871	8.9386	8.55981	10.545
AT4G15530	PPDK	1.57441	0.0139159	12.0603	10.6216	10.7344	13.2458	11.6501	13.2184
AT4G32280	IAA29	1.57403	0.00101052	5.98212	6.43217	5.71808	8.13953	7.39472	7.02422
AT3G09600	RVE8	1.57252	0.0347933	3.91669	4.28553	4.67906	5.81166	4.77971	6.135
AT4G04410.1	NA	1.57044	0.0294118	9.14281	8.98538	9.3499	11.3336	9.97548	10.5596
AT3G61160		1.56527	0.0049421	8.16234	7.45522	7.21498	9.69892	8.32084	9.30114
AT1G21510		1.56392	0.0209644	4.41075	4.48596	4.01435	5.49776	5.03572	6.24541
AT5G07100	WRKY26	1.56263	0.00250322	9.21347	8.36429	9.15851	10.8256	9.5042	10.8503
AT2G18660	EGC2	1.55652	0.0172863	7.2246	8.07396	6.36394	9.20169	9.03207	8.42364
AT2G46680	ATHB-7	1.5562	0.0406842	8.0392	6.81393	7.65292	9.03614	7.43973	9.92454
AT4G04830	MSRB5	1.55559	0.00679122	8.37024	7.16506	7.43369	9.23329	8.35414	9.88853
AT5G64260	EXL2	1.55455	0.000716578	11.7161	11.1596	11.9204	12.8834	12.4377	13.8588
AT4G38540	MO2	1.55156	0.0180037	6.64701	5.81553	6.31581	8.12542	6.48124	8.21848
AT1G23850		1.55089	0.00264343	6.35253	6.47993	6.34008	8.04896	7.0328	8.31569
AT3G59700	LECRK55	1.54388	0.00024455	7.02042	7.30422	6.98812	8.74677	7.92453	9.00635
AT4G37260	MYB73	1.53664	0.0032086	11.5616	12.0763	11.8414	12.6182	12.7173	14.2061
AT2G38860	DJ1E	1.53333	1.27455e-11	10.2545	9.92464	9.83279	11.7439	11.1931	11.6401
AT1G22500	ATL15	1.53135	0.0217542	10.1025	8.65524	9.38239	11.4788	9.90981	11.2472
AT3G25510		1.53113	0.00199851	6.21556	7.2684	6.34008	8.5038	7.70609	8.24531
AT4G30280	XTH18	1.52947	0.0381168	3.65936	3.55469	4.82374	4.91091	5.44194	5.7417
AT5G05320	MO3	1.525	2.99731e-05	8.32101	8.22174	8.04855	10.1152	9.1342	9.72528
AT4G01335		1.52323	0.0243879	4.7781	3.7749	4.23742	6.11289	4.98803	5.53362
AT1G65500		1.52077	1.93209e-06	7.93397	7.6626	8.03375	9.76073	9.25246	9.05265
AT1G72070		1.51911	0.00864511	5.35781	5.35108	5.13238	7.25693	5.91976	6.61804
AT1G54000	GLL22	1.51865	0.0274996	5.01669	5.68577	5.33913	6.52137	6.44637	7.28281
AT1G75750	GASA1	1.51833	0.00973759	13.2428	12.5629	13.2439	14.9587	13.183	14.9531
AT4G23215	NA	1.51513	0.00117634	6.28567	6.14672	6.5626	8.17765	7.21992	7.85537
AT1G15670		1.51429	0.017009	10.5605	9.96576	8.51607	11.7517	10.6331	11.6249
AT1G10020		1.51304	0.000538446	9.4379	10.0193	9.21536	10.681	10.5514	11.7635
AT5G38340		1.51172	0.0426774	5.55996	5.54318	4.75321	7.26982	5.81431	6.80479
AT4G20110	VSR7	1.51021	0.00379067	9.44046	9.37879	9.17884	11.2335	10.0324	11.0002
AT3G45290	MLO3	1.51006	0.0167031	7.60884	6.93311	6.64282	9.33032	7.64589	8.3265
AT1G61100		1.50929	0.000804505	11.0061	11.1614	10.8884	11.9634	11.8912	13.2816
AT1G70990		1.50623	0.0494595	4.32456	4.05269	3.23334	5.15279	5.12663	5.2904
AT1G10340		1.50133	0.0122085	9.53944	9.7211	9.14824	11.4358	10.5297	10.8397
AT1G63090	PP2A11	1.49902	0.00092453	8.98669	9.03685	9.08863	10.1959	9.72395	11.2381
AT2G41510	ATCKX1	1.49364	0.0498519	4.90232	4.54702	5.01672	6.56386	4.98803	6.50842
AT3G26210	CYP71B23	1.49046	0.00311041	9.93265	9.4624	8.77826	11.512	10.2566	10.8105
AT5G67480	BT4	1.48911	0.00327249	11.9195	11.8522	11.8966	12.7192	12.5762	14.22
AT5G20960	AAO1	1.4878	5.83165e-05	9.62757	9.30337	8.88105	10.8702	10.1345	11.1643
AT1G11380		1.48366	0.000793919	9.19233	9.22845	8.6434	10.2986	9.71848	11.1733
AT5G42250		1.48282	0.000644698	7.2829	7.11552	6.87642	8.55472	7.83974	9.03299
AT4G03060	NA	1.48195	0.0134431	7.87454	8.30807	7.80883	9.3517	8.26189	10.2117
AT1G17745	PGDH	1.48178	0.0245313	8.7175	8.98262	8.59884	9.447	9.51055	11.1184
AT4G11500	NA	1.48088	0.0290161	4.41075	4.42219	3.427	5.20741	5.4061	5.65291
AT1G03300	DUF1	1.47903	0.0146864	7.43463	7.59914	7.09178	8.24775	7.86636	9.72255
AT4G03320	TIC20-IV	1.47586	0.0489295	5.77021	4.96014	4.60089	7.04831	5.4061	6.76298
AT3G19660		1.47429	0.000952115	6.16685	6.18564	6.26603	7.81394	7.0091	7.89946
AT4G32940	GAMMA-VPE	1.47313	0.0138592	13.0906	12.5865	12.3278	14.2825	12.7262	14.8157
AT5G24160	SQE6	1.4706	0.0350473	8.52802	9.1246	9.3136	10.1917	9.03793	11.3531
AT2G39980		1.46171	0.0279598	8.95477	7.80691	8.0188	9.83525	8.91579	10.3202
AT5G08240		1.45876	0.00264871	7.2006	7.93237	8.55805	9.64922	8.81688	9.70333
AT1G30720		1.45831	0.0108712	10.7748	9.74247	9.89962	12.2155	11.3499	11.231
AT3G16770	RAP2-3	1.45587	0.00864511	13.2371	12.6354	12.3323	14.6831	13.124	14.4788
AT3G50840		1.45527	0.0134431	9.5865	8.73941	8.83057	10.9206	9.51896	10.8403
AT4G11890		1.44486	0.00120637	7.64486	8.0425	7.62357	9.69415	8.74696	9.02637
AT5G54380	THE1	1.43589	0.0144237	10.7707	11.0286	11.0405	11.5979	11.4816	13.3016
AT1G16410	CYP79F1	1.43554	0.00848481	12.1219	12.2903	12.3916	13.3144	12.8784	14.4512
AT5G25820		1.43439	0.00497499	6.37415	6.64265	5.51992	8.09314	7.14579	7.53345
AT4G27260	GH3.5	1.42893	0.0058485	8.18697	7.33051	7.90142	9.96179	8.46717	8.92573
AT4G11070	WRKY41	1.42497	0.00906878	4.90232	5.65836	5.13238	6.4776	6.37399	6.90432
AT2G21188		1.42479	0.0389654	5.40057	5.20715	5.85907	6.98718	5.70054	7.38284
AT3G29034		1.42365	0.00494778	6.6821	6.41589	6.13348	8.00337	7.30023	8.01085
AT5G26690	HIPP02	1.42283	0.0054789	5.4421	5.35108	5.33913	6.78651	6.41063	6.88496
AT5G40690		1.41908	0.000197352	7.98403	8.5056	7.6432	9.55758	9.15864	9.71845
AT3G51440	SSL6	1.41604	0.0150545	7.1388	7.25931	7.12008	8.90387	7.66876	8.82264
AT5G40240		1.40812	0.00906878	8.47399	8.12992	8.18206	9.93675	8.41402	10.1225
AT5G64170	LNK1	1.40785	0.00310899	6.41643	7.04318	6.9413	8.13953	7.37631	8.7629
AT2G18690		1.40459	0.00158893	9.67406	9.1271	9.07424	11.105	9.98766	10.8378
AT1G47480	CXE2	1.39629	0.00194306	6.73318	6.83857	6.41051	8.06753	7.93085	8.10172
AT4G02330	PME41	1.39552	0.00142745	8.88872	9.79376	9.54777	10.3818	11.239	10.8008
AT1G59930		1.39178	0.000125517	6.64701	6.44827	6.58308	7.68513	7.70609	8.26791
AT1G10140		1.38827	0.00465975	7.94845	7.08496	7.53175	9.07705	8.03427	9.36892
AT4G23150	CRK7	1.38714	0.00795958	6.43712	7.59914	6.79099	8.53082	7.77094	8.70886
AT5G03360		1.37942	0.00782903	8.25845	9.13955	8.15496	9.4765	9.52733	10.5883
AT5G43270	SPL2	1.37497	0.00325981	9.2343	9.39133	8.75137	10.3465	9.62801	11.1738
AT1G28660		1.37283	0.00119045	8.85068	8.96314	8.21524	10.1188	9.35002	10.5272
AT5G07780	FH19	1.37177	0.0199555	5.07064	6.04454	5.18691	7.13541	6.29779	6.85542
AT4G37900	GRDP2	1.36794	0.00958104	7.07424	6.51091	6.58308	8.57823	7.63819	7.83533
AT2G20142		1.3592	0.00167681	6.92112	7.56264	7.13403	8.88933	7.87294	8.7469
AT4G37240		1.35773	0.0405199	7.34989	8.46661	7.90142	8.06384	9.18002	10.0677
AT2G46270	GBF3	1.35748	0.000790863	6.83021	7.60633	7.21498	9.01332	8.27686	8.35493
AT2G05380	GRP3S	1.35681	4.29871e-05	14.2407	13.7266	14.3651	15.4432	14.9071	15.9441
AT3G22460	OASA2	1.34997	0.00113735	8.87741	8.29478	8.67235	10.4307	9.39871	9.90905
AT1G03870	FLA9	1.34901	0.0434435	10.8178	11.5003	10.8935	11.2796	11.7193	13.4185
AT5G59530		1.34778	0.0278451	6.01	5.86433	6.29113	7.39865	6.46391	7.87022
AT3G15510	NAC056	1.34194	0.0216771	9.70211	8.82819	8.8975	10.5584	9.59456	11.0843
AT5G47560	TDT	1.3416	0.0107307	11.8108	10.9021	11.1074	13.0496	11.5949	12.9572
AT4G02540		1.34154	0.00220225	9.91063	9.85541	9.53206	10.6144	10.5108	11.821
AT4G39070	BBX20	1.34058	0.000274516	8.76327	8.03186	7.70989	9.85249	9.17204	9.5928
AT1G05300	ZIP5	1.33992	0.0209769	9.47087	8.67247	7.95739	10.6816	9.60646	9.99057
AT3G04720	PR-4	1.33985	0.00113735	11.8973	11.2769	11.3898	12.5294	12.6197	13.3585
AT3G13790	CWINV1	1.33968	1.62003e-07	11.1587	10.9353	11.0172	12.751	12.0242	12.2604
AT1G23840		1.33899	0.000653821	8.44364	8.76534	8.36464	10.3258	9.34766	9.75224
AT1G62800	ASP4	1.33742	0.00136418	7.60884	7.21295	6.87642	8.4425	8.09744	9.03518
AT1G55265		1.33588	0.000764778	8.77551	8.25415	8.56836	9.97563	9.20109	10.25
AT2G41190	AVT1A	1.33311	0.017958	6.61105	6.44827	6.49937	8.2958	6.79019	7.96086
AT2G43100	IPMI2	1.33169	0.0469467	10.5699	10.3263	10.553	11.2876	10.8319	12.6655
AT3G51330		1.33137	0.00023042	9.64768	9.65675	8.96146	11.0732	10.391	10.806
AT4G15258	SNOR37-2	1.32267	0.0405049	4.23288	4.28553	3.75036	5.47568	5.29288	4.84571
AT3G29810	COBL3	1.3192	0.0363899	6.86115	6.55618	7.00339	8.24121	6.92294	8.64698
AT1G65860	FMOGS-OX1	1.31233	0.0025992	9.32589	9.29894	9.55038	10.5531	10.0177	11.2651
AT2G23690		1.31086	0.0173722	4.02996	5.08893	5.38649	5.68264	6.54855	6.06789
AT1G45145	TRX5	1.30863	0.00757626	9.72332	9.77154	9.71945	11.3217	9.90178	11.4572
AT1G24530		1.30454	0.0179505	8.7175	8.67589	7.70989	9.13103	9.28982	10.4144
AT1G64400	LACS3	1.30314	2.62248e-08	10.3853	10.4016	10.2056	11.9502	11.2624	11.6073
AT1G13700	PGL1	1.30125	3.56707e-05	9.17087	8.99636	8.62376	10.1514	10.0147	10.5146
AT4G02075	PIT1	1.29569	0.0375455	9.17087	8.28136	8.31654	10.559	8.92532	9.88731
AT5G59680		1.29488	0.040007	7.73115	7.92088	6.60327	9.18477	7.98044	8.97693
AT2G15810.1	NA	1.28779	0.00813195	5.5972	5.57284	5.18691	7.23079	6.23788	6.3194
AT4G18250		1.28463	0.0189295	8.35944	9.00998	8.22178	9.88323	10.0354	9.59876
AT3G26500	PIRL2	1.26897	4.0063e-10	9.07514	9.13458	9.09577	10.5292	10.1495	10.3888
AT5G53970		1.26756	0.0399011	7.59049	7.93808	7.30401	9.68576	7.76388	8.55809
AT5G24290	MEB2	1.26661	0.0238308	6.03736	6.10671	6.04768	7.38686	6.48124	7.70337
AT4G36900	RAP2-10	1.26581	0.0144218	8.21719	7.33051	7.65292	9.31174	8.01059	9.39482
AT2G41410	CML35	1.26348	0.00493739	10.7522	10.6523	10.9389	11.9323	11.2891	12.6183
AT2G07667		1.26073	0.0115947	5.55996	5.12942	5.18691	6.56386	5.868	6.81506
AT1G72430	SAUR78	1.25345	0.0475047	10.5827	11.1712	11.1345	11.3718	11.3243	13.1804
AT5G67140		1.25264	0.0117282	5.12265	6.04454	5.01672	6.83068	6.27809	6.81506
AT3G59060	PIF5	1.25244	2.64036e-05	10.7849	10.4771	10.1688	11.929	11.2921	11.9355
AT1G69260	AFP1	1.25115	0.0268678	7.73115	6.97815	7.46712	9.13103	7.77797	8.73883
AT2G39200	MLO12	1.24785	1.0347e-07	8.78361	8.76534	8.75137	10.2603	10.0441	9.65128
AT1G13448		1.24701	0.0335865	5.77021	5.48194	5.29015	6.97148	5.868	6.98838
AT1G62810		1.24618	0.0066469	10.413	9.7603	9.82637	11.51	10.3409	11.6495
AT3G13437		1.23961	0.00184205	6.76625	7.12557	6.85974	8.43393	7.9682	7.96086
AT5G26340	STP13	1.23956	7.7705e-05	11.6417	11.3749	11.8604	13.081	12.4252	13.0376
AT3G13310		1.23948	0.000274516	9.76073	9.61636	9.01141	10.8932	10.217	10.9746
AT4G18170	WRKY28	1.23944	0.00212263	7.5997	7.25931	6.98812	8.99403	8.25183	8.1673
AT4G01910		1.2388	0.0192771	6.57417	6.9558	5.68056	8.15003	7.40383	7.42367
AT3G16030	CES101	1.2386	0.000145044	8.45889	9.19307	8.57348	10.0429	10.0087	9.98604
AT1G26200		1.23601	0.0304595	5.95369	5.86433	5.01672	7.28894	6.53201	6.57034
AT4G08930	APRL6	1.23149	0.00479207	8.56138	8.60227	8.16858	9.40234	8.96897	10.3238
AT3G02020	AK3	1.22516	0.0384541	11.9518	11.8409	12.0391	12.9348	12.1255	13.9069
AT4G36640		1.22411	0.0195575	6.49746	7.11552	6.52076	8.04146	7.021	8.41354
AT5G07760		1.22346	0.0149251	5.834	6.75044	5.4768	7.4045	7.16736	7.35496
AT1G71910		1.22245	0.0467021	6.0642	5.418	5.38649	7.20418	5.91976	6.99743
AT4G12030	BASS5	1.21301	0.00418719	9.55845	9.55822	9.3499	10.9155	9.80188	11.0816
AT1G24145		1.21105	0.00143739	7.94123	8.03719	8.63361	9.53507	8.99635	9.68665
AT2G32020		1.20925	0.041908	5.31374	5.16881	4.43057	5.82918	6.33639	6.19912
AT4G14020		1.20871	0.00207318	9.39888	8.43061	8.94573	10.2891	9.60843	10.4972
AT5G67390		1.20835	0.0217186	5.52173	5.79049	4.89098	6.97935	6.13214	6.52102
AT1G14780		1.20236	0.0138592	6.09056	5.71267	6.21446	7.4277	6.70424	7.26045
AT4G05590		1.20183	0.00441537	7.43463	7.69669	7.106	8.71177	7.88601	9.02637
AT1G69450		1.1997	0.0125399	9.47838	9.20259	9.34091	10.8901	9.459	10.8622
AT2G35060	KUP11	1.19178	0.0012546	9.58186	9.38089	9.48931	11.0321	9.92413	10.8384
AT5G20110		1.19095	0.0158999	7.64486	7.05374	6.85974	8.44534	7.61482	8.85783
AT1G14870	PCR2	1.19061	0.00117809	9.30634	9.03418	9.55815	11.034	10.2616	9.99171
AT1G59920		1.18955	0.00160259	6.43712	6.33163	6.62318	7.42193	7.39472	7.96086
AT1G29280	WRKY65	1.18475	0.00493739	6.64701	6.60006	6.5626	7.88688	7.10165	8.08908
AT4G34000	ABF3	1.18284	2.64423e-05	8.94035	9.02079	8.55805	10.1035	9.6569	10.2632
AT2G41250		1.17666	0.00375628	7.52436	7.37329	7.67216	8.78991	7.9118	9.10379
AT5G23010	MAM1	1.17596	0.0118947	13.5724	13.3579	13.2872	14.4682	13.8205	15.1628
AT5G49360	BXL1	1.17206	0.00807696	15.0026	14.2772	14.0393	15.615	14.9992	16.1693
AT3G26220	CYP71B3	1.16894	0.00632432	10.3462	10.1257	9.46469	11.6552	10.5087	11.1862
AT4G36670	PLT6	1.16818	4.0063e-10	10.9315	10.9782	11.1101	12.4026	11.8396	12.2257
AT1G22890		1.16569	0.000868408	11.2404	10.9636	11.095	12.8441	11.9608	11.7556
AT5G57010	IQM5	1.16434	0.0363626	5.12265	5.2445	6.07685	6.59493	6.74786	6.54589
AT1G49000		1.1643	0.0132414	8.09233	7.43113	7.4998	9.20001	8.9062	8.32291
AT2G33060	AtRLP27	1.16028	0.00349423	8.47399	8.21235	7.78251	9.70487	8.64301	9.45022
AT3G09020		1.15613	0.000644698	9.28082	9.23774	9.00004	10.3496	9.88235	10.652
AT2G16790		1.15514	0.0308918	6.39545	5.418	5.92472	7.2826	6.84476	7.02422
AT3G50740	UGT72E1	1.15125	0.000601015	11.6322	11.005	10.9703	12.6111	12.0239	12.4596
AT2G39210		1.14985	0.000688739	10.8384	10.8356	10.7149	12.2725	11.6752	11.8191
AT1G33720	CYP76C6	1.14531	0.0434192	7.90456	8.54729	7.7647	8.85979	8.69963	9.88488
AT3G58990	IPMI1	1.14482	0.00105773	9.71275	9.91019	9.98673	10.9787	10.4227	11.4613
AT3G26280	CYP71B4	1.1448	0.021398	11.2594	10.387	10.3883	12.1012	10.9894	12.259
AT1G22530	PATL2	1.14433	0.022205	11.6926	11.862	11.7999	12.1958	12.3696	13.713
AT3G60580	ZAT9	1.14372	0.00168923	5.4421	5.63041	5.29015	6.75935	6.35531	6.4569
AT3G61060	AtPP2-A13	1.14225	0.0243277	11.7988	11.1802	10.4042	12.5951	11.6625	12.6737
AT1G21520		1.14178	0.000217425	8.11818	8.53604	8.03375	9.6256	9.16401	9.31024
AT3G19710	BCAT4	1.14079	0.0383102	11.8275	11.8271	11.929	12.608	12.1262	13.7622
AT1G51800	IOS1	1.13688	0.0407059	9.02478	8.03719	7.54225	9.88218	9.30936	9.07631
AT2G38870		1.13353	0.0011692	9.91063	9.26071	9.64349	10.8912	10.6985	10.674
AT1G69610		1.13337	0.0347933	5.98212	5.86433	6.26603	7.47299	6.21734	7.37592
AT3G21780	UGT71B6	1.13256	4.75584e-09	7.3279	7.65569	7.55267	8.71648	8.46717	8.70611
AT5G44910		1.13225	0.0324306	7.69725	7.2035	6.68131	8.69991	8.20044	8.12254
AT1G21920		1.13045	0.0192528	11.3392	10.9159	10.4383	12.6104	11.2485	12.0491
AT1G80830	NRAMP1	1.12863	0.0324581	9.82099	9.31877	9.76048	11.0093	9.87581	11.1374
AT1G21120		1.12772	7.74362e-15	9.54422	9.55265	9.69848	10.7401	10.796	10.6289
AT2G26560	PLP2	1.12674	0.00531273	11.0156	11.5422	11.3737	11.9336	12.1528	13.0273
AT1G48260	CIPK17	1.12626	0.0308918	5.73723	5.51288	5.13238	6.48867	5.91976	6.99743
AT4G23140	CRK6	1.12494	0.0308918	8.93672	10.3554	9.54517	10.9554	10.7645	10.829
AT1G17860	KTI2	1.12355	2.2203e-06	8.9902	8.87658	8.88518	10.2859	10.0456	9.71709
AT2G42360	ATL41	1.12042	0.000424924	6.23931	6.43217	6.82577	7.59068	7.36702	7.80475
AT1G80440		1.12002	0.00111174	13.3735	12.9144	12.5518	14.122	13.6431	14.442
AT1G77920	TGA7	1.11814	0.0096933	8.27578	7.83166	7.88502	9.1275	8.36352	9.59876
AT4G34230	CAD5	1.11756	0.00951192	9.04176	9.05798	9.20549	10.2724	9.37109	10.7019
AT2G45830	DTA2	1.11266	0.030533	7.03407	6.2786	6.73719	8.09314	7.0904	7.99738
AT1G64170	CHX16	1.11244	0.0252727	8.12457	8.23108	7.21498	9.21007	8.91898	8.92573
AT1G77330		1.1118	0.0472646	5.07064	4.42219	4.33723	5.81166	5.33162	5.67562
AT4G39940	APK2	1.10974	2.61584e-05	11.5797	11.5928	11.6484	12.5141	12.3803	13.1361
AT3G03780	MS2	1.10628	0.0178953	11.6506	12.0659	11.9449	12.3307	12.6711	13.661
AT2G31750	UGT74D1	1.10586	0.00189776	8.09884	8.30807	7.90142	9.14159	8.59605	9.68245
AT2G44890	CYP704A1	1.10465	0.0217186	5.95369	5.81553	5.43235	7.04831	6.27809	6.94229
AT1G49160	WNK7	1.10409	0.0066469	8.54718	7.7101	7.98842	9.4038	8.63915	9.46496
AT5G42830		1.10182	0.0330271	8.18085	8.932	7.98072	9.8189	9.51476	9.14914
AT2G21180		1.10049	0.0285079	6.37415	6.97815	6.31581	8.12896	6.93557	7.66982
AT3G12830	SAUR72	1.09717	0.000644989	7.68865	7.59914	7.96521	8.81871	8.63915	9.03299
AT1G65845		1.09427	0.000714501	10.6618	10.1081	10.5452	11.9088	11.3929	11.2604
AT1G75770		1.0942	0.00946634	7.18845	7.03254	7.24098	8.25749	7.44857	8.70335
AT1G02610		1.09325	0.0284092	9.56786	8.87955	8.53196	10.6207	9.32144	10.2097
AT3G20250	APUM5	1.09324	0.0150367	11.0787	10.6756	10.4921	12.1829	11.0082	12.1202
AT3G62860		1.09266	0.00350317	8.82344	8.28585	8.41119	9.74235	8.91579	9.96775
AT1G57680		1.09212	0.00102973	11.0663	11.3696	11.1293	12.0076	11.8168	12.8237
AT4G32480		1.09146	0.00842908	11.3911	11.4139	11.3671	11.9853	11.975	13.1471
AT2G39435		1.09013	0.0406842	6.99274	6.51091	6.66219	8.04521	6.7621	8.19115
AT5G51550	EXL3	1.08295	0.0488192	12.6995	12.8022	12.2366	12.8018	13.1495	14.5022
AT3G49210		1.08198	0.0220694	7.88211	7.13554	7.18849	8.93253	7.83974	8.53963
AT5G43780	APS4	1.08161	0.00396369	11.2974	11.197	11.5009	12.7243	11.9021	12.5061
AT1G12990		1.07922	0.0201773	8.65706	9.17867	8.99623	9.47927	9.51266	10.7307
AT5G55560	WNK11	1.07646	0.0055559	6.33059	6.83857	6.47767	7.84442	7.28057	7.65275
AT1G76590		1.07541	0.0105496	11.0538	10.4994	10.5387	12.0189	10.9448	12.1445
AT5G63160	BT1	1.07344	0.000963452	13.3646	13.1987	13.0825	14.7752	13.8734	14.0679
AT2G33710		1.07302	0.0198379	6.43712	5.45032	5.98751	6.90693	6.9102	7.24534
AT3G25990	GT-4	1.0716	0.0376287	5.12265	5.60192	5.43235	6.52137	6.27809	6.38979
AT5G40720		1.06923	0.0179083	9.48584	9.22378	8.67712	10.5812	9.50208	10.3957
AT5G13210		1.06637	0.00112003	7.30558	7.47107	7.74666	8.74907	8.05756	8.77873
AT3G43850		1.06301	0.0290798	7.69725	7.11552	6.98812	8.43965	7.66876	8.72529
AT4G14746		1.05912	0.0469467	8.72593	8.38952	8.74684	9.92661	9.41459	9.65414
AT2G47130	SDR3A	1.05664	0.000967322	8.16234	8.58782	8.01127	9.54835	8.99635	9.3724
AT3G51430	SSL5	1.05621	0.0287824	10.0227	9.50727	9.75372	11.2539	9.80015	11.051
AT2G26650	AKT1	1.05548	0.0152269	9.04176	8.58418	8.78269	10.3922	9.459	9.54116
AT1G52200	PCR8	1.05495	0.00275904	10.6507	9.70611	9.81343	11.3886	10.8736	11.2117
AT3G44300	NIT2	1.0538	0.00951192	9.84441	10.2178	10.2527	11.5107	10.2778	11.4194
AT3G54420	EP3	1.05312	0.0116468	6.66466	6.02321	6.71881	7.63619	7.0904	7.72531
AT5G56100		1.04897	0.0179083	10.1782	9.08654	9.22842	10.9211	10.2001	10.6726
AT5G62130		1.04724	0.00553905	8.49387	8.70967	8.70074	9.80679	9.0496	10.0086
AT1G68440		1.04421	5.83165e-05	10.1074	10.2776	10.0958	11.026	10.8695	11.6087
AT5G58350	WNK4	1.04391	0.00414227	10.1266	9.71446	10.1083	11.4426	10.4239	11.0624
AT2G27830		1.04306	0.0032086	11.2702	10.7001	10.8339	12.2034	11.4212	12.23
AT2G21550		1.04032	0.0452163	4.84155	5.20715	5.23946	6.24932	5.81431	6.06789
AT1G30900	VSR6	1.0379	0.0297414	7.65372	8.25415	7.09178	8.92644	8.37283	8.94456
AT5G61070	HDA18	1.03711	0.00887351	5.89508	6.54125	5.95646	7.00271	7.36702	7.11843
ATMG00660	ORF149	1.03601	0.0478155	6.43712	6.12685	6.41051	6.96357	6.73346	7.96548
AT2G29120	GLR2.7	1.03261	0.0405049	9.32311	10.0287	9.64105	10.5332	10.2118	11.2295
AT2G15390	FUT4	1.03192	0.0118719	9.929	10.4731	10.2843	11.1009	10.8387	11.7354
AT1G05340		1.03112	0.0322008	7.91934	7.21295	8.31041	8.9646	8.29167	9.26789
AT1G62300	WRKY6	1.02843	5.12941e-06	9.98802	10.0657	10.1241	11.2741	10.9901	10.9723
AT4G32790		1.02774	0.0131919	8.35944	8.6448	8.56836	9.22504	9.01134	10.1451
AT2G45510	CYP704A2	1.02653	0.0149459	9.68708	9.59302	9.07062	10.8617	9.87089	10.5868
AT4G01010	CNGC13	1.0252	0.000206657	9.16469	8.71301	9.16871	10.2867	9.62217	10.1512
AT5G37710		1.02046	0.0094588	8.88119	8.82511	8.42259	9.55495	9.1232	10.2883
AT2G02930	GSTF3 AT2G02930	1.01911	0.000403452	10.7553	10.5692	10.1956	11.7646	11.1799	11.6198
AT1G04240	SHY2	1.01873	0.0207656	9.37228	9.43439	9.00763	10.08	9.64925	10.8843
AT1G23040		1.01727	0.0442847	7.10041	7.01103	7.12008	8.14654	7.0904	8.59431
AT1G73480		1.01537	0.0390828	7.82046	7.47892	8.44514	8.74677	8.71069	9.36193
AT5G67340	PUB2	1.01424	0.00193671	8.29857	8.6587	8.72857	9.72841	9.5042	9.49561
AT1G14280	PKS2	1.01159	0.0320961	9.36959	9.46636	8.53722	10.0882	9.5042	10.7171
AT3G50140		1.01037	7.94885e-05	7.79664	8.01033	7.37619	8.56522	8.74696	8.9281
AT3G09520	ATEXO70H4	1.01005	0.00524403	6.28567	6.18564	6.34008	7.09252	7.14579	7.45683
AT5G65380	DTX27	1.00924	0.0049421	10.5199	10.4523	10.3839	11.3213	10.8184	11.9968
AT3G13810	AtIDD11	1.0084	0.0238191	9.00759	9.0395	8.42259	10.2367	9.10655	9.98604
AT4G09420		1.00798	0.000996428	6.78251	6.78887	6.79099	7.8658	7.30023	8.0286
AT2G31990		1.00515	0.0159696	7.2006	7.35633	7.14784	8.50924	7.79885	8.27164
AT3G27210	Y-2	1.00386	0.0251921	8.7468	8.11991	8.92983	10.0087	8.94419	9.74421
AT5G58940	CRCK1	1.00319	0.00194306	7.69725	8.1693	8.12036	9.15381	8.51844	9.23194
AT2G20670		1.00177	0.0032498	14.1677	13.7545	13.1041	14.7931	14.4471	14.9395
AT3G61820		-1.00575	0.0347933	9.89389	10.7929	10.6374	9.066	10.1055	9.02637
AT2G46660	CYP78A6	-1.00857	0.0469467	7.85161	7.60633	8.01127	6.83068	7.30997	6.21472
AT3G48350	CEP3	-1.00998	0.0178111	7.36076	7.33051	7.65292	6.26227	6.9971	6.01543
AT3G19440		-1.01116	0.000811215	7.07424	7.43921	7.3163	6.08398	6.35531	6.48289
AT5G18820	CPN60A2	-1.01156	0.00651235	7.82831	7.71676	8.22829	6.64526	6.92294	7.23007
AT2G01210	ZAR1	-1.01282	0.0482345	6.61105	6.81393	6.95708	5.9622	6.27809	5.03329
AT5G12920		-1.01668	0.0467676	5.834	5.95725	6.58308	5.23397	5.12663	5.2904
AT4G23490		-1.02368	0.0287824	8.07923	8.59867	8.76487	7.31405	8.08049	6.85542
AT5G16570	GLN1-4	-1.0258	0.0054789	9.18623	9.60743	8.84336	8.04896	8.66213	7.87022
AT3G19370		-1.02581	0.0261097	9.3669	9.70276	9.2982	8.36652	9.01729	7.66415
AT2G44040	DAPB1	-1.0263	0.000597482	9.88639	9.88232	10.0058	8.65394	9.3641	8.57026
AT1G11670	DTX36	-1.02631	0.0353698	7.34989	7.7101	8.4169	6.48867	7.36702	6.68674
AT4G30650		-1.02913	0.0381168	11.2674	11.5933	11.9916	10.5069	11.2294	9.76289
AT2G34620		-1.03997	0.0385304	11.3371	12.0782	11.6545	10.1815	11.3738	10.1328
AT1G14970	OFUT4	-1.04063	0.0467021	7.76427	7.7431	7.95739	6.65512	7.41289	6.06789
AT5G50720	HVA22E	-1.04342	0.0149962	8.16853	8.17898	7.88502	7.0632	7.31963	6.76298
AT3G15520	CYP37	-1.04859	0.0405199	11.025	11.358	11.381	9.91229	10.9393	9.33721
AT1G10060	ATBCAT-1	-1.05247	0.0362455	8.7468	8.97985	8.8686	7.75556	8.43641	6.92343
ATCG00140	ATPH	-1.05803	8.22092e-05	10.4893	10.2943	9.89349	9.28024	9.33818	8.93282
AT1G62870		-1.0612	0.0198821	5.98212	6.10671	6.24047	5.20741	5.36934	4.80508
AT5G06790		-1.0895	0.0154627	6.96452	7.19399	7.4998	5.82918	6.67442	5.94237
AT5G36670		-1.09477	0.0262273	6.89145	6.96702	6.84286	5.06676	6.29779	5.99751
ATCG01190	TRNA.2	-1.09973	0.00799437	10.3116	10.1857	10.0246	8.25425	9.44361	9.29748
ATCG00940	TRNA.1	-1.09982	0.00789122	10.3088	10.1869	10.0246	8.25425	9.44361	9.29565
AT2G34060	PER19	-1.1046	0.032033	7.94123	7.78172	8.24766	6.66491	7.55879	6.24541
AT2G37100		-1.1073	0.0304448	6.87638	7.30422	6.66219	5.49776	6.37399	5.78413
AT5G36740		-1.10802	0.0278451	6.93573	6.97815	6.87642	5.06676	6.31722	6.01543
ATCG00930	TRNI.2	-1.11075	0.00206724	9.97039	9.86594	9.77834	8.08222	8.99031	9.05481
ATCG01200	TRNI.3	-1.11075	0.00206724	9.97039	9.86594	9.77834	8.08222	8.99031	9.05481
ATCG00120	ATPA	-1.11118	5.50694e-06	11.2724	11.336	10.8945	10.39	9.95702	9.80213
AT1G78990		-1.11826	0.0011692	7.99105	7.94377	7.6432	6.48867	7.0328	6.78404
ATCG01180	RRN23S.2	-1.12071	0.000434558	19.5449	19.2892	18.8012	18.3432	17.7271	18.2275
ATCG00950	RRN23S.1	-1.12073	0.000434558	19.5449	19.2892	18.8013	18.3432	17.7271	18.2275
AT2G38810	HTA8	-1.12396	0.0482753	6.73318	6.85073	7.06292	5.47568	6.46391	5.26065
AT3G03460		-1.12579	0.0321024	5.31374	6.08628	5.56179	4.62014	4.72256	4.76327
AT2G24110	NA	-1.1293	0.0381168	5.70347	5.51288	6.01791	4.53727	4.9387	4.76327
AT5G54970		-1.13096	0.03906	7.15138	8.01574	7.78251	6.03951	7.17803	6.34797
AT5G18660	DVR	-1.13561	0.00224482	11.0044	11.4159	11.564	9.75844	10.7467	9.93869
AT5G44635	MCM6	-1.1375	0.0437586	7.62696	8.18859	8.18206	6.26227	7.61482	6.49571
ATCG00330	RPS14	-1.13752	0.000639699	11.0787	10.6427	10.0488	9.69654	9.39415	9.4403
AT2G41312		-1.14415	0.0488307	5.07064	5.2445	6.01791	4.53727	4.07048	4.76327
AT1G30600	SBT2.1	-1.14639	0.0472704	7.54357	7.74961	7.53175	6.15519	7.24043	5.67562
AT2G40150	TBL28	-1.14978	0.0428719	7.7143	8.17414	8.04855	6.6939	7.57502	5.86542
ATMG00480	YMF19	-1.16151	0.000731702	15.783	15.733	15.2604	14.8014	13.8659	14.5278
AT5G16690	ORC3	-1.16159	0.0070437	6.71635	7.29535	7.30401	5.68264	6.39243	5.92352
AT5G09530	PELPK1	-1.17082	0.00520719	6.14186	5.88813	5.95646	4.62014	5.25308	4.92369
AT1G75680	AtGH9B7	-1.18124	0.017957	10.5966	11.2253	11.184	9.72021	10.4896	8.94222
AT3G48460		-1.18483	0.0294628	8.03242	8.49401	8.48377	6.77752	7.9118	6.48289
AT1G69526		-1.18584	0.0011692	7.07424	7.33051	7.41096	5.99362	6.33639	6.08496
AT4G15890		-1.18772	0.0430743	6.26268	6.55618	7.0185	5.26005	6.15391	4.92369
AT2G41820	PXC3	-1.1925	0.0366618	9.21945	9.79218	9.22842	7.93623	9.01432	7.30484
AT5G45650	SBT5.6	-1.19451	0.016742	9.72121	11.0773	10.2967	8.74907	9.71665	9.2281
AT1G27880	RECQL5	-1.19577	0.00897975	6.30831	6.38277	6.13348	5.03691	5.67064	4.72021
AT3G56330		-1.19739	0.00549408	7.27143	7.45522	7.90955	6.18271	6.8713	6.06789
ATCG01170	RRN4.5S.2	-1.20065	0.0174885	11.0352	10.1881	9.96153	8.84694	9.83932	8.92573
ATCG00960	RRN4.5S.1	-1.20098	0.0174145	11.0352	10.1893	9.96153	8.84694	9.83932	8.92573
AT4G10310	HKT1	-1.20418	0.0177253	5.66891	5.79049	5.23946	4.65985	4.66306	4.26093
AT3G20440	SBE3	-1.20797	0.00122359	8.70902	8.13987	8.82628	7.2826	7.32923	7.56421
ATCG01060	PSAC	-1.21896	0.00583685	7.46516	7.25016	6.66219	5.82918	6.13214	6.03313
ATCG00350	PSAA	-1.22838	0.000118557	12.5822	12.5318	11.8467	11.4333	10.8587	11.0363
AT3G27860		-1.23475	0.0485379	5.17285	5.04726	4.95522	4.35571	4.07048	3.58319
AT1G50010	TUBA4	-1.23519	0.0253395	12.8768	13.3595	13.2837	11.6163	12.7305	10.9434
ATCG01080	NDHG	-1.23812	0.000117709	7.03407	6.60006	6.60327	5.70179	5.54442	5.50854
AT1G65900		-1.25217	0.00887351	6.90636	7.95508	7.61365	6.19628	6.83131	5.86542
AT3G17840	RLK902	-1.25601	0.0324306	9.22541	9.92032	9.81559	7.67063	9.26752	7.79958
AT1G58270	ZW9	-1.2585	0.0095009	7.60884	8.60227	8.809	7.10696	7.59903	6.75233
AT2G44580		-1.26099	0.0405049	6.79858	7.02183	7.14784	5.58287	6.46391	4.99768
AT5G66960		-1.26215	0.00161648	6.49746	6.46419	6.73719	5.33556	5.70054	5.10199
ATCG00340	PSAB	-1.26928	0.000572509	12.864	12.7415	12.0497	11.7215	10.8004	11.3093
AT1G13790	FDM4	-1.29204	0.0259979	7.36076	7.53275	8.04855	6.14123	7.11281	5.65291
AT1G52240	ROPGEF11	-1.30249	0.0293677	6.87638	7.57001	6.9413	6.15519	6.27809	5.06805
AT1G68600	ALMT5	-1.30702	0.00269105	9.7191	10.8493	9.76496	8.55472	8.85061	9.24908
AT1G12380		-1.30962	0.0275879	6.9787	7.74961	7.86843	5.99362	7.021	5.55828
AT1G72970	HTH	-1.31496	0.0487722	8.24091	8.8736	8.90565	6.60514	8.27189	6.71991
AT3G21190	MSR1	-1.31529	0.0363919	8.01188	8.72296	8.53196	7.12835	7.82624	5.99751
AT3G46940	DUT1	-1.31829	0.0491336	7.41391	8.28136	8.16179	6.14123	7.54237	5.90441
AT1G28530		-1.32969	0.000228377	8.09884	8.43061	8.71472	6.78651	7.52576	6.99743
AT5G61350		-1.35039	0.0304315	7.2006	6.86279	8.0849	5.8636	6.31722	6.30491
AT2G35190	NPSN11	-1.35305	0.0393821	7.92667	8.28585	8.37642	6.70343	7.63819	5.72001
AT5G40020		-1.36976	0.0482983	5.77021	6.72424	6.64282	5.00643	5.81431	4.37637
AT1G33170		-1.37154	0.0231731	8.66585	9.71612	9.08145	7.12835	8.51844	7.60028
ATCG01210	RRN16S.2	-1.39214	3.15759e-06	18.8585	18.7908	18.389	17.5541	16.7976	17.4441
ATCG00920	RRN16S.1	-1.39217	3.15759e-06	18.8585	18.7909	18.389	17.5541	16.7976	17.4441
AT3G41768		-1.40363	0.00461723	21.7341	21.7449	21.8911	20.7	19.2609	20.7678
AT2G01010		-1.40453	0.00462261	21.6758	21.6917	21.8359	20.6454	19.2023	20.7104
AT4G36360	BGAL3	-1.40787	0.0283709	10.4065	11.3665	11.1654	8.97447	10.5119	8.70886
AT5G26790		-1.42118	0.0487722	5.35781	5.08893	5.18691	3.76657	4.66306	3.48372
AT5G51890	PER66	-1.42896	0.0201081	9.59802	9.63054	9.63616	7.8401	9.06979	6.91391
AT3G52900		-1.42991	0.036856	7.25986	7.02183	6.89292	5.31083	6.56489	4.58275
AT1G73590	PIN1	-1.4406	0.0165598	6.51702	7.21295	6.66219	5.18036	6.11003	4.88523
AT1G49620	KRP7	-1.44101	0.000895819	6.55537	6.72424	6.80849	5.18036	5.84141	4.92369
AT4G40000		-1.44683	0.000980973	6.51702	6.43217	6.87642	5.06676	5.47692	5.26065
AT3G05180		-1.45494	0.000837365	7.15138	8.29032	7.61365	6.03951	6.61286	6.37598
AT3G52115	GR1	-1.45764	0.0335181	6.11644	6.60006	5.60248	4.53727	5.4061	4.43079
AT1G27120	GALT4	-1.45953	0.0235643	6.78251	7.66948	7.36441	5.15279	6.73346	5.37611
AT2G01830	AHK4	-1.47689	0.0132025	10.5114	10.5071	10.9586	8.82746	9.98311	8.25288
AT2G24970		-1.484	0.0203407	5.4421	5.91154	5.85907	4.40329	4.98803	3.76366
AT4G13990	GT14	-1.50133	0.00967499	5.55996	6.08628	6.54183	4.77283	5.21215	4.13545
AT1G44800		-1.50684	0.0488307	9.61401	10.4712	8.29808	8.0749	8.83047	7.41019
AT5G64080		-1.50837	0.000967141	5.6335	6.34888	5.95646	4.49397	4.83467	4.67583
AT4G37970	CAD6	-1.51158	0.0136063	5.31374	5.79049	5.68056	3.96984	4.88762	3.92404
AT2G07732		-1.51756	5.0405e-07	11.6655	11.7226	11.0968	10.3305	9.68895	9.92691
AT1G08090	NRT2.1	-1.52298	0.0491758	6.9787	7.84388	7.59361	5.93008	6.7621	4.92369
AT1G70210	CYCD1-1	-1.52718	0.0407486	7.4752	8.98813	8.26043	6.52137	7.71344	5.69799
AT5G36910	THI2.2	-1.53567	0.0342622	8.53763	6.93311	8.32264	6.67464	7.19913	5.31954
AT2G35860	FLA16	-1.53875	0.0444714	6.45752	7.17477	7.4998	5.33556	6.48124	4.43079
AT5G67070	RALFL34	-1.56009	0.00315645	10.2428	10.9339	11.0162	8.61153	10.0162	8.49243
AT3G14900		-1.57077	0.00067646	7.72274	7.89175	8.47831	6.27512	6.71893	6.59439
AT2G42540	COR15A	-1.57454	0.00884377	8.45889	7.72339	9.35883	6.79546	6.88438	7.55199
AT1G20160	CRSP	-1.57517	0.0113881	8.30983	9.20259	8.67712	6.92334	7.91818	6.4569
AT5G41460		-1.58278	0.0108291	6.9502	7.45522	7.73755	5.89722	6.53201	4.80508
AT5G55450		-1.5881	0.0382339	8.65706	10.3479	9.10288	7.31405	8.80661	7.26045
ATCG00490	RBCL	-1.59641	1.54955e-08	14.8679	14.828	14.3234	13.4235	12.8357	12.965
AT1G07370	PCNA	-1.59838	0.0173006	7.31678	7.83778	7.55267	5.28566	6.9102	5.3481
AT1G06660	JASON	-1.60255	0.0445772	4.64217	4.86741	4.95522	3.2466	4.15929	3.26148
AT1G24090		-1.61692	0.0460965	4.96064	5.12942	6.04768	3.52989	4.601	3.99801
AT3G55090	ABCG16	-1.63167	0.0020128	6.61105	6.83857	7.0185	5.18036	5.89412	4.58275
AT5G06930		-1.65715	0.0122951	7.02042	7.15529	6.45563	5.33556	6.01803	4.19955
AT4G39510	CYP96A12	-1.66635	0.00819035	6.78251	7.40662	6.9413	5.23397	6.19651	4.67583
AT2G42800	AtRLP29	-1.66837	0.000416979	5.77021	5.84014	5.71808	4.35571	4.53615	4.06837
AT3G06035		-1.70029	0.0382798	7.06097	7.95508	7.65292	5.15279	6.93557	4.96116
AT1G54040	ESP	-1.73316	0.000327605	9.24607	9.53014	10.2574	7.11412	8.58006	8.03301
AT3G03910	GSH3	-1.77135	0.00759932	7.54357	8.07396	6.79099	6.18271	6.15391	4.96116
AT2G11810	MGD3	-1.78548	0.0401637	4.64217	5.84014	4.67906	3.2466	4.39698	3.37688
AT3G10340	PAL4	-1.79013	0.0262273	7.64486	8.60587	7.92567	5.978	7.31963	4.80508
AT1G70830	MLP28	-1.80097	0.00179345	12.1574	12.169	12.3674	9.89264	11.3428	9.25663
AT2G30540	GRXS9	-1.84341	0.00154355	7.23645	7.79437	7.88502	5.51951	6.51528	5.40359
AT2G04032	ZIP7	-1.84954	0.0460965	4.02996	5.28091	4.23742	3.34734	3.51945	2.99867
AT5G51720	NEET	-1.85991	0.0032498	8.27003	9.95313	10.0561	6.93148	8.00461	8.13898
AT2G30820		-1.86079	0.0119925	5.17285	5.71267	5.85907	3.90521	4.66306	3.26148
AT5G24420	PGL5	-1.87157	0.0172244	8.40741	7.98297	9.19223	4.94345	7.41289	7.02422
AT3G06160		-1.87733	0.0313948	4.02996	4.66191	5.23946	3.34734	3.51945	3.13605
AT2G18480	PLT3	-1.89903	0.0127277	6.66466	5.86433	6.54183	4.53727	5.36934	3.67625
AT1G70850	MLP34	-1.90523	0.0057527	6.62914	6.93311	7.32847	4.53727	6.11003	4.3198
AT5G17700	DTX25	-1.91359	0.016742	6.66466	7.83166	7.00339	4.5793	6.25812	4.96116
AT1G62440	LRX2	-1.92601	0.00377292	5.48246	5.35108	6.52076	3.76657	4.77971	3.92404
AT1G57850		-1.95021	0.0369039	5.12265	5.95725	5.75464	3.2466	3.87455	4.58275
AT1G67180		-1.9786	0.0162304	5.5972	5.84014	6.07685	3.34734	5.03572	3.48372
AT3G06360	AGP27	-1.98289	0.0359796	3.91669	4.35548	4.51825	2.75396	3.22246	2.99867
AT3G55710	UGT76F2	-2.02603	0.00983826	6.45752	6.9558	6.71881	4.77283	5.57703	3.67625
AT5G24920	GDU5	-2.03258	0.0210497	8.11818	8.6895	7.36441	5.79392	6.9971	5.16756
AT1G53060		-2.04295	0.00128951	5.52173	5.88813	6.04768	4.40329	4.32202	3.26148
AT2G18196	HIPP30	-2.06137	0.034513	7.60884	8.48233	7.12008	5.18036	6.80403	4.80508
AT4G30180	BHLH146	-2.07091	0.037409	5.70347	4.81872	5.38649	3.52989	4.32202	2.84682
AT4G17030	EXLB1	-2.09541	0.00224581	8.28152	9.18828	8.88518	6.00908	7.66118	5.99751
AT3G58070	GIS	-2.1076	1.05468e-06	7.46516	7.84388	7.06292	5.06676	5.89412	5.43055
AT3G26960		-2.16148	0.0239201	5.07064	6.16631	5.56179	3.4415	4.72256	2.84682
AT2G39560		-2.21084	0.00142038	5.22136	5.54318	6.07685	3.4415	4.32202	3.58319
AT2G20700	LLG2	-2.23277	0.0396538	4.49209	4.7161	4.23742	3.1383	3.51945	2
AT2G03200		-2.29914	0.00978678	4.71174	5.04726	4.33723	3.1383	2.84805	3.26148
AT1G50110	BCAT6	-2.302	0.00129114	5.01669	5.35108	5.51992	3.02121	4.15929	3.13605
AT4G28250	EXPB3	-2.33671	0.0381917	6.49746	7.70341	7.43369	3.90521	6.29779	3.37688
AT5G15180	PER56	-2.35013	0.0187516	4.56908	5.2445	4.01435	2.75396	3.64778	2.67708
AT5G05960		-2.35368	0.0342932	8.16234	8.71301	8.47284	4.97528	7.43084	3.84608
AT5G10430	AGP4	-2.35857	0.0192865	6.26268	6.44827	6.45563	3.52989	5.33162	2.99867
AT1G26450		-2.51294	0.0290816	5.48246	7.01103	6.36394	3.76657	5.08189	2.99867
AT2G05995		-2.65482	0.0049421	6.14186	5.93458	6.16098	4.20278	4.07048	2.84682
AT1G14250	APY5	-2.82091	0.000281326	8.40216	9.69266	9.91988	5.62361	6.92294	7.15122
AT3G61920		-2.86802	0.00998714	5.6335	5.35108	7.6432	2.75396	4.46824	4.43079
AT3G55940	PLC7	-2.91145	0.000458118	4.23288	5.418	5.18691	3.1383	3.04736	2.67708
AT3G44990	XTH31	-2.96019	0.0059731	8.83907	7.95508	9.59391	4.35571	7.0091	5.69799
AT1G60590		-3.24605	0.0243185	7.5719	9.65328	8.66756	3.34734	6.985	4.48324
AT5G45670		-3.43496	0.0173722	5.5972	6.39943	6.07685	2.59914	4.32202	2
AT5G16350		-3.51281	0.0189831	3.51115	4.21201	4.23742	2.59914	2.34106	2
AT3G53980		-3.89165	0.0198026	4.64217	7.01103	5.92472	2.42568	4.07048	2

## Sheet: Supplementary Data 5
Supplementary Data 5 | GO term enrichment for 609 genes upregulated in plants colonized with SynCommfec compared to plants colonized with SynComCol-0.
Enrichment FDR	nGenes	Pathway Genes	Fold Enrichment	Pathway	URL	Genes
1.391e-17	90	1482	2.92544	Response to biotic stimulus	http://amigo.geneontology.org/amigo/term/GO:0009607	AT1G02920 AT1G02930 AT1G03850 AT1G08320 AT1G14780 AT1G15520 AT1G16410 AT1G17860 AT1G19610 AT1G22890 AT1G32960 AT1G45145 AT1G51800 AT1G51890 AT1G61440 AT1G61560 AT1G61800 AT1G66700 AT1G67520 AT1G73260 AT1G77920 AT1G79680 AT2G02930 AT2G14610 AT2G18660 AT2G19190 AT2G25000 AT2G26560 AT2G29350 AT2G29460 AT2G37130 AT2G38870 AT2G39200 AT2G39210 AT2G43510 AT2G43570 AT2G45220 AT2G47130 AT3G04720 AT3G09940…
1.391e-17	89	1457	2.9422	Response to external biotic stimulus	http://amigo.geneontology.org/amigo/term/GO:0043207	AT1G02920 AT1G02930 AT1G03850 AT1G08320 AT1G14780 AT1G15520 AT1G16410 AT1G17860 AT1G19610 AT1G22890 AT1G32960 AT1G45145 AT1G51800 AT1G51890 AT1G61440 AT1G61560 AT1G61800 AT1G66700 AT1G67520 AT1G73260 AT1G77920 AT1G79680 AT2G02930 AT2G14610 AT2G18660 AT2G19190 AT2G25000 AT2G26560 AT2G29350 AT2G29460 AT2G37130 AT2G38870 AT2G39200 AT2G39210 AT2G43510 AT2G43570 AT2G45220 AT2G47130 AT3G04720 AT3G09940…
1.391e-17	89	1457	2.9422	Response to other organism	http://amigo.geneontology.org/amigo/term/GO:0051707	AT1G02920 AT1G02930 AT1G03850 AT1G08320 AT1G14780 AT1G15520 AT1G16410 AT1G17860 AT1G19610 AT1G22890 AT1G32960 AT1G45145 AT1G51800 AT1G51890 AT1G61440 AT1G61560 AT1G61800 AT1G66700 AT1G67520 AT1G73260 AT1G77920 AT1G79680 AT2G02930 AT2G14610 AT2G18660 AT2G19190 AT2G25000 AT2G26560 AT2G29350 AT2G29460 AT2G37130 AT2G38870 AT2G39200 AT2G39210 AT2G43510 AT2G43570 AT2G45220 AT2G47130 AT3G04720 AT3G09940…
1.50935e-17	105	1692	2.62071	Response to oxygen-containing compound	http://amigo.geneontology.org/amigo/term/GO:1901700	AT1G02340 AT1G02930 AT1G13300 AT1G15520 AT1G16420 AT1G21910 AT1G22500 AT1G22890 AT1G32560 AT1G34180 AT1G36060 AT1G51800 AT1G56600 AT1G61800 AT1G62300 AT1G62810 AT1G65484 AT1G65500 AT1G65510 AT1G65690 AT1G66700 AT1G69260 AT1G73260 AT1G74650 AT1G75750 AT1G79680 AT2G14610 AT2G18050 AT2G25000 AT2G26650 AT2G29110 AT2G29120 AT2G32020 AT2G33080 AT2G33710 AT2G35930 AT2G38530 AT2G46270 AT2G46680 AT3G04070…
1.55037e-17	89	1473	2.91463	Biological process involved in interspecies interaction between organisms	http://amigo.geneontology.org/amigo/term/GO:0044419	AT1G02920 AT1G02930 AT1G03850 AT1G08320 AT1G14780 AT1G15520 AT1G16410 AT1G17860 AT1G19610 AT1G22890 AT1G32960 AT1G45145 AT1G51800 AT1G51890 AT1G61440 AT1G61560 AT1G61800 AT1G66700 AT1G67520 AT1G73260 AT1G77920 AT1G79680 AT2G02930 AT2G14610 AT2G18660 AT2G19190 AT2G25000 AT2G26560 AT2G29350 AT2G29460 AT2G37130 AT2G38870 AT2G39200 AT2G39210 AT2G43510 AT2G43570 AT2G45220 AT2G47130 AT3G04720 AT3G09940…
1.25634e-15	102	1914	2.49416	Response to external stimulus	http://amigo.geneontology.org/amigo/term/GO:0009605	AT1G02340 AT1G02920 AT1G02930 AT1G03850 AT1G08320 AT1G13300 AT1G14280 AT1G14780 AT1G15520 AT1G16410 AT1G17860 AT1G19610 AT1G22500 AT1G22890 AT1G32960 AT1G45145 AT1G51800 AT1G51890 AT1G61440 AT1G61560 AT1G61800 AT1G62300 AT1G66700 AT1G67520 AT1G73260 AT1G77920 AT1G79680 AT2G02930 AT2G06255 AT2G14610 AT2G18660 AT2G19190 AT2G25000 AT2G26560 AT2G29350 AT2G29460 AT2G37130 AT2G38870 AT2G39200 AT2G39210…
1.23427e-13	71	1209	2.90168	Immune system process	http://amigo.geneontology.org/amigo/term/GO:0002376	AT1G02920 AT1G02930 AT1G03850 AT1G14780 AT1G15520 AT1G19610 AT1G22890 AT1G32960 AT1G45145 AT1G51800 AT1G51890 AT1G61440 AT1G61560 AT1G66700 AT1G67520 AT1G73260 AT1G77920 AT2G14610 AT2G18660 AT2G19190 AT2G25000 AT2G26560 AT2G29350 AT2G29460 AT2G35930 AT2G37130 AT2G38870 AT2G39200 AT2G43510 AT2G43570 AT2G45220 AT2G47130 AT3G04720 AT3G13437 AT3G13790 AT3G16030 AT3G20250 AT3G22600 AT3G26470 AT3G26830…
2.86806e-13	70	1205	2.87426	Immune response	http://amigo.geneontology.org/amigo/term/GO:0006955	AT1G02920 AT1G02930 AT1G03850 AT1G14780 AT1G15520 AT1G19610 AT1G22890 AT1G32960 AT1G45145 AT1G51800 AT1G51890 AT1G61440 AT1G61560 AT1G66700 AT1G67520 AT1G73260 AT1G77920 AT2G14610 AT2G18660 AT2G19190 AT2G25000 AT2G26560 AT2G29350 AT2G29460 AT2G37130 AT2G38870 AT2G39200 AT2G43510 AT2G43570 AT2G45220 AT2G47130 AT3G04720 AT3G13437 AT3G13790 AT3G16030 AT3G20250 AT3G22600 AT3G26470 AT3G26830 AT3G45330…
1.47326e-12	68	1193	2.8287	Defense response to other organism	http://amigo.geneontology.org/amigo/term/GO:0098542	AT1G02920 AT1G02930 AT1G03850 AT1G14780 AT1G15520 AT1G19610 AT1G22890 AT1G32960 AT1G45145 AT1G51800 AT1G51890 AT1G61440 AT1G61560 AT1G66700 AT1G67520 AT1G73260 AT1G77920 AT2G14610 AT2G18660 AT2G19190 AT2G25000 AT2G26560 AT2G29350 AT2G29460 AT2G37130 AT2G38870 AT2G39200 AT2G43510 AT2G43570 AT2G45220 AT2G47130 AT3G04720 AT3G13437 AT3G13790 AT3G16030 AT3G20250 AT3G22600 AT3G26470 AT3G26830 AT3G45330…
1.87278e-11	84	1700	2.36709	Defense response	http://amigo.geneontology.org/amigo/term/GO:0006952	AT1G02920 AT1G02930 AT1G03850 AT1G14780 AT1G15520 AT1G17860 AT1G19610 AT1G22890 AT1G23120 AT1G32960 AT1G45145 AT1G51800 AT1G51890 AT1G57630 AT1G61440 AT1G61560 AT1G66700 AT1G67520 AT1G73260 AT1G77330 AT1G77380 AT1G77920 AT1G79680 AT2G14610 AT2G18660 AT2G19190 AT2G25000 AT2G26560 AT2G29350 AT2G29460 AT2G35930 AT2G37130 AT2G38870 AT2G39200 AT2G43510 AT2G43570 AT2G45220 AT2G47130 AT3G04720 AT3G11340…
1.09043e-10	42	650	3.58825	Response to fungus	http://amigo.geneontology.org/amigo/term/GO:0009620	AT1G02920 AT1G03850 AT1G19610 AT1G45145 AT1G51800 AT1G61560 AT1G66700 AT1G73260 AT1G79680 AT2G25000 AT2G37130 AT2G38870 AT2G39200 AT2G43510 AT2G45220 AT3G04720 AT3G09940 AT3G13437 AT3G13790 AT3G16030 AT3G22600 AT3G26830 AT3G45330 AT3G45410 AT3G51430 AT3G51440 AT4G02330 AT4G10500 AT4G12480 AT4G12490 AT4G15760 AT4G16260 AT4G26120 AT4G37150 AT4G37240 AT5G25910 AT5G38900 AT5G40990 AT5G46350 AT5G54380…
1.36922e-09	83	1631	2.18887	Response to endogenous stimulus	http://amigo.geneontology.org/amigo/term/GO:0009719	AT1G02340 AT1G03850 AT1G04240 AT1G13300 AT1G15520 AT1G15670 AT1G21910 AT1G22530 AT1G36060 AT1G51800 AT1G56010 AT1G56600 AT1G62300 AT1G62810 AT1G65484 AT1G65690 AT1G69260 AT1G72430 AT1G74650 AT1G75750 AT1G77640 AT1G80440 AT2G29110 AT2G29120 AT2G32020 AT2G33710 AT2G44910 AT2G46270 AT2G46680 AT3G04720 AT3G09940 AT3G12830 AT3G15510 AT3G16770 AT3G21780 AT3G26830 AT3G28580 AT3G29575 AT3G45410 AT3G49210…
2.05098e-08	30	319	3.92615	Response to organic cyclic compound	http://amigo.geneontology.org/amigo/term/GO:0014070	AT1G15520 AT1G21910 AT1G22500 AT1G65484 AT1G65510 AT1G66700 AT1G73260 AT1G75750 AT1G79680 AT2G14610 AT2G25000 AT2G43570 AT3G51430 AT3G51440 AT4G02330 AT4G08950 AT4G10500 AT4G26120 AT4G32940 AT4G39070 AT5G13330 AT5G22570 AT5G40990 AT5G46050 AT5G54380 AT5G57560 AT5G63160 AT5G65600 AT5G67300 AT5G67480
2.43166e-08	39	534	3.16187	Response to bacterium	http://amigo.geneontology.org/amigo/term/GO:0009617	AT1G02920 AT1G02930 AT1G08320 AT1G22890 AT1G32960 AT1G51800 AT1G51890 AT1G66700 AT1G73260 AT1G77920 AT1G79680 AT2G19190 AT2G25000 AT2G45220 AT2G47130 AT3G04720 AT3G22600 AT3G26830 AT3G45330 AT3G45410 AT3G54420 AT3G59700 AT4G10500 AT4G12480 AT4G23140 AT4G23150 AT4G23280 AT4G26120 AT5G01550 AT5G06740 AT5G22540 AT5G22570 AT5G40990 AT5G46050 AT5G46350 AT5G49520 AT5G64810 AT5G65600 AT5G67300
2.43166e-08	36	442	3.35451	Response to acid chemical	http://amigo.geneontology.org/amigo/term/GO:0001101	AT1G02930 AT1G15520 AT1G22890 AT1G32560 AT1G36060 AT1G56600 AT1G65484 AT1G65500 AT2G14610 AT2G18050 AT2G26650 AT2G29110 AT2G29120 AT2G35930 AT2G38530 AT2G46680 AT3G04070 AT3G09940 AT3G13437 AT3G20250 AT3G26830 AT3G49210 AT4G05590 AT4G11890 AT4G23450 AT4G34000 AT5G06530 AT5G11210 AT5G12420 AT5G13330 AT5G23010 AT5G24090 AT5G26340 AT5G46050 AT5G48400 AT5G67300
2.66487e-08	78	1593	2.10955	Response to hormone	http://amigo.geneontology.org/amigo/term/GO:0009725	AT1G02340 AT1G03850 AT1G04240 AT1G13300 AT1G15520 AT1G15670 AT1G21910 AT1G22530 AT1G36060 AT1G51800 AT1G56010 AT1G56600 AT1G62300 AT1G62810 AT1G65484 AT1G65690 AT1G69260 AT1G72430 AT1G74650 AT1G75750 AT1G77640 AT1G80440 AT2G32020 AT2G33710 AT2G44910 AT2G46270 AT2G46680 AT3G04720 AT3G09940 AT3G12830 AT3G15510 AT3G16770 AT3G21780 AT3G26830 AT3G28580 AT3G29575 AT3G45410 AT3G49210 AT3G51430 AT3G51440…
4.7538e-08	55	962	2.48301	Response to inorganic substance	http://amigo.geneontology.org/amigo/term/GO:0010035	AT1G02920 AT1G02930 AT1G15520 AT1G16420 AT1G22890 AT1G32560 AT1G36060 AT1G45145 AT1G56600 AT1G65484 AT1G65500 AT1G73260 AT2G14610 AT2G18050 AT2G26560 AT2G26650 AT2G35930 AT2G38530 AT2G43570 AT2G46680 AT3G03780 AT3G04070 AT3G09270 AT3G09940 AT3G13437 AT3G17790 AT3G20250 AT3G22460 AT3G26830 AT3G28580 AT3G29035 AT3G44300 AT3G49210 AT3G51860 AT4G05590 AT4G11170 AT4G11890 AT4G14640 AT4G21830 AT4G23450…
5.62196e-08	21	169	5.16759	Response to salicylic acid	http://amigo.geneontology.org/amigo/term/GO:0009751	AT1G15520 AT1G21910 AT1G65484 AT1G65510 AT1G66700 AT1G73260 AT1G79680 AT2G25000 AT3G51430 AT3G51440 AT4G10500 AT4G26120 AT4G32940 AT5G13330 AT5G22570 AT5G40990 AT5G46050 AT5G63160 AT5G65600 AT5G67300 AT5G67480
1.6848e-07	33	437	3.2946	Sulfur compound metabolic process	http://amigo.geneontology.org/amigo/term/GO:0006790	AT1G02920 AT1G02930 AT1G16400 AT1G16410 AT1G21120 AT1G65860 AT1G67810 AT1G74590 AT2G02930 AT2G29460 AT2G43000 AT2G43100 AT3G03780 AT3G04070 AT3G09270 AT3G19710 AT3G22460 AT3G22740 AT3G26830 AT3G58990 AT4G12030 AT4G27260 AT4G37260 AT4G39940 AT5G02780 AT5G09290 AT5G13330 AT5G23010 AT5G23020 AT5G43780 AT5G44980 AT5G44990 AT5G62480
5.9837e-07	33	457	3.12496	Defense response to bacterium	http://amigo.geneontology.org/amigo/term/GO:0042742	AT1G02920 AT1G02930 AT1G22890 AT1G32960 AT1G51800 AT1G51890 AT1G66700 AT1G73260 AT1G77920 AT2G19190 AT2G25000 AT2G45220 AT2G47130 AT3G04720 AT3G45330 AT3G45410 AT3G59700 AT4G12480 AT4G23140 AT4G23150 AT4G23280 AT4G26120 AT5G01550 AT5G06740 AT5G22540 AT5G22570 AT5G40990 AT5G46050 AT5G46350 AT5G49520 AT5G64810 AT5G65600 AT5G67300
1.40414e-06	52	966	2.30587	Response to lipid	http://amigo.geneontology.org/amigo/term/GO:0033993	AT1G02340 AT1G13300 AT1G15520 AT1G21910 AT1G51800 AT1G56600 AT1G62810 AT1G65690 AT1G69260 AT1G75750 AT2G32020 AT2G46270 AT2G46680 AT3G09940 AT3G15510 AT3G16770 AT3G21780 AT3G26830 AT3G28580 AT3G29575 AT3G49210 AT3G51430 AT3G51440 AT4G02330 AT4G04490 AT4G08950 AT4G11890 AT4G12030 AT4G12480 AT4G18010 AT4G23450 AT4G26120 AT4G32870 AT4G32940 AT4G34000 AT4G39070 AT5G01550 AT5G12420 AT5G13330 AT5G24240…
1.41827e-06	31	411	3.13071	Response to water	http://amigo.geneontology.org/amigo/term/GO:0009415	AT1G02930 AT1G15520 AT1G22890 AT1G32560 AT1G36060 AT1G56600 AT1G65484 AT1G65500 AT2G14610 AT2G18050 AT2G26650 AT2G35930 AT2G38530 AT2G46680 AT3G04070 AT3G09940 AT3G13437 AT3G20250 AT3G26830 AT3G49210 AT4G05590 AT4G11890 AT4G23450 AT4G34000 AT5G06530 AT5G12420 AT5G13330 AT5G23010 AT5G24090 AT5G26340 AT5G67300
1.41827e-06	29	371	3.29007	Secondary metabolic process	http://amigo.geneontology.org/amigo/term/GO:0019748	AT1G02920 AT1G02930 AT1G15670 AT1G16400 AT1G16410 AT1G21120 AT1G65690 AT1G65860 AT1G67980 AT1G74590 AT1G80440 AT2G02930 AT2G29460 AT2G43000 AT2G43100 AT3G09270 AT3G19710 AT3G26830 AT3G50740 AT3G58990 AT4G12030 AT4G13660 AT4G27260 AT4G34230 AT4G37260 AT5G13330 AT5G23010 AT5G23020 AT5G62480
1.65341e-06	30	562	3.17661	Defense response to fungus	http://amigo.geneontology.org/amigo/term/GO:0050832	AT1G02920 AT1G03850 AT1G19610 AT1G45145 AT1G51800 AT1G61560 AT2G25000 AT2G37130 AT2G38870 AT2G39200 AT2G43510 AT3G04720 AT3G13437 AT3G13790 AT3G22600 AT3G26830 AT3G45330 AT3G45410 AT4G12480 AT4G12490 AT4G16260 AT4G26120 AT4G37150 AT5G25910 AT5G38900 AT5G40990 AT5G46350 AT5G54380 AT5G64810 AT5G67300
1.78385e-06	83	1990	1.85438	Signal transduction	http://amigo.geneontology.org/amigo/term/GO:0007165	AT1G02340 AT1G04240 AT1G08320 AT1G13300 AT1G14280 AT1G15520 AT1G15670 AT1G16150 AT1G21910 AT1G36060 AT1G48260 AT1G49160 AT1G51800 AT1G56010 AT1G57630 AT1G61100 AT1G62300 AT1G62810 AT1G65690 AT1G69260 AT1G72430 AT1G75750 AT1G77640 AT1G79680 AT1G80440 AT2G20142 AT2G21840 AT2G25090 AT2G29110 AT2G29120 AT2G33130 AT2G33710 AT3G12830 AT3G16770 AT3G22600 AT3G25510 AT3G29575 AT3G45330 AT3G45410 AT3G49780…
2.06371e-06	15	110	5.82379	Response to oomycetes	http://amigo.geneontology.org/amigo/term/GO:0002239	AT1G15520 AT1G51800 AT2G02930 AT2G39210 AT3G11340 AT3G22600 AT3G45330 AT3G45410 AT3G59700 AT4G10500 AT4G11890 AT4G38540 AT5G01550 AT5G06740 AT5G65600
6.56469e-06	37	612	2.60662	Response to alcohol	http://amigo.geneontology.org/amigo/term/GO:0097305	AT1G02340 AT1G13300 AT1G15520 AT1G51800 AT1G56600 AT1G62810 AT1G65690 AT1G69260 AT1G75750 AT2G14610 AT2G32020 AT2G46270 AT2G46680 AT3G21780 AT3G26830 AT3G28580 AT3G29575 AT3G49210 AT4G04490 AT4G11890 AT4G12480 AT4G18010 AT4G23450 AT4G32870 AT4G34000 AT5G01550 AT5G12420 AT5G13330 AT5G24240 AT5G26340 AT5G39520 AT5G39610 AT5G45820 AT5G46050 AT5G46350 AT5G58940 AT5G67300
7.88642e-06	29	402	3.00694	Response to water deprivation	http://amigo.geneontology.org/amigo/term/GO:0009414	AT1G02930 AT1G15520 AT1G22890 AT1G32560 AT1G56600 AT1G65484 AT1G65500 AT2G14610 AT2G18050 AT2G26650 AT2G35930 AT2G38530 AT2G46680 AT3G09940 AT3G13437 AT3G20250 AT3G26830 AT3G49210 AT4G05590 AT4G11890 AT4G23450 AT4G34000 AT5G06530 AT5G12420 AT5G13330 AT5G23010 AT5G24090 AT5G26340 AT5G67300
7.88642e-06	31	465	2.87328	Response to oxidative stress	http://amigo.geneontology.org/amigo/term/GO:0006979	AT1G02930 AT1G03850 AT1G13340 AT1G14870 AT1G15520 AT1G16420 AT1G21520 AT1G45145 AT1G52200 AT1G56600 AT1G73260 AT2G37130 AT3G17790 AT3G28580 AT3G29035 AT4G04830 AT4G11170 AT4G21830 AT4G21840 AT4G21850 AT4G23140 AT4G23150 AT4G37520 AT4G37530 AT5G19880 AT5G39610 AT5G46350 AT5G58940 AT5G63160 AT5G64100 AT5G67480
1.09427e-05	36	603	2.58304	Response to abscisic acid	http://amigo.geneontology.org/amigo/term/GO:0009737	AT1G02340 AT1G13300 AT1G15520 AT1G51800 AT1G56600 AT1G62810 AT1G65690 AT1G69260 AT1G75750 AT2G32020 AT2G46270 AT2G46680 AT3G21780 AT3G26830 AT3G28580 AT3G29575 AT3G49210 AT4G04490 AT4G11890 AT4G12480 AT4G18010 AT4G23450 AT4G32870 AT4G34000 AT5G01550 AT5G12420 AT5G13330 AT5G24240 AT5G26340 AT5G39520 AT5G39610 AT5G45820 AT5G46050 AT5G46350 AT5G58940 AT5G67300
1.66014e-05	73	1716	1.8338	Cellular response to chemical stimulus	http://amigo.geneontology.org/amigo/term/GO:0070887	AT1G02340 AT1G04240 AT1G10140 AT1G13300 AT1G15520 AT1G15670 AT1G16420 AT1G21910 AT1G22530 AT1G26380 AT1G26410 AT1G30720 AT1G35140 AT1G36060 AT1G51800 AT1G56010 AT1G57630 AT1G62300 AT1G62810 AT1G63090 AT1G65690 AT1G68620 AT1G69260 AT1G72430 AT1G75750 AT1G77640 AT1G80440 AT2G26560 AT2G29110 AT2G29120 AT2G33710 AT2G37130 AT3G12830 AT3G13310 AT3G16770 AT3G45410 AT3G49780 AT3G59060 AT4G11890 AT4G13890…
2.628e-05	22	268	3.40151	Response to organonitrogen compound	http://amigo.geneontology.org/amigo/term/GO:0010243	AT1G34180 AT1G51800 AT1G62300 AT1G74650 AT2G14610 AT2G29110 AT2G29120 AT2G33710 AT2G35930 AT2G43570 AT4G01350 AT4G13890 AT4G26120 AT4G37260 AT4G39070 AT5G11210 AT5G25910 AT5G37490 AT5G46050 AT5G48400 AT5G49520 AT5G67300
2.628e-05	17	169	4.21296	Sulfur compound biosynthetic process	http://amigo.geneontology.org/amigo/term/GO:0044272	AT1G16400 AT1G16410 AT1G65860 AT2G43000 AT2G43100 AT3G03780 AT3G19710 AT3G22460 AT3G22740 AT3G26830 AT3G58990 AT4G12030 AT4G27260 AT4G39940 AT5G23010 AT5G23020 AT5G43780
2.628e-05	24	319	3.20086	Response to nitrogen compound	http://amigo.geneontology.org/amigo/term/GO:1901698	AT1G13300 AT1G34180 AT1G51800 AT1G62300 AT1G74650 AT2G14610 AT2G29110 AT2G29120 AT2G33710 AT2G35930 AT2G43570 AT3G44300 AT4G01350 AT4G13890 AT4G26120 AT4G37260 AT4G39070 AT5G11210 AT5G25910 AT5G37490 AT5G46050 AT5G48400 AT5G49520 AT5G67300
5.80545e-05	9	46	7.86212	S-glycoside biosynthetic process	http://amigo.geneontology.org/amigo/term/GO:0016144	AT1G16400 AT1G16410 AT1G65860 AT2G43100 AT3G19710 AT3G58990 AT4G12030 AT5G23010 AT5G23020
5.80545e-05	9	46	7.86212	Glycosinolate biosynthetic process	http://amigo.geneontology.org/amigo/term/GO:0019758	AT1G16400 AT1G16410 AT1G65860 AT2G43100 AT3G19710 AT3G58990 AT4G12030 AT5G23010 AT5G23020
5.80545e-05	9	46	7.86212	Glucosinolate biosynthetic process	http://amigo.geneontology.org/amigo/term/GO:0019761	AT1G16400 AT1G16410 AT1G65860 AT2G43100 AT3G19710 AT3G58990 AT4G12030 AT5G23010 AT5G23020
0.000181878	15	155	4.03186	Response to reactive oxygen species	http://amigo.geneontology.org/amigo/term/GO:0000302	AT1G15520 AT1G16420 AT1G73260 AT3G17790 AT3G28580 AT3G29035 AT4G11170 AT4G21830 AT4G23140 AT4G23150 AT5G39610 AT5G46350 AT5G58940 AT5G63160 AT5G67480
0.000185217	10	59	6.02461	Toxin metabolic process	http://amigo.geneontology.org/amigo/term/GO:0009404	AT1G02920 AT1G02930 AT1G74590 AT2G02930 AT2G29460 AT2G43000 AT3G09270 AT3G26830 AT4G27260 AT5G62480
0.000185217	6	18	12.3327	Positive regulation of leaf senescence	http://amigo.geneontology.org/amigo/term/GO:1900057	AT1G34180 AT3G04060 AT3G29035 AT4G18170 AT4G36900 AT5G39610
0.000200288	14	138	4.21723	Response to chitin	http://amigo.geneontology.org/amigo/term/GO:0010200	AT1G34180 AT1G51800 AT1G62300 AT1G74650 AT2G33710 AT2G35930 AT4G01350 AT4G26120 AT4G37260 AT4G39070 AT5G25910 AT5G37490 AT5G49520 AT5G67300
0.000200288	15	166	3.97077	Secondary metabolite biosynthetic process	http://amigo.geneontology.org/amigo/term/GO:0044550	AT1G16400 AT1G16410 AT1G65860 AT1G67980 AT2G43000 AT2G43100 AT3G19710 AT3G26830 AT3G58990 AT4G12030 AT4G13660 AT4G27260 AT4G34230 AT5G23010 AT5G23020
0.00032498	19	239	3.17661	Cellular response to hypoxia	http://amigo.geneontology.org/amigo/term/GO:0071456	AT1G10140 AT1G13300 AT1G26380 AT1G26410 AT1G30720 AT1G35140 AT1G57630 AT1G63090 AT1G68620 AT1G72430 AT2G26560 AT3G13310 AT3G49780 AT4G30280 AT4G31970 AT4G32480 AT5G25250 AT5G57560 AT5G64260
0.000355862	19	241	3.1465	Cellular response to decreased oxygen levels	http://amigo.geneontology.org/amigo/term/GO:0036294	AT1G10140 AT1G13300 AT1G26380 AT1G26410 AT1G30720 AT1G35140 AT1G57630 AT1G63090 AT1G68620 AT1G72430 AT2G26560 AT3G13310 AT3G49780 AT4G30280 AT4G31970 AT4G32480 AT5G25250 AT5G57560 AT5G64260
0.000355862	19	241	3.1465	Cellular response to oxygen levels	http://amigo.geneontology.org/amigo/term/GO:0071453	AT1G10140 AT1G13300 AT1G26380 AT1G26410 AT1G30720 AT1G35140 AT1G57630 AT1G63090 AT1G68620 AT1G72430 AT2G26560 AT3G13310 AT3G49780 AT4G30280 AT4G31970 AT4G32480 AT5G25250 AT5G57560 AT5G64260
0.000411104	30	549	2.36633	Response to osmotic stress	http://amigo.geneontology.org/amigo/term/GO:0006970	AT1G22890 AT1G32560 AT1G48605 AT1G56600 AT1G65500 AT1G65690 AT2G15390 AT2G25090 AT2G26650 AT2G33080 AT2G43000 AT3G20250 AT3G21780 AT3G45410 AT3G49210 AT4G11890 AT4G12480 AT4G34000 AT4G37260 AT4G37900 AT5G12420 AT5G13330 AT5G24090 AT5G26340 AT5G39610 AT5G46050 AT5G46350 AT5G58940 AT5G67300 AT5G67480
0.000510069	27	470	2.46978	Response to salt stress	http://amigo.geneontology.org/amigo/term/GO:0009651	AT1G22890 AT1G48605 AT1G56600 AT1G65500 AT2G15390 AT2G25090 AT2G26650 AT2G33080 AT2G43000 AT3G20250 AT3G21780 AT3G45410 AT3G49210 AT4G11890 AT4G12480 AT4G34000 AT4G37260 AT5G12420 AT5G13330 AT5G24090 AT5G26340 AT5G39610 AT5G46050 AT5G46350 AT5G58940 AT5G67300 AT5G67480
0.000540929	12	119	4.36785	S-glycoside metabolic process	http://amigo.geneontology.org/amigo/term/GO:0016143	AT1G16400 AT1G16410 AT1G21120 AT1G65860 AT2G43100 AT3G19710 AT3G58990 AT4G12030 AT4G37260 AT5G13330 AT5G23010 AT5G23020
0.000540929	12	119	4.36785	Glycosinolate metabolic process	http://amigo.geneontology.org/amigo/term/GO:0019757	AT1G16400 AT1G16410 AT1G21120 AT1G65860 AT2G43100 AT3G19710 AT3G58990 AT4G12030 AT4G37260 AT5G13330 AT5G23010 AT5G23020
0.000540929	12	119	4.36785	Glucosinolate metabolic process	http://amigo.geneontology.org/amigo/term/GO:0019760	AT1G16400 AT1G16410 AT1G21120 AT1G65860 AT2G43100 AT3G19710 AT3G58990 AT4G12030 AT4G37260 AT5G13330 AT5G23010 AT5G23020
0.000540929	13	136	4.05586	Cellular modified amino acid metabolic process	http://amigo.geneontology.org/amigo/term/GO:0006575	AT1G02920 AT1G02930 AT1G74590 AT2G02930 AT2G21550 AT2G29460 AT3G09270 AT3G22740 AT4G13890 AT5G02780 AT5G44980 AT5G44990 AT5G62480
0.000562414	9	63	5.82379	Glycosyl compound biosynthetic process	http://amigo.geneontology.org/amigo/term/GO:1901659	AT1G16400 AT1G16410 AT1G65860 AT2G43100 AT3G19710 AT3G58990 AT4G12030 AT5G23010 AT5G23020
0.000886326	10	84	4.92152	Systemic acquired resistance	http://amigo.geneontology.org/amigo/term/GO:0009627	AT2G14610 AT2G18660 AT2G43570 AT3G04720 AT3G26830 AT4G22470 AT4G26120 AT4G37150 AT5G40990 AT5G65600
0.000966784	13	143	3.81728	Leaf senescence	http://amigo.geneontology.org/amigo/term/GO:0010150	AT1G34180 AT2G39200 AT2G43000 AT2G43570 AT3G04060 AT3G11340 AT3G29035 AT4G10500 AT4G18170 AT4G32940 AT4G36900 AT5G39520 AT5G39610
0.000966784	10	85	4.85316	Glutathione metabolic process	http://amigo.geneontology.org/amigo/term/GO:0006749	AT1G02920 AT1G02930 AT1G74590 AT2G02930 AT2G29460 AT3G09270 AT5G02780 AT5G44980 AT5G44990 AT5G62480
0.00114067	19	265	2.84941	Response to hypoxia	http://amigo.geneontology.org/amigo/term/GO:0001666	AT1G10140 AT1G13300 AT1G26380 AT1G26410 AT1G30720 AT1G35140 AT1G57630 AT1G63090 AT1G68620 AT1G72430 AT2G26560 AT3G13310 AT3G49780 AT4G30280 AT4G31970 AT4G32480 AT5G25250 AT5G57560 AT5G64260
0.00117019	45	1038	1.86749	Cellular response to endogenous stimulus	http://amigo.geneontology.org/amigo/term/GO:0071495	AT1G02340 AT1G04240 AT1G13300 AT1G15520 AT1G15670 AT1G21910 AT1G22530 AT1G36060 AT1G51800 AT1G56010 AT1G62300 AT1G62810 AT1G65690 AT1G69260 AT1G72430 AT1G75750 AT1G77640 AT1G80440 AT2G29110 AT2G29120 AT2G33710 AT3G12830 AT3G16770 AT3G45410 AT3G59060 AT4G11890 AT4G13890 AT4G18010 AT4G23450 AT4G26120 AT4G32280 AT4G32870 AT4G34000 AT4G36900 AT4G37260 AT4G37900 AT4G39070 AT5G01550 AT5G08150 AT5G11210…
0.00124531	14	168	3.49428	Aging	http://amigo.geneontology.org/amigo/term/GO:0007568	AT1G34180 AT2G29350 AT2G39200 AT2G43000 AT2G43570 AT3G04060 AT3G11340 AT3G29035 AT4G10500 AT4G18170 AT4G32940 AT4G36900 AT5G39520 AT5G39610
0.00134098	19	269	2.80132	Response to decreased oxygen levels	http://amigo.geneontology.org/amigo/term/GO:0036293	AT1G10140 AT1G13300 AT1G26380 AT1G26410 AT1G30720 AT1G35140 AT1G57630 AT1G63090 AT1G68620 AT1G72430 AT2G26560 AT3G13310 AT3G49780 AT4G30280 AT4G31970 AT4G32480 AT5G25250 AT5G57560 AT5G64260
0.00134098	9	69	5.15549	Response to hydrogen peroxide	http://amigo.geneontology.org/amigo/term/GO:0042542	AT1G16420 AT1G73260 AT3G17790 AT3G29035 AT5G39610 AT5G46350 AT5G58940 AT5G63160 AT5G67480
0.00139605	19	270	2.78955	Response to oxygen levels	http://amigo.geneontology.org/amigo/term/GO:0070482	AT1G10140 AT1G13300 AT1G26380 AT1G26410 AT1G30720 AT1G35140 AT1G57630 AT1G63090 AT1G68620 AT1G72430 AT2G26560 AT3G13310 AT3G49780 AT4G30280 AT4G31970 AT4G32480 AT5G25250 AT5G57560 AT5G64260
0.00142983	13	149	3.63405	Plant organ senescence	http://amigo.geneontology.org/amigo/term/GO:0090693	AT1G34180 AT2G39200 AT2G43000 AT2G43570 AT3G04060 AT3G11340 AT3G29035 AT4G10500 AT4G18170 AT4G32940 AT4G36900 AT5G39520 AT5G39610
0.00151853	16	222	3.08886	Response to wounding	http://amigo.geneontology.org/amigo/term/GO:0009611	AT1G21120 AT1G73260 AT2G38870 AT3G13790 AT3G19710 AT3G29035 AT3G51440 AT3G54150 AT3G54420 AT3G61060 AT4G12030 AT4G32940 AT5G24090 AT5G40990 AT5G46050 AT5G67480
0.00151853	15	196	3.23544	Response to jasmonic acid	http://amigo.geneontology.org/amigo/term/GO:0009753	AT1G15520 AT1G21910 AT3G09940 AT3G15510 AT3G16770 AT3G51430 AT3G51440 AT4G12030 AT4G26120 AT4G32940 AT5G13330 AT5G46050 AT5G64810 AT5G67300 AT5G67480
0.00166685	18	281	2.8332	Response to ethylene	http://amigo.geneontology.org/amigo/term/GO:0009723	AT1G15520 AT1G21910 AT1G36060 AT1G62300 AT1G65484 AT1G72430 AT1G77640 AT2G33710 AT3G04720 AT3G16770 AT3G45410 AT3G51430 AT3G51440 AT4G32940 AT4G36900 AT5G13330 AT5G39610 AT5G40990
0.00192367	15	200	3.15748	Response to fatty acid	http://amigo.geneontology.org/amigo/term/GO:0070542	AT1G15520 AT1G21910 AT3G09940 AT3G15510 AT3G16770 AT3G51430 AT3G51440 AT4G12030 AT4G26120 AT4G32940 AT5G13330 AT5G46050 AT5G64810 AT5G67300 AT5G67480
0.00260972	8	61	5.27438	Xyloglucan metabolic process	http://amigo.geneontology.org/amigo/term/GO:0010411	AT1G14080 AT2G15390 AT4G14130 AT4G25810 AT4G30270 AT4G30280 AT5G57550 AT5G57560
0.00260972	12	147	3.61477	Organic acid transport	http://amigo.geneontology.org/amigo/term/GO:0015849	AT1G01070 AT1G15520 AT1G61800 AT1G77380 AT2G41190 AT3G56200 AT4G01430 AT4G05590 AT4G21120 AT4G35180 AT5G47560 AT5G63850
0.0030387	7	46	5.96584	Regulation of leaf senescence	http://amigo.geneontology.org/amigo/term/GO:1900055	AT1G34180 AT2G43000 AT3G04060 AT3G29035 AT4G18170 AT4G36900 AT5G39610
0.00318631	18	292	2.67647	Response to toxic substance	http://amigo.geneontology.org/amigo/term/GO:0009636	AT1G02920 AT1G02930 AT1G45145 AT1G74590 AT2G02930 AT2G29460 AT2G37130 AT3G09270 AT3G44300 AT3G50740 AT4G30120 AT4G37520 AT4G37530 AT5G02780 AT5G19880 AT5G42250 AT5G62480 AT5G64100
0.00327407	14	182	3.13589	Cell wall macromolecule metabolic process	http://amigo.geneontology.org/amigo/term/GO:0044036	AT1G14080 AT1G56550 AT2G15390 AT2G28110 AT2G43570 AT3G29810 AT3G54420 AT4G14130 AT4G25810 AT4G30270 AT4G30280 AT5G49360 AT5G57550 AT5G57560
0.00369619	9	87	4.42936	Defense response to oomycetes	http://amigo.geneontology.org/amigo/term/GO:0002229	AT1G15520 AT1G51800 AT3G45330 AT3G45410 AT3G59700 AT4G10500 AT5G01550 AT5G06740 AT5G65600
0.00550095	47	1189	1.70188	Cellular response to organic substance	http://amigo.geneontology.org/amigo/term/GO:0071310	AT1G02340 AT1G04240 AT1G13300 AT1G15520 AT1G15670 AT1G21910 AT1G22530 AT1G36060 AT1G51800 AT1G56010 AT1G62300 AT1G62810 AT1G65690 AT1G69260 AT1G72430 AT1G75750 AT1G77640 AT1G80440 AT2G29110 AT2G29120 AT2G33710 AT3G12830 AT3G16770 AT3G45410 AT3G59060 AT4G11890 AT4G13890 AT4G18010 AT4G23450 AT4G26120 AT4G32280 AT4G32870 AT4G34000 AT4G36900 AT4G37260 AT4G37900 AT4G39070 AT5G01550 AT5G08150 AT5G11210…
0.00596181	7	46	5.31738	Toxin catabolic process	http://amigo.geneontology.org/amigo/term/GO:0009407	AT1G02920 AT1G02930 AT1G74590 AT2G02930 AT2G29460 AT3G09270 AT5G62480
0.00598835	12	151	3.27588	Cell wall polysaccharide metabolic process	http://amigo.geneontology.org/amigo/term/GO:0010383	AT1G14080 AT1G56550 AT2G15390 AT2G28110 AT3G29810 AT4G14130 AT4G25810 AT4G30270 AT4G30280 AT5G49360 AT5G57550 AT5G57560
0.00733041	10	112	3.67819	Hemicellulose metabolic process	http://amigo.geneontology.org/amigo/term/GO:0010410	AT1G14080 AT2G15390 AT2G28110 AT4G14130 AT4G25810 AT4G30270 AT4G30280 AT5G49360 AT5G57550 AT5G57560
0.00958804	8	81	4.30065	Amino acid transport	http://amigo.geneontology.org/amigo/term/GO:0006865	AT1G01070 AT1G77380 AT2G41190 AT3G56200 AT4G01430 AT4G21120 AT4G35180 AT5G63850
0.00970717	4	16	9.98365	Leucine biosynthetic process	http://amigo.geneontology.org/amigo/term/GO:0009098	AT2G43100 AT3G58990 AT5G23010 AT5G23020
0.0107222	40	999	1.7277	Cellular response to hormone stimulus	http://amigo.geneontology.org/amigo/term/GO:0032870	AT1G02340 AT1G04240 AT1G13300 AT1G15520 AT1G15670 AT1G21910 AT1G22530 AT1G36060 AT1G51800 AT1G56010 AT1G62300 AT1G62810 AT1G65690 AT1G69260 AT1G72430 AT1G75750 AT1G77640 AT1G80440 AT2G33710 AT3G12830 AT3G16770 AT3G45410 AT3G59060 AT4G11890 AT4G18010 AT4G23450 AT4G26120 AT4G32280 AT4G32870 AT4G34000 AT4G36900 AT4G37260 AT4G37900 AT4G39070 AT5G01550 AT5G08150 AT5G13330 AT5G40990 AT5G64810 AT5G67300
0.0120144	38	944	1.74484	Hormone-mediated signaling pathway	http://amigo.geneontology.org/amigo/term/GO:0009755	AT1G02340 AT1G04240 AT1G13300 AT1G15520 AT1G15670 AT1G21910 AT1G36060 AT1G51800 AT1G56010 AT1G62300 AT1G62810 AT1G65690 AT1G69260 AT1G72430 AT1G75750 AT1G77640 AT1G80440 AT2G33710 AT3G12830 AT3G16770 AT3G59060 AT4G11890 AT4G18010 AT4G23450 AT4G26120 AT4G32280 AT4G32870 AT4G34000 AT4G36900 AT4G37260 AT4G37900 AT4G39070 AT5G01550 AT5G08150 AT5G13330 AT5G40990 AT5G64810 AT5G67300
0.012386	8	86	4.11091	Carboxylic acid transport	http://amigo.geneontology.org/amigo/term/GO:0046942	AT1G01070 AT1G15520 AT1G61800 AT4G01430 AT4G05590 AT4G12030 AT4G21120 AT5G47560
0.0139998	19	367	2.27367	Metal ion transport	http://amigo.geneontology.org/amigo/term/GO:0030001	AT1G05300 AT1G15520 AT1G64170 AT1G80830 AT2G04040 AT2G25090 AT2G26650 AT2G29110 AT2G29120 AT2G35060 AT3G51860 AT4G05590 AT4G23700 AT4G30120 AT4G32650 AT5G11210 AT5G24290 AT5G26690 AT5G48400
0.0144415	7	83	4.52962	Calcium-mediated signaling	http://amigo.geneontology.org/amigo/term/GO:0019722	AT2G29110 AT2G29120 AT2G33130 AT4G14020 AT4G14640 AT5G11210 AT5G48400
0.0147017	15	252	2.55679	Detoxification	http://amigo.geneontology.org/amigo/term/GO:0098754	AT1G02920 AT1G02930 AT1G74590 AT2G02930 AT2G29460 AT2G37130 AT3G09270 AT3G44300 AT4G30120 AT4G37520 AT4G37530 AT5G19880 AT5G42250 AT5G62480 AT5G64100
0.0178934	5	33	6.23978	Response to insect	http://amigo.geneontology.org/amigo/term/GO:0009625	AT1G16410 AT1G17860 AT1G73260 AT3G26830 AT5G23010
0.0178934	5	43	6.23978	Negative regulation of endopeptidase activity	http://amigo.geneontology.org/amigo/term/GO:0010951	AT1G17860 AT1G73260 AT2G26390 AT2G38870 AT2G43510
0.0193046	3	9	13.1035	Positive regulation of sulfur metabolic process	http://amigo.geneontology.org/amigo/term/GO:0051176	AT1G67810 AT3G04070 AT4G27260
0.0204061	5	44	6.02461	Negative regulation of peptidase activity	http://amigo.geneontology.org/amigo/term/GO:0010466	AT1G17860 AT1G73260 AT2G26390 AT2G38870 AT2G43510
0.0204061	5	44	6.02461	Regulation of endopeptidase activity	http://amigo.geneontology.org/amigo/term/GO:0052548	AT1G17860 AT1G73260 AT2G26390 AT2G38870 AT2G43510
0.0204952	7	88	4.21723	Second-messenger-mediated signaling	http://amigo.geneontology.org/amigo/term/GO:0019932	AT2G29110 AT2G29120 AT2G33130 AT4G14020 AT4G14640 AT5G11210 AT5G48400
0.0228229	12	184	2.75864	Glycosyl compound metabolic process	http://amigo.geneontology.org/amigo/term/GO:1901657	AT1G16400 AT1G16410 AT1G21120 AT1G65860 AT2G43100 AT3G19710 AT3G58990 AT4G12030 AT4G37260 AT5G13330 AT5G23010 AT5G23020
0.022889	5	32	5.82379	Response to amino acid	http://amigo.geneontology.org/amigo/term/GO:0043200	AT2G29110 AT2G29120 AT5G11210 AT5G46050 AT5G48400
0.022889	5	46	5.82379	Negative regulation of proteolysis	http://amigo.geneontology.org/amigo/term/GO:0045861	AT1G17860 AT1G73260 AT2G26390 AT2G38870 AT2G43510
0.0263728	5	46	5.63593	Regulation of peptidase activity	http://amigo.geneontology.org/amigo/term/GO:0052547	AT1G17860 AT1G73260 AT2G26390 AT2G38870 AT2G43510
0.0330261	12	195	2.62071	Regulation of response to external stimulus	http://amigo.geneontology.org/amigo/term/GO:0032101	AT1G13300 AT1G51800 AT2G29460 AT3G22600 AT3G26830 AT3G59700 AT4G22470 AT5G13080 AT5G39610 AT5G40990 AT5G65600 AT5G67300
0.0330261	4	22	6.98855	Cellular response to amino acid stimulus	http://amigo.geneontology.org/amigo/term/GO:0071230	AT2G29110 AT2G29120 AT5G11210 AT5G48400
0.0330261	4	25	6.98855	Leucine metabolic process	http://amigo.geneontology.org/amigo/term/GO:0006551	AT2G43100 AT3G58990 AT5G23010 AT5G23020
0.0348069	2	5	23.2952	Regulation of response to extracellular stimulus	http://amigo.geneontology.org/amigo/term/GO:0032104	AT1G13300 AT5G13080
0.0348069	2	5	23.2952	Regulation of response to nutrient levels	http://amigo.geneontology.org/amigo/term/GO:0032107	AT1G13300 AT5G13080
0.0361711	14	262	2.37475	Abscisic acid-activated signaling pathway	http://amigo.geneontology.org/amigo/term/GO:0009738	AT1G02340 AT1G13300 AT1G15520 AT1G51800 AT1G62810 AT1G65690 AT1G69260 AT4G11890 AT4G18010 AT4G23450 AT4G32870 AT4G34000 AT5G01550 AT5G67300
0.0366193	6	73	4.27871	Negative regulation of hydrolase activity	http://amigo.geneontology.org/amigo/term/GO:0051346	AT1G17860 AT1G73260 AT2G26390 AT2G38870 AT2G43510 AT4G32870
0.0366193	6	59	4.27871	Enzyme linked receptor protein signaling pathway	http://amigo.geneontology.org/amigo/term/GO:0007167	AT3G45330 AT3G45410 AT3G59700 AT5G01550 AT5G06740 AT5G65600
0.0366193	6	59	4.27871	Transmembrane receptor protein serine/threonine kinase signaling pathway	http://amigo.geneontology.org/amigo/term/GO:0007178	AT3G45330 AT3G45410 AT3G59700 AT5G01550 AT5G06740 AT5G65600
0.0378626	8	99	3.32788	Positive regulation of defense response	http://amigo.geneontology.org/amigo/term/GO:0031349	AT1G51800 AT2G29460 AT3G22600 AT4G11890 AT4G22470 AT5G39610 AT5G40990 AT5G65600
0.0378626	14	255	2.35192	Innate immune response	http://amigo.geneontology.org/amigo/term/GO:0045087	AT1G14780 AT1G32960 AT1G61440 AT1G67520 AT2G26560 AT2G47130 AT3G16030 AT3G22600 AT3G26470 AT4G12480 AT4G37150 AT5G39610 AT5G40990 AT5G65600
0.0427142	7	89	3.59705	Response to virus	http://amigo.geneontology.org/amigo/term/GO:0009615	AT2G26560 AT2G43570 AT3G04720 AT3G20250 AT3G51430 AT3G51440 AT5G46350
0.0427142	3	12	9.52984	Camalexin biosynthetic process	http://amigo.geneontology.org/amigo/term/GO:0010120	AT2G43000 AT3G26830 AT4G27260
0.0427142	3	13	9.52984	Cadmium ion transport	http://amigo.geneontology.org/amigo/term/GO:0015691	AT1G80830 AT2G04040 AT4G30120
0.0427142	3	12	9.52984	Camalexin metabolic process	http://amigo.geneontology.org/amigo/term/GO:0052317	AT2G43000 AT3G26830 AT4G27260
0.0444686	5	45	4.85316	Organic hydroxy compound catabolic process	http://amigo.geneontology.org/amigo/term/GO:1901616	AT1G14520 AT3G21780 AT4G10500 AT4G18010 AT5G09290
0.0491947	4	26	6.077	Protein repair	http://amigo.geneontology.org/amigo/term/GO:0030091	AT4G04830 AT4G21830 AT4G21840 AT4G21850
0.0494994	14	259	2.26481	Positive regulation of response to stimulus	http://amigo.geneontology.org/amigo/term/GO:0048584	AT1G21920 AT1G51800 AT2G29460 AT3G22600 AT4G11890 AT4G22470 AT4G23450 AT4G37260 AT4G39070 AT5G39610 AT5G40990 AT5G46350 AT5G65600 AT5G67300
0.0497829	6	61	3.95578	Cellular response to acid chemical	http://amigo.geneontology.org/amigo/term/GO:0071229	AT1G15520 AT2G29110 AT2G29120 AT5G11210 AT5G24090 AT5G48400
0.0500584	3	13	8.73569	Toxin biosynthetic process	http://amigo.geneontology.org/amigo/term/GO:0009403	AT2G43000 AT3G26830 AT4G27260
0.0500584	3	13	8.73569	Indole phytoalexin biosynthetic process	http://amigo.geneontology.org/amigo/term/GO:0009700	AT2G43000 AT3G26830 AT4G27260
0.0500584	12	207	2.43787	Regulation of immune system process	http://amigo.geneontology.org/amigo/term/GO:0002682	AT1G51800 AT2G29460 AT3G22600 AT3G26830 AT3G59700 AT4G22470 AT5G24090 AT5G35580 AT5G39610 AT5G40990 AT5G65600 AT5G67300
0.0500584	3	13	8.73569	Indole phytoalexin metabolic process	http://amigo.geneontology.org/amigo/term/GO:0046217	AT2G43000 AT3G26830 AT4G27260
0.0500584	12	207	2.43787	Regulation of immune response	http://amigo.geneontology.org/amigo/term/GO:0050776	AT1G51800 AT2G29460 AT3G22600 AT3G26830 AT3G59700 AT4G22470 AT5G24090 AT5G35580 AT5G39610 AT5G40990 AT5G65600 AT5G67300
0.0500584	3	13	8.73569	Phytoalexin metabolic process	http://amigo.geneontology.org/amigo/term/GO:0052314	AT2G43000 AT3G26830 AT4G27260
0.0500584	3	13	8.73569	Phytoalexin biosynthetic process	http://amigo.geneontology.org/amigo/term/GO:0052315	AT2G43000 AT3G26830 AT4G27260
0.0500584	29	741	1.69739	Cellular response to oxygen-containing compound	http://amigo.geneontology.org/amigo/term/GO:1901701	AT1G02340 AT1G13300 AT1G15520 AT1G16420 AT1G51800 AT1G62810 AT1G65690 AT1G69260 AT1G75750 AT2G29110 AT2G29120 AT4G11890 AT4G13890 AT4G18010 AT4G23450 AT4G26120 AT4G32870 AT4G34000 AT4G39070 AT5G01550 AT5G11210 AT5G22570 AT5G24090 AT5G42250 AT5G46350 AT5G48400 AT5G64810 AT5G65600 AT5G67300
0.0509429	5	43	4.59773	Response to molecule of bacterial origin	http://amigo.geneontology.org/amigo/term/GO:0002237	AT1G08320 AT1G51800 AT1G73260 AT2G25000 AT3G22600
0.0520162	20	468	1.91467	Cellular amino acid metabolic process	http://amigo.geneontology.org/amigo/term/GO:0006520	AT1G15040 AT1G17745 AT1G62800 AT1G65860 AT2G38860 AT2G43000 AT2G43100 AT3G02020 AT3G03780 AT3G19710 AT3G22460 AT3G22740 AT3G58990 AT4G12030 AT4G13890 AT4G39940 AT5G17330 AT5G23010 AT5G23020 AT5G53970

## Sheet: Supplementary Data 6
Supplementary Data 6 | Induction of CYP17A12 gene expression by individual members of SynComCol-0 and SynCommfec using GUS assay of CYP71A12pro:GUS reporter line and RT-qPCR.
For details of GUS histochemical assay and preparation of the bacterial inoculum see the Methods section. For the RT-qPCR samples were collected 24 h after hand-infiltration of individual strains into leaves of three independent plants (n=3). The RT-qPCR source data for this table is available in Source Data Table7.
[truncated: 102 more rows]

## Sheet: Supplementary Data 7
Supplementary Data 7 | List of differentially expressed genes between HO vs. SynComCol-0 plants.
[truncated: 20,386 more rows]

## Sheet: Supplementary Data 8
Supplementary Data 8 | GO term enrichment for genes differentially enriched in HO and SynComCol-0 compared to the corresponding AX plants.
[truncated: 101 more rows]

[truncated: 2 more sheets: Supplementary Data 9, Supplementary Data 10]
