# Supplementary material for: A critical role of a eubiotic microbiota in gating proper immunocompetence in Arabidopsis
Source: Nat Plants. 2023 Aug 17;9(9):1468–80. doi: 10.1038/s41477-023-01501-1 (PMC10505558; doi:10.1038/s41477-023-01501-1)
Supplement: Source Data Fig. 1 — Statistical source data. [file 41477_2023_1501_MOESM3_ESM.xlsx]

## Sheet: Sheet1
Fig. 1a
Pst DC3000 counts
plant age (weeks)	treatment	replicate	dilution factor	cfu count	area (cm2)	cfu/cm2	log10(cfu/cm2)
2.5	mock	1	750000	24	0.251327	7.16197e+07	7.85503
2.5	mock	2	750000	21	0.251327	6.26673e+07	7.79704
2.5	mock	3	750000	21	0.251327	6.26673e+07	7.79704
2.5	mock	4	750000	14	0.251327	4.17782e+07	7.62095
2.5	mock	5	750000	16	0.251327	4.77465e+07	7.67894
2.5	mock	6	750000	10	0.251327	2.98416e+07	7.47482
2.5	flg22	1	7500	40	0.251327	1.19366e+06	6.07688
2.5	flg22	2	7500	42	0.251327	1.25335e+06	6.09807
2.5	flg22	3	7500	30	0.251327	895247	5.95194
2.5	flg22	4	75000	40	0.251327	1.19366e+07	7.07688
2.5	flg22	5	75000	23	0.251327	6.86356e+06	6.83655
2.5	flg22	6	75000	13	0.251327	3.8794e+06	6.58876
3.5	mock	1	750000	24	0.251327	7.16197e+07	7.85503
3.5	mock	2	750000	32	0.251327	9.5493e+07	7.97997
3.5	mock	3	750000	13	0.251327	3.8794e+07	7.58876
3.5	mock	4	750000	32	0.251327	9.5493e+07	7.97997
3.5	mock	5	750000	18	0.251327	5.37148e+07	7.73009
3.5	mock	6	750000	23	0.251327	6.86356e+07	7.83655
3.5	flg22	1	7500	9	0.251327	268574	5.42906
3.5	flg22	2	7500	13	0.251327	387940	5.58876
3.5	flg22	3	7500	5	0.251327	149208	5.17379
3.5	flg22	4	7500	8	0.251327	238732	5.37791
3.5	flg22	5	7500	14	0.251327	417782	5.62095
3.5	flg22	6	7500	20	0.251327	596831	5.77585
p-values
Tukey's multiple comparisons test	Adjusted P Value
2.5:mock vs. 2.5:flg22	6.9046e-07
2.5:mock vs. 3.5:mock	0.8607
2.5:mock vs. 3.5:flg22	5.4518e-11
2.5:flg22 vs. 3.5:mock	1.5856e-07
2.5:flg22 vs. 3.5:flg22	4.4894e-05
3.5:mock vs. 3.5:flg22	2.0303e-11
Fig. 1b
Pst DC3000 counts
plant age (weeks)	community	treatment	replicate	dilution factor	cfu count 1	cfu count 2	average cfu	area (cm2)	cfu/cm2	log10(cfu/cm2)
2.5	AX	H2O	1	100000	15	13	14	1	1400000	6.14613
2.5	AX	H2O	2	100000	17	18	17.5	1	1750000	6.24304
2.5	AX	H2O	3	100000	14	18	16	1	1600000	6.20412
2.5	AX	flg22	1	10000	28	29	28.5	1	285000	5.45484
2.5	AX	flg22	2	10000	39	35	37	1	370000	5.5682
2.5	AX	flg22	3	10000	37	38	37.5	1	375000	5.57403
2.5	HO	H2O	1	100000	15	6	10.5	1	1050000	6.02119
2.5	HO	H2O	2	100000	12	11	11.5	1	1150000	6.0607
2.5	HO	H2O	3	100000	11	14	12.5	1	1250000	6.09691
2.5	HO	flg22	1	10000	6	8	7	1	70000	4.8451
2.5	HO	flg22	2	10000	7	3	5	1	50000	4.69897
2.5	HO	flg22	3	10000	10	6	8	1	80000	4.90309
3.5	AX	H2O	1	100000	22	20	21	1	2100000	6.32222
3.5	AX	H2O	2	100000	24	21	22.5	1	2250000	6.35218
3.5	AX	H2O	3	100000	18	16	17	1	1700000	6.23045
3.5	AX	flg22	1	10000	15	23	19	1	190000	5.27875
3.5	AX	flg22	2	10000	18	25	21.5	1	215000	5.33244
3.5	AX	flg22	3	10000	27	29	28	1	280000	5.44716
3.5	HO	H2O	1	100000	10	11	10.5	1	1050000	6.02119
3.5	HO	H2O	2	100000	10	8	9	1	900000	5.95424
3.5	HO	H2O	3	100000	17	18	17.5	1	1750000	6.24304
3.5	HO	flg22	1	1000	7	13	10	1	10000	4
3.5	HO	flg22	2	1000	19	21	20	1	20000	4.30103
3.5	HO	flg22	3	1000	17	20	18.5	1	18500	4.26717
4.5	AX	H2O	1	100000	15	16	15.5	1	1550000	6.19033
4.5	AX	H2O	2	100000	17	16	16.5	1	1650000	6.21748
4.5	AX	H2O	3	100000	13	15	14	1	1400000	6.14613
4.5	AX	flg22	1	10000	19	12	15.5	1	155000	5.19033
4.5	AX	flg22	2	10000	24	23	23.5	1	235000	5.37107
4.5	AX	flg22	3	10000	27	24	25.5	1	255000	5.40654
4.5	HO	H2O	1	100000	12	7	9.5	1	950000	5.97772
4.5	HO	H2O	2	100000	13	5	9	1	900000	5.95424
4.5	HO	H2O	3	100000	4	8	6	1	600000	5.77815
4.5	HO	flg22	1	1000	12	7	9.5	1	9500	3.97772
4.5	HO	flg22	2	1000	3	5	4	1	4000	3.60206
4.5	HO	flg22	3	1000	4	8	6	1	6000	3.77815
5.5	AX	H2O	1	75000	34	25	29.5	1	2212500	6.34488
5.5	AX	H2O	2	75000	41	44	42.5	1	3187500	6.50345
5.5	AX	H2O	3	75000	21	30	25.5	1	1912500	6.2816
5.5	AX	flg22	1	75000	5	5	5	1	375000	5.57403
5.5	AX	flg22	2	75000	6	8	7	1	525000	5.72016
5.5	AX	flg22	3	75000	10	7	8.5	1	637500	5.80448
5.5	HO	H2O	1	75000	18	23	20.5	1	1537500	6.18682
5.5	HO	H2O	2	75000	30	34	32	1	2400000	6.38021
5.5	HO	H2O	3	75000	22	17	19.5	1	1462500	6.1651
5.5	HO	flg22	1	750	5	8	6.5	1	4875	3.68797
5.5	HO	flg22	2	750	13	18	15.5	1	11625	4.06539
5.5	HO	flg22	3	750	4	8	6	1	4500	3.65321
p-values
Tukey's multiple comparisons test	Adjusted P Value
AX - mock
2.5 vs. 3.5	0.7229
2.5 vs. 4.5	0.9992
2.5 vs. 5.5	0.2897
3.5 vs. 4.5	0.6435
3.5 vs. 5.5	0.873
4.5 vs. 5.5	0.2332
AX - flg22
2.5 vs. 3.5	0.2866
2.5 vs. 4.5	0.1698
2.5 vs. 5.5	0.347
3.5 vs. 4.5	0.9901
3.5 vs. 5.5	0.0073
4.5 vs. 5.5	0.0032
HO - mock
2.5 vs. 3.5	0.9991
2.5 vs. 4.5	0.406
2.5 vs. 5.5	0.2648
3.5 vs. 4.5	0.3355
3.5 vs. 5.5	0.3266
4.5 vs. 5.5	0.0085
HO - flg22
2.5 vs. 3.5	2.5101e-06
2.5 vs. 4.5	5.248e-11
2.5 vs. 5.5	7.772e-11
3.5 vs. 4.5	0.0016
3.5 vs. 5.5	0.0024
4.5 vs. 5.5	0.9984
Fig. 1c
Fold change in Pst DC3000 counts (derived from Fig. 1b)
plant age	community	mean	SD	n
2.5	AX	0.665403	0.0830245	3
3.5	AX	0.948834	0.106881	3
4.5	AX	0.862001	0.121417	3
5.5	AX	0.677088	0.163266	3
2.5	HO	1.24388	0.111794	3
3.5	HO	1.88342	0.223699	3
4.5	HO	2.11739	0.217313	3
5.5	HO	2.44185	0.257454	3
p-values
Tukey's multiple comparisons test	Adjusted P Value
2.5:AX vs. 2.5:HO	0.014
2.5:AX vs. 3.5:AX	0.498
2.5:AX vs. 3.5:HO	4.2118e-06
2.5:AX vs. 4.5:AX	0.8435
2.5:AX vs. 4.5:HO	3.8626e-07
2.5:AX vs. 5.5:AX	>0.9999
2.5:AX vs. 5.5:HO	2.1849e-08
2.5:HO vs. 3.5:AX	0.4513
2.5:HO vs. 3.5:HO	0.006
2.5:HO vs. 4.5:AX	0.1844
2.5:HO vs. 4.5:HO	0.0003
2.5:HO vs. 5.5:AX	0.0164
2.5:HO vs. 5.5:HO	5.2415e-06
3.5:AX vs. 3.5:HO	0.0001
3.5:AX vs. 4.5:AX	0.998
3.5:AX vs. 4.5:HO	7.2544e-06
3.5:AX vs. 5.5:AX	0.5465
3.5:AX vs. 5.5:HO	2.615e-07
3.5:HO vs. 4.5:AX	3.9885e-05
3.5:HO vs. 4.5:HO	0.7052
3.5:HO vs. 5.5:AX	4.783e-06
3.5:HO vs. 5.5:HO	0.0184
4.5:AX vs. 4.5:HO	2.8191e-06
4.5:AX vs. 5.5:AX	0.8787
4.5:AX vs. 5.5:HO	1.1758e-07
4.5:HO vs. 5.5:AX	4.323e-07
4.5:HO vs. 5.5:HO	0.3431
5.5:AX vs. 5.5:HO	2.4035e-08
Fig. 1d,e
RT-qPCR analysis of FRK1 gene expression
plant age (weeks)	community	treatment	replicate	FRK1 Ct 1	FRK1 Ct 2	FRK1 Ct 3	FRK1 avg Ct	PP2AA3 Ct 1	PP2AA3 Ct 2	PP2AA3 Ct 3	PP2AA3 avg Ct	dCt	normalization Ct	ddCt	2^(-ddCt)
3.5	AX	basal	1	30.7271	31.1277	30.9842	30.9463	25.0868	25.1505	24.4017	24.8797	6.06666	2.268	3.79866	0.0718601
3.5	AX	basal	2	32.8843	32.6408	32.5321	32.6857	25.0042	25.1309	25.1611	25.0988	7.58694		5.31894	0.0250518
3.5	AX	basal	3	29.7946	29.7317	29.7935	29.7733	24.8831	24.9367	24.8981	24.906	4.8673		2.5993	0.165019
3.5	AX	basal	4	31.7675	31.7901	30.155	31.2375	25.1065	25.1802	25.1832	25.1566	6.08089		3.81289	0.071155
3.5	HO	basal	1	27.9622	31.4644	27.9518	29.1261	25.0813	25.1796	25.1603	25.1404	3.98574		1.71774	0.304025
3.5	HO	basal	2	26.2571	26.2202	26.3506	26.276	25.0889	24.9938	24.8292	24.9707	1.30532		-0.962681	1.94893
3.5	HO	basal	3	27.1693	27.4233	27.1291	27.2406	25.1447	25.2283	25.1122	25.1617	2.07887		-0.189127	1.14007
3.5	HO	basal	4	26.6524	26.6696	26.5656	26.6292	25.081	25.17	24.5304	24.9271	1.70207		-0.565932	1.48034
5.5	AX	basal	1	31.3953	30.6501	30.8924	30.9793	24.8954	25.1091	24.8759	24.9601	6.01913		3.75113	0.0742673
5.5	AX	basal	2	30.3218	30.6186	30.8976	30.6127	24.9315	24.9452	24.9007	24.9258	5.68688		3.41888	0.0935004
5.5	AX	basal	3	30.9745	30.0863	30.4733	30.5113	24.8679	24.8664	24.8562	24.8635	5.64787		3.37987	0.0960635
5.5	AX	basal	4	29.7279	30.3795	29.9404	30.0159	24.8017	24.908	24.911	24.8736	5.14236		2.87436	0.136374
5.5	HO	basal	1	27.279	27.0436	27.2791	27.2005	26.1725	26.2946	26.2507	26.2392	0.961301		-1.3067	2.47375
5.5	HO	basal	2	27.4134	27.4101	27.224	27.3492	24.9733	25.004	24.938	24.9718	2.3774		0.109405	0.92697
5.5	HO	basal	3	26.0921	26.2422	26.1266	26.1537	24.834	24.9471	24.8906	24.8906	1.26308		-1.00492	2.00683
5.5	HO	basal	4	27.0521	27.1893	27.112	27.1178	24.9135	24.9885	24.9132	24.9384	2.1794		-0.0886037	1.06334
3.5	AX	flg22	1	23.7363	23.794	23.7568	23.7624	25.1	25.1783	25.1428	25.1404	-1.378		-3.646	12.5186
3.5	AX	flg22	2	23.8654	23.7935	23.8328	23.8306	25.1455	25.1112	25.1941	25.1503	-1.31973		-3.58773	12.023
3.5	AX	flg22	3	24.3591	24.3284	24.3191	24.3355	25.134	25.221	25.1311	25.1621	-0.82652		-3.09452	8.54168
3.5	AX	flg22	4	24.6953	24.6824	23.2973	24.225	25.2404	25.1691	25.2971	25.2355	-1.01053		-3.27853	9.70366
3.5	HO	flg22	1	22.4067	22.4014	22.4422	22.4168	25.1391	25.2735	25.1858	25.1995	-2.78267		-5.05067	33.1439
3.5	HO	flg22	2	22.4651	22.423	22.4429	22.4437	25.3408	25.3036	25.2894	25.3113	-2.86761		-5.13561	35.1537
3.5	HO	flg22	3	22.2064	22.1717	22.2012	22.1931	25.1537	25.1564	25.1496	25.1532	-2.96013		-5.22813	37.4822
3.5	HO	flg22	4	22.046	22.1166	22.0851	22.0826	25.0966	25.095	25.1083	25.1	-3.0174		-5.2854	39
5.5	AX	flg22	1	23.2724	23.2538	23.2433	23.2565	24.9542	24.7848	24.9485	24.8958	-1.63931		-3.90731	15.0043
5.5	AX	flg22	2	23.642	23.6291	23.6035	23.6249	24.9384	24.8662	25.165	24.9899	-1.365		-3.633	12.4063
5.5	AX	flg22	3	23.743	23.6969	23.6622	23.7007	24.7797	24.7959	24.8518	24.8091	-1.10845		-3.37645	10.3852
5.5	AX	flg22	4	22.8239	22.8306	22.795	22.8165	25.0051	24.7805	24.8713	24.8856	-2.06916		-4.33716	20.2123
5.5	HO	flg22	1	21.5523	21.4669	21.535	21.5181	24.8737	24.7919	24.9354	24.867	-3.34896		-5.61696	49.0764
5.5	HO	flg22	2	21.0043	20.9379	20.9055	20.9492	24.9674	24.8148	24.9933	24.9251	-3.97592		-6.24392	75.7892
5.5	HO	flg22	3	21.2469	21.1715	21.1802	21.1995	24.929	24.9463	24.9759	24.9504	-3.75084		-6.01884	64.841
5.5	HO	flg22	4	21.31	21.2535	21.2621	21.2752	24.9193	24.7312	24.9539	24.8681	-3.59293		-5.86093	58.1187
p-values
Tukey's multiple comparisons test	Adjusted P Value
3.5:AX vs. 3.5:HO	0.0368
3.5:AX vs. 5.5:AX	>0.9999
3.5:AX vs. 5.5:HO	0.0053
3.5:HO vs. 5.5:AX	0.0399
3.5:HO vs. 5.5:HO	0.6924
5.5:AX vs. 5.5:HO	0.0058
