# Supplementary material for: A critical role of a eubiotic microbiota in gating proper immunocompetence in Arabidopsis
Source: Nat Plants. 2023 Aug 17;9(9):1468–80. doi: 10.1038/s41477-023-01501-1 (PMC10505558; doi:10.1038/s41477-023-01501-1)
Supplement: Source Data Fig. 3 — Statistical source data. [file 41477_2023_1501_MOESM4_ESM.xlsx]

## Sheet: Sheet1
Fig. 3a
ROS burst measurements after treatment with different elicitors (flg22/elf18/Pep1). Counts expressed as RLU.
Time (min)	AX - elf18	AX - elf18	AX - elf18	AX - elf18	AX - elf18	AX - elf18	AX - elf18	AX - elf18	AX - Pep1	AX - Pep1	AX - Pep1	AX - Pep1	AX - Pep1	AX - Pep1	AX - Pep1	AX - Pep1	AX - flg22	AX - flg22	AX - flg22	AX - flg22	AX - flg22	AX - flg22	AX - flg22	AX - flg22	HO - elf18	HO - elf18	HO - elf18	HO - elf18	HO - elf18	HO - elf18	HO - elf18	HO - elf18	HO - Pep1	HO - Pep1	HO - Pep1	HO - Pep1	HO - Pep1	HO - Pep1	HO - Pep1	HO - Pep1	HO - flg22	HO - flg22	HO - flg22	HO - flg22	HO - flg22	HO - flg22	HO - flg22	HO - flg22
0	33.5	44	36	46.5	57	39.5	33.5	31	29	32	40	30	37	35	40	45	43.5	42	35	49.5	26	41	41	47.5		33.5	42	22.5	50.5	38.5	41	47.5	8.5	44	39.5	32	46	40.5	41	47	28.5	25.5	26.5	46	37.5	35	37	44.5
2	40.5	39	38	23.5	30	30	42	42	52	26	27.5	41	35	36	33	37.5	34	26.5	47.5	36.5	35	29.5	40.5	53	165	52.5	43	32.5	201.5	224	40.5	53	10.5	50	30	34.5	35	46	41	30.5	68.5	65.5	71	154	183	246	33	131
4	38.5	34	61	47.5	35.5	33	36.5	40	30.5	25.5	35.5	42	42.5	37	39.5	28.5	114.5	56.5	137.5	42	53.5	29	42.5	485	605.5	210	44.5	74.5	1606	1940	42.5	485	1.5	151.5	70	49.5	42.5	116	197.5	51.5	345	204.5	340	670.5	2013	1084	304	1305.5
6	44.5	33	63.5	46.5	42.5	57.5	47	43.5	53	57	44.5	24.5	28	33.5	54.5	41	231	55.5	291	70.5	88.5	54.5	82.5	975	1817.5	805	165.5	328	2938	3145.5	82.5	975	20.5	430.5	122.5	50	294	667.5	779	171.5	693.5	392.5	603.5	1114	4396	1953.5	1411.5	1636.5
8	84	38	134	51.5	55	75	73.5	56	36	59	50.5	30.5	49.5	41	35.5	41.5	399	82.5	370	103	162	57.5	95.5	994	2234	1569.5	550.5	477	2858.5	3166.5	95.5	994	65.5	931	307	61.5	1021.5	1634	1517.5	486.5	991.5	665	861.5	1486.5	4332	2242	1751	1654
10	96.5	51.5	204	74	71	91.5	107.5	54.5	42.5	46.5	38.5	55	51.5	54	50	55.5	483	122	453.5	104.5	170	92.5	107.5	907.5	2545	1679	669	537.5	2301	2520.5	107.5	907.5	438	929.5	516.5	69	1146	2016	1674	724	1136.5	729.5	1113	1640.5	3059.5	2013	1258.5	1356
12	101	40.5	272.5	58	82.5	123.5	169	73.5	36.5	73	25	41.5	68	49.5	47.5	48.5	529	131.5	492.5	135.5	192	80.5	107.5	860	2368.5	1452	716	554	1660	1858.5	107.5	860	430.5	599.5	520.5	91	752.5	1588	1414	1194.5	1024	795.5	1129	1563	2100	1879	803	983
14	128	52.5	303.5	61.5	71	104.5	167	60.5	43	59.5	41.5	35	57	33.5	25.5	37.5	535.5	124.5	472	151.5	224	93.5	129.5	648.5	2020	971	569	625.5	1046	1341	129.5	648.5	172.5	304	391	127.5	365	929.5	819.5	1265	823.5	773.5	1068.5	1427	1280	1437	442.5	617
16	123.5	55	329.5	44	71.5	92	186.5	51	30	58.5	44	46	46.5	35.5	39	42.5	443.5	128.5	440.5	150.5	204	83	107	371	1644	583.5	449.5	532.5	761	945	107	371	5	212.5	253.5	102	174.5	496.5	441	1052.5	693.5	681	849	1087.5	803	1137.5	249.5	388.5
18	125.5	65	323	41.5	87	120.5	188.5	75	34	38.5	39.5	32.5	52.5	40	34	21	435.5	88.5	445.5	174.5	213.5	74	83.5	220.5	984.5	342	272.5	472.5	482.5	681.5	83.5	220.5	99.5	152	175.5	117	110.5	266	241.5	788.5	453.5	603.5	708.5	803	505.5	773.5	184.5	207.5
20	123	79.5	248	39	53.5	90	129	63.5	39	38	36	31.5	28	32	35.5	45	355	90	388	150	178.5	66	101	164	655	230	174.5	382.5	325	402	101	164	87.5	117	156.5	91.5	96.5	122	143	504.5	300.5	477.5	501.5	591	353.5	509.5	123.5	137.5
22	108.5	67	270.5	39	70.5	115	125.5	72	29.5	52.5	25	42.5	60	30	39.5	44	332	89	371	155	169	80	83	72	412	165	72.5	328.5	247.5	280.5	83	72	20.5	68	90	74	69	83	118	316.5	185.5	354.5	352	387	221.5	343	98.5	107.5
24	76	57	245.5	49	67	66.5	90	38	31	44	49	43.5	36.5	37.5	43	37.5	252.5	83	317	104.5	142.5	82	56.5	69.5	276	126	52	238.5	169.5	172	56.5	69.5	12	67.5	80.5	65.5	72	57.5	80	165.5	147	300	259.5	306.5	156.5	209	83.5	72
26	64.5	54.5	185.5	33.5	68	97	90.5	63.5	38	57	39.5	30	38.5	34	62	38	207	70.5	270	104.5	111.5	78.5	46	62	157	99	39.5	194.5	203	117	46	62	3	80.5	67.5	54	41	43.5	92	105	73.5	220	169	211.5	99.5	118	72.5	60.5
28	75.5	44	176.5	50.5	63.5	80	95.5	65.5	34	41.5	16.5	34	40.5	30	31.5	42.5	165.5	58.5	220	72	90.5	64.5	49.5	39.5	106	85	48	148.5	127	89	49.5	39.5	10	56	57.5	49	51	58.5	81	64	58.5	152	121.5	138	69	87.5	63	51
30	75.5	33	180	52.5	54	76.5	56	45.5	24	38.5	61	45.5	47.5	43	46	35	140	49	161.5	69.5	84.5	56.5	48.5	54	78.5	57.5	41	123	114.5	63	48.5	54	2.5	59.5	53	49.5	41.5	38	50	52	43.5	123	101	96.5	64.5	68	46.5	40
32	49	37	176	25.5	62	74	64	33	29	37	34.5	30.5	44.5	57	42	43	105.5	50	135	66.5	73	72.5	50	26	50	50	36.5	99.5	109.5	78	50	26	17	55	54.5	50	43.5	51.5	49	44	30	82	82.5	90	69	52.5	47	52
34	53.5	43	150.5	36.5	54	71.5	52.5	53.5	35	40.5	32.5	37.5	45	33	28	38.5	86	52.5	82	56.5	57.5	27	26	39.5	49	31	19.5	75.5	111	65.5	26	39.5	9.5	61.5	32.5	46.5	44.5	40	52	32	42	60.5	58	48	41.5	44.5	33.5	17
36	72	40.5	146	46	49	85.5	55.5	30	28	38	45.5	40.5	49.5	50.5	28.5	18.5	59	34	66.5	53	57.5	36	28.5	26	41	39	35	49	95.5	64	28.5	26	3.5	64.5	47.5	45.5	59.5	42.5	36.5	35	31.5	49	44	49	42.5	53.5	39.5	55
38	44.5	27.5	132.5	30.5	71.5	58	45	32.5	27	25.5	28	47.5	31.5	31	32	28	70.5	46	59.5	53	61.5	36.5	52	43.5	46	35	34.5	70.5	94.5	50	52	43.5	12	38	45.5	31.5	37	40	32.5	41	22	29.5	39	45.5	58.5	33	31	42.5
40	49	43.5	119	42.5	47	59.5	62	44.5	41	30	33.5	42	34	47.5	40.5	44	31	35	35	47	34.5	30	36.5	30	56.5	44	23	47	47.5	51	36.5	30	9.5	56.5	45	30	43	44.5	41.5	28.5	31.5	31.5	33.5	28.5	31.5	31	39.5	32
Fig. 3b
RT-qPCR analysis of FRK1 gene expression
community	treatment	replicate	FRK1 Ct 1	FRK1 Ct 2	FRK1 avg Ct	PP2AA3 Ct 1	PP2AA3 Ct 2	PP2AA3 avg Ct	dCt	2^(-dCt)
AX	flg22	1	20.5519	20.5967	20.5743	21.3977	21.4938	21.4457	-0.87143	1.82948
AX	flg22	2	18.9734	19.0026	18.988	20.5241	20.7193	20.6217	-1.63375	3.10319
AX	flg22	3	19.344	19.9799	19.662	21.2545	21.4267	21.3406	-1.67865	3.20129
AX	flg22	4	19.9059	20.0913	19.9986	21.7034	21.8983	21.8009	-1.80228	3.48771
AX	flg22	5	19.6487	19.8111	19.7299	21.7102	21.9304	21.8203	-2.09045	4.25881
AX	flg22	6	19.0633	19.2407	19.152	21.6629	21.8606	21.7617	-2.60972	6.10386
AX	elf18	1	18.3999	18.4859	18.4429	21.2596	21.5745	21.417	-2.97416	7.858
AX	elf18	2	17.8624	17.9577	17.91	20.0837	20.3918	20.2378	-2.32774	5.02019
AX	elf18	3	18.1521	18.1819	18.167	20.3118	20.5413	20.4265	-2.25951	4.78828
AX	elf18	4	17.3394	17.2291	17.2843	20.5867	20.7346	20.6606	-3.37635	10.3844
AX	elf18	5	19.6461	19.4732	19.5597	21.3724	21.2815	21.327	-1.76728	3.40412
AX	elf18	6	18.7273	18.6422	18.6848	20.764	20.7997	20.7818	-2.09709	4.27847
AX	Pep1	1	20.5517	20.5973	20.5745	21.0253	21.0597	21.0425	-0.468022	1.38321
AX	Pep1	2	20.0946	19.9463	20.0205	20.7678	20.7459	20.7568	-0.736389	1.666
AX	Pep1	3	20.3349	20.497	20.416	20.9791	20.8818	20.9304	-0.514439	1.42844
AX	Pep1	4	19.4066	19.3739	19.3902	21.1012	20.9703	21.0358	-1.64552	3.1286
AX	Pep1	5	20.6945	20.832	20.7633	20.9725	20.8787	20.9256	-0.162324	1.11909
AX	Pep1	6	20.0267	20.2179	20.1223	21.0653	20.9724	21.0188	-0.896554	1.86161
HO	flg22	1	16.6434	16.8651	16.7543	20.7149	20.8524	20.7837	-4.02938	16.3292
HO	flg22	2	16.9258	17.0915	17.0086	20.1515	20.3008	20.2261	-3.2175	9.30172
HO	flg22	3	18.6018	18.9276	18.7647	21.0845	21.3731	21.2288	-2.46408	5.51775
HO	flg22	4	18.3665	18.3287	18.3476	21.8434	21.9197	21.8815	-3.53396	11.5832
HO	flg22	5	19.7394	19.8464	19.7929	21.4982	21.6418	21.57	-1.7771	3.42737
HO	flg22	6	16.2359	16.2897	16.2628	20.2883	20.3372	20.3128	-4.04996	16.5638
HO	elf18	1	18.7723	18.6854	18.7288	21.5314	21.6953	21.6133	-2.8845	7.38451
HO	elf18	2	17.6361	17.6324	17.6343	20.9345	21.0834	21.009	-3.37473	10.3728
HO	elf18	3	16.8576	16.8641	16.8608	20.6296	20.9033	20.7664	-3.90558	14.9864
HO	elf18	4	16.5915	16.5935	16.5925	20.8536	21.1058	20.9797	-4.38719	20.9255
HO	elf18	5	18.4213	18.241	18.3312	21.2864	21.4431	21.3648	-3.03357	8.18834
HO	elf18	6	17.3652	17.3706	17.3679	20.7113	20.9575	20.8344	-3.46644	11.0536
HO	Pep1	1	18.6658	18.6042	18.635	20.9807	21.0901	21.0354	-2.40038	5.27943
HO	Pep1	2	18.0672	17.9693	18.0183	21.3739	21.6189	21.4964	-3.47815	11.1437
HO	Pep1	3	17.6866	17.6781	17.6823	21.351	21.4172	21.3841	-3.70177	13.012
HO	Pep1	4	19.1827	19.288	19.2353	21.7219	21.8326	21.7773	-2.54194	5.82371
HO	Pep1	5	19.4113	19.5025	19.4569	21.5617	21.7045	21.6331	-2.1762	4.51962
HO	Pep1	6	19.1621	19.264	19.213	21.3516	21.4267	21.3892	-2.17611	4.51933
p-values
Šídák's multiple comparisons test	Adjusted P Value
flg22 AX vs. flg22 HO	0.009
elf18 AX vs. elf18 HO	0.017
Pep1 AX vs. Pep1 HO	0.034
Fig. 3c
MPK3 western band quantification expressed as arbitrary band intensity units as calculated in ImageJ
	AX	HO
MPK3	16978.2	15938.6
ponceau	9067.12	8241.46
ratio	1.8725	1.93395
HO normalized	0.968229	1
Fig.3d
MPK6 western band quantification expressed as arbitrary band intensity units as calculated in ImageJ
	AX	HO
MPK6	41198.9	41369.3
ponceau	17339.8	17846.5
ratio	2.37597	2.31806
HO normalized	1.02499	1
Fig. 3e
p-MPK3/6 western band quantification expressed as arbitrary band intensity units as calculated in ImageJ
	AX	AX	AX	AX	AX	AX	AX	HO	HO	HO	HO	HO	HO	HO
	0	2	5	10	15	30	45	0	2	5	10	15	30	45
p-MPK3/6	0	0	4351.7	8316.35	16094.3	1981.89	1058.99	0	0	7952.14	26520	13044.3	1726.55	2272.06
ponceau	3357.32	4876.02	4578.2	4113.95	3642.42	3281.98	3826.12	3079.35	2225.28	2506.4	3041.25	3098.47	3358.12	3156.85
Fig. 3f
RT-qPCR of FLS2 gene expression
community	treatment	replicate	FLS2 Ct 1	FLS2 Ct 2	FLS2 avg Ct	PP2AA3 Ct 1	PP2AA3 Ct 2	PP2AA3 avg Ct	dCt	normalization Ct	ddCt	2^-ddCt
AX	basal	1	22.9025	22.874	22.8882	21.9585	22.0017	21.9801	0.908141	-0.461141	1.36928	0.387084
AX	basal	2	22.7194	22.6302	22.6748	21.9821	22.0025	21.9923	0.682522		1.14366	0.452609
AX	basal	3	22.526	22.6205	22.5732	21.9399	21.914	21.927	0.646289		1.10743	0.46412
HO	basal	1	21.4129	21.481	21.447	21.8299	21.7889	21.8094	-0.362437		0.098704	0.933872
HO	basal	2	21.4096	21.4292	21.4194	21.6873	21.705	21.6961	-0.276712		0.184429	0.879997
HO	basal	3	20.9632	20.9563	20.9597	21.6336	21.7744	21.704	-0.744274		-0.283133	1.21683
AX	flg22	1	20.8874	20.7953	20.8414	21.8107	21.7517	21.7812	-0.939825		-0.478684	1.39347
AX	flg22	2	21.2764	21.2189	21.2476	21.8997	21.9289	21.9143	-0.666642		-0.205501	1.15309
AX	flg22	3	21.0802	20.9769	21.0285	21.7548	21.8338	21.7943	-0.765756		-0.304614	1.23509
HO	flg22	1	20.281	20.3742	20.3276	21.6619	21.6665	21.6642	-1.33661		-0.87547	1.83461
HO	flg22	2	20.0227	20.217	20.1198	21.7425	21.7512	21.7469	-1.62704		-1.16589	2.24372
HO	flg22	3	19.9202	19.9869	19.9536	21.7388	21.7572	21.748	-1.79441		-1.33327	2.51972
p-values
Tukey's multiple comparisons test	Adjusted P Value
AX:mock vs. AX:flg22	0.005
AX:mock vs. HO:mock	0.036
AX:mock vs. HO:flg22	2.6742e-05
AX:flg22 vs. HO:mock	0.4827
AX:flg22 vs. HO:flg22	0.0023
HO:mock vs. HO:flg22	0.0005
Fig. 3g
BAK1 western band quantification expressed as arbitrary band intensity units as calculated in ImageJ
	AX	HO
BAK1	32057.2	58378.2
Amido Black	11516.2	10792.1
ratio	2.78367	5.40934
normalized to HO	0.514605	1
Fig. 3h
Pst DC3000 counts
community	replicate	dilution factor	average cfu	area (cm2)	cfu/cm2	log10(cfu/cm2)
AX	1	100000000	43	19.635	2.18997e+08	8.34044
AX	2	100000000	37	19.635	1.88439e+08	8.27517
AX	3	100000000	31	19.635	1.57882e+08	8.19833
HO	1	10000000	52	50.2655	1.03451e+07	7.01473
HO	2	10000000	22	50.2655	4.37676e+06	6.64115
HO	3	10000000	59	50.2655	1.17377e+07	7.06958
p-value
Unpaired t test	P value	Tails
AX vs. HO	0.0006	2
Fig. 3i
Botrytis cinerea (Bc) infection lesion diameters
plant #	leaf #	lesion #	measurement 1 (mm)	measurement 2 (mm)	measurement 3 (mm)	lesion average	plant average
AX1	leaf 1	lesion 1	1.9	1.549	1.663	1.704	2.57056
AX1	leaf 1	lesion 2	2.625	2.172	2.404	2.40033
AX1	leaf 2	lesion 1	1.734	1.755	1.874	1.78767
AX1	leaf 2	lesion 2	3.128	2.664	2.853	2.88167
AX1	leaf 3	lesion 1	3.318	2.186	2.695	2.733
AX1	leaf 3	lesion 2	4.492	3.61	3.648	3.91667
AX2	leaf 1	lesion 1	3.884	3.047	3.445	3.45867	2.53922
AX2	leaf 1	lesion 2	3.133	2.208	2.661	2.66733
AX2	leaf 2	lesion 1	2.096	2.187	1.96	2.081
AX2	leaf 2	lesion 2	2.933	2.614	2.723	2.75667
AX2	leaf 3	lesion 1	2.804	1.461	1.954	2.073
AX2	leaf 3	lesion 2	2.498	2.135	1.963	2.19867
AX3	leaf 1	lesion 1	4.383	3.75	3.397	3.84333	2.77578
AX3	leaf 1	lesion 2	5.061	4.527	4.497	4.695
AX3	leaf 2	lesion 1	2.157	2.416	2.029	2.20067
AX3	leaf 2	lesion 2	1.916	1.827	1.752	1.83167
AX3	leaf 3	lesion 1	2.323	1.885	2.016	2.07467
AX3	leaf 3	lesion 2	1.994	2.037	1.997	2.00933
AX4	leaf 1	lesion 1	2.65	2.469	1.738	2.28567	3.42728
AX4	leaf 1	lesion 2	9.473	4.546	7.864	7.29433
AX4	leaf 2	lesion 1	6.635	3.197	3.52	4.45067
AX4	leaf 2	lesion 2	1.961	2.114	1.792	1.95567
AX4	leaf 3	lesion 1	3.21	2.523	2.751	2.828
AX4	leaf 3	lesion 2	1.842	1.909	1.497	1.74933
AX5	leaf 1	lesion 1	2.413	2.506	2.359	2.426	3.76161
AX5	leaf 1	lesion 2	10.941	7.944	7.17	8.685
AX5	leaf 2	lesion 1	2.252	2.008	1.881	2.047
AX5	leaf 2	lesion 2	2.129	1.91	1.991	2.01
AX5	leaf 3	lesion 1	5.07	5.635	4.975	5.22667
AX5	leaf 3	lesion 2	2.134	2.365	2.026	2.175
AX6	leaf 1	lesion 1	5.403	7.311	5.903	6.20567	3.48817
AX6	leaf 1	lesion 2	6.762	5.119	5.082	5.65433
AX6	leaf 2	lesion 1	2.668	2.634	2.977	2.75967
AX6	leaf 2	lesion 2	2.355	2.012	2.368	2.245
AX6	leaf 3	lesion 1	2.224	1.983	1.919	2.042
AX6	leaf 3	lesion 2	2.414	1.71	1.943	2.02233
HO1	leaf 1	lesion 1	0.839	0.448	0.419	0.568667	0.837445
HO1	leaf 1	lesion 2	0.992	0.365	0.745	0.700667
HO1	leaf 2	lesion 1	1.131	0.977	0.709	0.939
HO1	leaf 2	lesion 2	1.554	1.161	1.322	1.34567
HO1	leaf 3	lesion 1	1.474	1.335	0.908	1.239
HO1	leaf 3	lesion 2	0.253	0.187	0.255	0.231667
HO2	leaf 1	lesion 1	1.374	1.222	1.291	1.29567	0.651389
HO2	leaf 1	lesion 2	1.45	1.261	1.214	1.30833
HO2	leaf 2	lesion 1	0.649	0.363	0.405	0.472333
HO2	leaf 2	lesion 2	0.283	0.193	0.45	0.308667
HO2	leaf 3	lesion 1	0.437	0.23	0.224	0.297
HO2	leaf 3	lesion 2	0.25	0.224	0.205	0.226333
HO3	leaf 1	lesion 1	0.63	0.392	0.516	0.512667	0.360722
HO3	leaf 1	lesion 2	0.512	0.92	0.554	0.662
HO3	leaf 2	lesion 1	0.242	0.302	0.273	0.272333
HO3	leaf 2	lesion 2	0.03	0.06	0.095	0.0616667
HO3	leaf 3	lesion 1	0.234	0.212	0.315	0.253667
HO3	leaf 3	lesion 2	0.29	0.544	0.372	0.402
HO4	leaf 1	lesion 1	1.174	1.267	0.983	1.14133	0.681833
HO4	leaf 1	lesion 2	1.154	0.789	0.471	0.804667
HO4	leaf 2	lesion 1	0.472	0.28	0.299	0.350333
HO4	leaf 2	lesion 2	0.334	0.337	0.263	0.311333
HO4	leaf 3	lesion 1	1.026	0.527	0.749	0.767333
HO4	leaf 3	lesion 2	0.84	0.679	0.629	0.716
HO5	leaf 1	lesion 1	1.586	1.7	1.549	1.61167	1.17922
HO5	leaf 1	lesion 2	0.838	0.747	0.796	0.793667
HO5	leaf 2	lesion 1	1.355	1.059	1.202	1.20533
HO5	leaf 2	lesion 2	1.555	1.176	1.163	1.298
HO5	leaf 3	lesion 1	1.526	1.078	1.025	1.20967
HO5	leaf 3	lesion 2	1.045	1.026	0.8	0.957
HO6	leaf 1	lesion 1	1.012	0.63	0.933	0.858333	0.856667
HO6	leaf 1	lesion 2	0.691	0.61	0.516	0.605667
HO6	leaf 2	lesion 1	0.887	0.71	0.621	0.739333
HO6	leaf 2	lesion 2	1.161	1.044	0.577	0.927333
HO6	leaf 3	lesion 1	1.053	1.201	1.122	1.12533
HO6	leaf 3	lesion 2	0.793	1.206	0.653	0.884
p-value
Unpaired t test	P value	Tails
AX vs. HO	2.26e-06	2
