# Supplementary material for: A critical role of a eubiotic microbiota in gating proper immunocompetence in Arabidopsis
Source: Nat Plants. 2023 Aug 17;9(9):1468–80. doi: 10.1038/s41477-023-01501-1 (PMC10505558; doi:10.1038/s41477-023-01501-1)
Supplement: Source Data Fig. 4 — Statistical source data. [file 41477_2023_1501_MOESM6_ESM.xlsx]

## Sheet: Sheet1
Fig. 4a
ROS burst measurement after flg22 treatment of plants colonized with SynCom^Col-0. Counts expressed as RLU.
Time (min)	MgCl2 - 1	MgCl2 - 2	MgCl2 - 3	MgCl2 - 4	MgCl2 - 5	MgCl2 - 6	MgCl2 - 7	MgCl2 - 8	MgCl2 - 9	MgCl2 - 10	MgCl2 - 11	MgCl2 - 12	HO - 1	HO - 2	HO - 3	HO - 4	HO - 5	HO - 6	HO - 7	HO - 8	HO - 9	HO - 10	HO - 11	HO - 12	SynComCol-0 - 1	SynComCol-0 - 2	SynComCol-0 - 3	SynComCol-0 - 4	SynComCol-0 - 5	SynComCol-0 - 6	SynComCol-0 - 7	SynComCol-0 - 8	SynComCol-0 - 9	SynComCol-0 - 10	SynComCol-0 - 11	SynComCol-0 - 12
0	39	23	44	26	20	34	30	37	36	11	39	39	50	49	59	37	71	45	37	54	47	54	49	49	36	49	24	55	57	33	50	28	35	22	29	56
2	34	25	38	59	34	30	62	37	26	64	22	43	66	130	108	151	46	49	30	80	160	60	122	191	52	63	37	47	144	23	48	68	57	59	62	56
4	107	134	156	168	70	84	131	233	187	369	28	43	892	1013	699	1256	508	188	314	607	3117	181	627	1441	588	580	150	206	890	147	290	591	411	230	242	88
6	366	403	352	417	318	124	250	476	372	839	76	48	2923	2446	2386	3364	1876	657	2944	2086	8441	563	1467	3378	1747	1697	340	1085	2068	480	1021	1325	800	1234	805	253
8	597	735	528	737	498	242	438	641	580	1169	173	132	5411	3467	4254	5057	3532	1284	6449	4361	9720	1171	2447	4680	3240	2763	517	2717	3148	1280	2316	2369	1214	2764	1861	535
10	848	769	570	914	569	391	421	679	643	1241	246	181	6847	3580	5675	5589	4186	1993	8171	5322	9045	1476	3246	5602	4560	3595	683	3803	4349	2161	3823	3482	1549	4099	2753	797
12	834	724	565	795	658	372	434	718	718	1508	238	171	7550	3242	5585	5441	4026	2375	8135	5649	8014	1402	3148	5434	5172	3644	616	4082	5221	2367	4506	4058	1852	4793	3225	999
14	740	665	443	702	560	364	371	588	713	1357	237	189	7012	2579	4828	4631	3797	2316	7397	5453	6073	1268	3172	5505	5431	3456	489	3759	5647	2588	4850	4275	1687	5308	3581	907
16	528	552	317	645	504	322	283	546	609	1381	199	147	5987	1965	4200	3966	3328	2246	5935	4862	4525	953	2846	5104	4822	2985	444	3215	5489	2585	4718	4018	1565	5468	3642	854
18	465	371	324	454	407	225	270	403	578	1241	192	139	4786	1434	3422	3264	2708	1986	4792	4275	2979	774	2409	4377	4277	2496	285	2642	5206	2315	4069	3919	1460	5364	3496	733
20	323	307	210	411	349	224	189	314	563	1210	138	86	3919	922	2630	2563	2040	1616	3428	3695	2067	510	1859	3770	3540	2069	218	2191	4540	2130	3678	3429	1305	4694	3036	643
22	221	239	183	255	242	202	137	275	421	1020	81	78	2713	709	2035	1676	1581	1212	2608	2995	1488	401	1507	2793	2832	1653	141	1543	3784	1760	2929	2931	1045	4103	2964	494
24	173	166	158	217	129	183	90	172	317	774	73	67	1936	406	1404	1255	1126	1061	1749	2115	1089	274	1096	2053	2009	1176	116	1041	3097	1424	2222	2440	806	3518	2268	419
26	109	83	92	156	121	101	80	132	219	645	41	55	1233	258	883	858	853	830	1258	1469	807	172	752	1655	1450	770	66	644	2356	1089	1644	1888	646	2661	1866	344
28	62	70	67	83	63	72	59	98	169	396	56	40	873	173	597	589	542	598	895	1073	525	128	519	1271	898	455	63	478	1739	832	1243	1209	464	2031	1339	230
30	44	65	51	95	60	70	43	64	101	264	65	38	578	121	374	382	385	389	606	748	343	122	365	863	557	294	40	348	1187	568	739	955	353	1420	955	169
32	53	39	36	54	74	39	40	42	84	172	57	38	371	96	231	233	269	271	409	469	302	49	296	634	283	206	45	157	892	474	515	637	226	1088	657	121
34	29	42	53	62	30	39	24	45	42	99	38	36	232	47	174	153	197	200	258	353	242	60	184	449	231	128	46	160	600	296	307	427	104	760	360	103
36	39	47	26	32	47	38	39	39	55	83	70	49	163	49	120	115	109	152	178	246	139	43	131	360	179	98	15	107	382	268	213	278	74	495	256	59
38	44	29	43	37	51	57	23	26	51	45	25	56	115	44	84	82	87	114	129	162	121	41	103	232	127	80	50	74	248	143	166	157	60	387	209	57
40	39	34	27	28	30	40	34	24	47	38	37	30	67	59	74	85	66	77	120	138	110	35	75	184	86	50	29	41	143	130	129	158	44	226	128	30
Fig. 4b,c
RT-qPCR analysis of FRK1 gene expression
community	treatment	replicate	FRK1 Ct 1	FRK1 Ct 2	FRK1 avg Ct	PP2AA3 Ct 1	PP2AA3 Ct 2	PP2AA3 avg Ct	dCt	normalization Ct	ddCt	2^(-ddCt)
MgCl2	basal	1	25.6978	25.3479	25.5228	22.5305	22.5436	22.537	2.9858	-0.758539	3.74433	0.0746179
MgCl2	basal	2	25.0764	24.8427	24.9595	22.7083	22.8656	22.7869	2.1726		2.93114	0.131111
MgCl2	basal	3	24.652	24.3712	24.5116	22.5959	22.5875	22.5917	1.91993		2.67847	0.156207
SynComCol-0	basal	1	21.3609	21.4784	21.4197	21.859	22.0917	21.9753	-0.555648		0.202891	0.868808
SynComCol-0	basal	2	20.9942	21.4002	21.1972	22.0848	22.38	22.2324	-1.0352		-0.276656	1.21138
SynComCol-0	basal	3	21.2546	21.5434	21.399	21.933	22.2345	22.0837	-0.684774		0.0737654	0.950155
MgCl2	flg22	1	19.1363	19.1347	19.1355	22.4004	22.4001	22.4003	-3.26478		-2.50624	5.68136
MgCl2	flg22	2	18.9563	18.9254	18.9409	22.5165	22.5433	22.5299	-3.58898		-2.83044	7.11291
MgCl2	flg22	3	19.0355	19.1883	19.1119	22.5913	22.6078	22.5996	-3.48766		-2.72912	6.63051
SynComCol-0	flg22	1	18.1602	18.3399	18.25	22.4482	22.5725	22.5103	-4.26031		-3.50177	11.3276
SynComCol-0	flg22	2	18.1805	18.2824	18.2315	22.6924	22.5428	22.6176	-4.38611		-3.62757	12.3597
SynComCol-0	flg22	3	17.9967	18.1383	18.0675	22.4465	22.4901	22.4683	-4.40077		-3.64223	12.4859
p-values
Unpaired t test	P value	Tails
Basal MgCl2 vs. Basal SynComCol-0	0.0011	2
flg22 MgCl2 vs. flg22 SynComCol-0	0.0006	2
Fig. 4d
Pst DC3000 counts
community	replicate	dilution factor	cfu count 1	cfu count 2	average cfu	area (cm2)	cfu/cm2	log10(cfu/cm2)
MgCl2	1	10000000	22	8	15	1	150000000	8.17609
MgCl2	2	10000000	10	10	10	1	100000000	8
MgCl2	3	10000000	16	17	16.5	1	165000000	8.21748
MgCl2	4	10000000	13	19	16	1	160000000	8.20412
SynComCol-0	1	1000000	13	10	11.5	1	11500000	7.0607
SynComCol-0	2	1000000	19	19	19	1	19000000	7.27875
SynComCol-0	3	1000000	25	26	25.5	1	25500000	7.40654
SynComCol-0	4	1000000	14	20	17	1	17000000	7.23045
p-value
Unpaired t test	P value	Tails
MgCl2 vs. SynComCol-0	4.8e-05	2
