# Supplementary material for: A critical role of a eubiotic microbiota in gating proper immunocompetence in Arabidopsis
Source: Nat Plants. 2023 Aug 17;9(9):1468–80. doi: 10.1038/s41477-023-01501-1 (PMC10505558; doi:10.1038/s41477-023-01501-1)
Supplement: Source Data Fig. 5 — Statistical source data. [file 41477_2023_1501_MOESM7_ESM.xlsx]

## Sheet: Sheet1
Fig. 5a
ROS burst measurements for nutrient gradient experiments. Counts expressed as RLU.
Time (min)	1x LS - AX	1x LS - AX	1x LS - AX	1x LS - AX	1x LS - AX	1x LS - AX	0.5x LS - AX	0.5x LS - AX	0.5x LS - AX	0.5x LS - AX	0.5x LS - AX	0.5x LS - AX	0.1x LS - AX	0.1x LS - AX	0.1x LS - AX	0.1x LS - AX	0.1x LS - AX	0.1x LS - AX	1x LS - HO	1x LS - HO	1x LS - HO	1x LS - HO	1x LS - HO	1x LS - HO	0.5x LS - HO	0.5x LS - HO	0.5x LS - HO	0.5x LS - HO	0.5x LS - HO	0.5x LS - HO	0.1x LS - HO	0.1x LS - HO	0.1x LS - HO	0.1x LS - HO	0.1x LS - HO	0.1x LS - HO
0	29.401	34.3609	49.2406	15.7612	40.5607	36.8408	20.7211	26.921	14.5212	51.7205	25.681	18.2412	26.921	33.1209	46.7606	39.3208	38.0808	36.8408	24.4411	38.0808	34.3609	60.4004	33.1209	50.4806	31.8809	29.401	70.3202	40.5607	40.5607	41.8007	90.1598	36.8408	45.5207	71.5602	38.0808	70.3202
2	24.4411	24.4411	21.9611	61.6403	30.6409	36.8408	44.2807	52.9605	20.7211	31.8809	31.8809	18.2412	59.1604	48.0006	59.1604	48.0006	23.2011	46.7606	41.8007	59.1604	39.3208	54.2005	25.681	26.921	70.3202	25.681	145.959	200.518	26.921	44.2807	139.759	100.08	237.717	51.7205	79	87.6799
4	66.6003	137.279	75.2801	102.56	67.8402	44.2807	124.879	136.039	46.7606	38.0808	83.9599	40.5607	80.24	90.1598	101.32	65.3603	74.0401	61.6403	133.559	105.04	216.638	121.159	60.4004	90.1598	284.836	252.597	764.709	581.192	41.8007	382.795	1194.98	524.153	150.919	77.7601	1914.18	1082.15
6	147.199	288.556	117.439	216.638	142.239	83.9599	169.518	286.076	114.959	88.9198	88.9198	88.9198	111.239	198.038	178.198	190.598	216.638	200.518	271.197	173.238	384.035	346.835	132.319	353.035	450.994	1333.86	1631.46	1372.3	90.1598	1792.66	4182.15	1491.34	1579.38	1543.42	3898.19	5536.26
8	238.957	397.675	186.878	336.916	164.559	168.278	173.238	439.834	155.879	126.119	163.319	111.239	267.477	300.956	276.156	263.757	329.476	406.354	416.274	256.317	643.191	597.312	232.757	609.711	336.916	2789.62	1346.26	1792.66	391.475	2168.38	3020.26	1947.66	2345.7	2546.58	3754.35	6120.32
10	289.796	622.111	216.638	422.474	191.838	232.757	262.517	599.792	264.997	132.319	170.758	164.559	281.116	408.834	271.197	439.834	462.154	473.313	436.114	331.956	901.108	857.708	496.873	835.388	245.157	3267.02	1084.63	1564.5	578.712	1900.54	1844.74	2023.3	1601.7	1841.02	3155.42	4792.25
12	273.677	713.87	247.637	406.354	268.717	243.917	252.597	681.63	307.156	140.999	196.798	224.077	390.235	473.313	385.275	484.473	517.953	556.392	485.713	309.636	999.067	911.028	503.073	933.347	229.037	2658.18	839.108	1103.22	530.352	1415.7	1225.98	1559.54	1005.27	1126.79	2473.42	2806.98
14	318.316	829.188	206.718	510.513	243.917	229.037	231.517	695.27	247.637	127.359	168.278	179.438	367.915	467.113	343.115	572.512	464.634	684.11	475.793	262.517	1123.07	995.347	567.552	977.987	147.199	1595.5	578.712	535.312	309.636	1084.63	711.39	1197.46	480.753	769.669	1798.86	1676.1
16	226.557	768.429	222.837	345.595	235.237	269.957	235.237	646.911	200.518	162.078	122.399	237.717	334.436	436.114	386.515	548.952	610.951	658.071	423.714	320.796	1128.03	1063.55	495.633	1088.35	136.039	945.747	356.755	297.236	178.198	628.311	536.552	601.032	297.236	396.435	1332.62	1020.15
18	277.397	705.19	194.318	330.716	247.637	262.517	181.918	708.91	200.518	134.799	133.559	276.156	293.516	406.354	281.116	455.954	605.991	545.232	299.716	229.037	1044.95	1095.79	540.272	780.829	116.199	529.112	173.238	112.479	132.319	411.314	309.636	281.116	107.519	289.796	968.067	886.228
20	188.118	553.912	200.518	313.356	202.998	247.637	140.999	649.391	199.278	134.799	96.3597	225.317	313.356	380.315	314.596	393.955	589.872	558.872	261.277	184.398	958.147	1047.43	467.113	757.269	97.5997	323.276	153.399	46.7606	55.4405	248.877	257.557	158.359	100.08	157.119	660.551	596.072
22	164.559	541.512	178.198	267.477	148.439	226.557	87.6799	577.472	194.318	103.8	83.9599	235.237	458.434	364.195	288.556	371.635	602.271	418.754	185.638	137.279	736.19	896.148	379.075	689.07	64.1203	235.237	86.4399	72.8001	69.0802	148.439	206.718	116.199	80.24	114.959	622.111	432.394
24	152.159	366.675	139.759	155.879	128.599	190.598	140.999	468.353	117.439	109.999	55.4405	212.918	164.559	350.555	243.917	314.596	455.954	374.115	107.519	170.758	758.509	820.509	372.875	514.233	80.24	122.399	54.2005	57.9204	82.72	119.919	134.799	87.6799	69.0802	88.9198	391.475	323.276
26	107.519	403.874	137.279	137.279	142.239	155.879	69.0802	429.914	102.56	77.7601	62.8803	139.759	127.359	277.397	175.718	281.116	412.554	339.396	105.04	108.76	477.033	733.71	312.116	381.555	57.9204	129.839	55.4405	59.1604	28.161	76.5201	123.639	44.2807	41.8007	75.2801	348.075	256.317
28	70.3202	278.637	97.5997	75.2801	107.519	128.599	77.7601	295.996	116.199	50.4806	38.0808	87.6799	109.999	220.357	179.438	256.317	382.795	245.157	109.999	98.8397	384.035	596.072	199.278	274.917	26.921	106.279	46.7606	59.1604	26.921	38.0808	79	54.2005	28.161	81.48	291.036	226.557
30	49.2406	158.359	106.279	107.519	71.5602	148.439	40.5607	164.559	60.4004	50.4806	43.0407	60.4004	70.3202	143.479	118.679	152.159	258.797	165.798	60.4004	70.3202	255.077	483.233	152.159	216.638	35.6008	101.32	39.3208	56.6804	34.3609	52.9605	90.1598	44.2807	31.8809	26.921	179.438	180.678
32	60.4004	118.679	91.3998	70.3202	92.6398	77.7601	39.3208	129.839	80.24	34.3609	30.6409	33.1209	97.5997	147.199	66.6003	122.399	214.158	173.238	33.1209	66.6003	199.278	300.956	150.919	91.3998	40.5607	82.72	50.4806	54.2005	36.8408	36.8408	35.6008	31.8809	34.3609	49.2406	175.718	133.559
34	38.0808	102.56	44.2807	70.3202	96.3597	57.9204	29.401	101.32	43.0407	34.3609	46.7606	82.72	36.8408	81.48	65.3603	139.759	118.679	75.2801	50.4806	17.0012	126.119	246.397	92.6398	77.7601	28.161	50.4806	52.9605	38.0808	40.5607	31.8809	79	43.0407	61.6403	49.2406	71.5602	150.919
36	28.161	55.4405	28.161	62.8803	46.7606	33.1209	14.5212	56.6804	24.4411	24.4411	44.2807	44.2807	38.0808	82.72	44.2807	81.48	92.6398	57.9204	30.6409	45.5207	86.4399	155.879	66.6003	39.3208	33.1209	67.8402	41.8007	43.0407	45.5207	17.0012	86.4399	61.6403	17.0012	49.2406	71.5602	157.119
38	21.9611	38.0808	52.9605	35.6008	25.681	21.9611	48.0006	44.2807	36.8408	14.5212	57.9204	56.6804	45.5207	65.3603	45.5207	51.7205	80.24	40.5607	54.2005	28.161	40.5607	133.559	43.0407	26.921	20.7211	51.7205	18.2412	38.0808	33.1209	36.8408	70.3202	24.4411	40.5607	50.4806	49.2406	158.359
40	46.7606	35.6008	35.6008	14.5212	31.8809	52.9605	15.7612	21.9611	31.8809	35.6008	17.0012	23.2011	38.0808	44.2807	56.6804	30.6409	43.0407	31.8809	29.401	25.681	40.5607	76.5201	76.5201	34.3609	39.3208	28.161	59.1604	26.921	38.0808	31.8809	83.9599	33.1209	33.1209	38.0808	28.161	224.077
Fig. 5b
Total phyllosphere bacterial community counts
nutrient	replicate	mass (mg)	suspension volume (uL)	dilution factor	cfu count 1	cfu count 2	average cfu	cfu/mg	log10(cfu/mg)
0.5x LS	1	85.4	854	10	42	51	46.5	4650	3.66745
0.5x LS	2	50.4	504	100	28	21	24.5	24500	4.38917
0.5x LS	3	54.8	548	100	26	6	16	16000	4.20412
0.5x LS	4	90.9	909	100	13	22	17.5	17500	4.24304
0.5x LS	5	95.2	952	100	31	32	31.5	31500	4.49831
0.5x LS	6	32.4	324	100	5	2	3.5	3500	3.54407
0.5x LS	7	119.9	1199	100	3	11	7	7000	3.8451
0.5x LS	8	93	930	100	19	16	17.5	17500	4.24304
0.5x LS	9	117.6	1176	100	8	8	8	8000	3.90309
0.5x LS	10	85.3	853	100	28	33	30.5	30500	4.4843
0.5x LS	11	60.9	609	100	19	18	18.5	18500	4.26717
0.5x LS	12	86.1	861	100	12	13	12.5	12500	4.09691
1x LS	1	56.8	568	1	10	5	7.5	75	1.87506
1x LS	2	48.8	488	1	50	24	37	370	2.5682
1x LS	3	68.5	685	1	16	20	18	180	2.25527
1x LS	4	63.8	638	10	123	117	120	12000	4.07918
1x LS	5	63	630	1	54	77	65.5	655	2.81624
1x LS	6	35.8	358	1	31	31	31	310	2.49136
1x LS	7	70	700	10	44	28	36	3600	3.5563
1x LS	8	52.7	527	10	41	58	49.5	4950	3.69461
1x LS	9	60.8	608	10	15	5	10	1000	3
1x LS	10	53.6	536	10	14	21	17.5	1750	3.24304
1x LS	11	39.7	397	1	27	31	29	290	2.4624
1x LS	12	49	490	10	100	106	103	10300	4.01284
p-value
Unpaired t test	P value	Tails
MgCl2 vs. SynComCol-0	6.2e-05	2
