# Supplementary material for: A critical role of a eubiotic microbiota in gating proper immunocompetence in Arabidopsis
Source: Nat Plants. 2023 Aug 17;9(9):1468–80. doi: 10.1038/s41477-023-01501-1 (PMC10505558; doi:10.1038/s41477-023-01501-1)
Supplement: Source Data Fig. 6 — Statistical source data. [file 41477_2023_1501_MOESM8_ESM.xlsx]

## Sheet: Sheet1
Fig. 6a
RT-qPCR analysis of FRK1 gene expression
community	replicate	PP2AA3 Ct	FRK1 Ct	FRK1 dCt	FRK1 normalization Ct	FRK1 ddCt	FRK1 2^(-ddCt)
AX	1	20.9745	26.0007	5.02619	4.29816	0.728029	0.603728
AX	2	20.8482	25.6744	4.82615		0.527984	0.693523
AX	3	20.762	26.3012	5.53922		1.24106	0.423062
AX	4	21.0193	26.0152	4.99592		0.697761	0.616528
SynComCol-0	1	20.8002	24.8113	4.0111		-0.28706	1.22015
SynComCol-0	2	20.8802	24.7218	3.8416		-0.456562	1.37227
SynComCol-0	3	20.7504	25.3124	4.56196		0.263796	0.832894
SynComCol-0	4	20.6995	25.4775	4.77799		0.479827	0.717064
SynCommfec	1	20.894	23.6824	2.78835		-1.50982	2.84774
SynCommfec	2	20.8837	24.4153	3.53156		-0.766602	1.70126
SynCommfec	3	21.1961	23.465	2.26891		-2.02926	4.08195
SynCommfec	4	20.975	23.7413	2.76631		-1.53186	2.89158
p-values
Tukey's multiple comparisons test	Adjusted P Value
AX vs. SynComCol-0	0.551
AX vs. SynCommfec	0.001
SynComCol-0 vs. SynCommfec	0.0044
Fig. 6b
RT-qPCR analysis of CYP71A12 gene expression
community	replicate	PP2AA3 Ct	CYP71A12 Ct	CYP71A12 dCt	CYP71A12 normalization Ct	CYP71A12 ddCt	CYP71A12 2^(-ddCt)
AX	1	20.8357	29.4672	8.63153	5.06638	3.56516	0.0844853
AX	2	20.8734	29.0795	8.20611		3.13973	0.113461
AX	3	20.9341	28.5309	7.59681		2.53044	0.173086
AX	4	20.945	28.8675	7.92249		2.85612	0.138109
SynComCol-0	1	20.9107	25.3374	4.42675		-0.639626	1.55793
SynComCol-0	2	21.0626	26.242	5.1794		0.113026	0.924647
SynComCol-0	3	21.0346	26.1677	5.13314		0.0667634	0.954778
SynComCol-0	4	20.8396	26.3659	5.52621		0.459836	0.727069
SynCommfec	1	21.0559	24.2644	3.20847		-1.8579	3.62481
SynCommfec	2	21.12	23.6926	2.5726		-2.49377	5.63249
SynCommfec	3	21.2264	24.0671	2.84071		-2.22567	4.67728
SynCommfec	4	21.1948	24.1278	2.93298		-2.1334	4.38749
p-values
Tukey's multiple comparisons test	Adjusted P Value
AX vs. SynComCol-0	0.0821
AX vs. SynCommfec	1.9933e-06
SynComCol-0 vs. SynCommfec	1.3661e-05
Fig. 6c
RT-qPCR analysis of PR1 gene expression
community	replicate	PP2AA3 Ct	PR1 Ct	PR1 dCt	PR1 normalization Ct	PR1 ddCt	PR1 2^(-ddCt)
AX	1	20.9745	26.6488	5.67431	2.35303	3.32129	0.100044
AX	2	20.8482	27.1014	6.25318		3.90016	0.0669786
AX	3	20.762	26.0711	5.30905		2.95603	0.128869
AX	4	21.0193	27.6608	6.64153		4.28851	0.0511718
SynComCol-0	1	20.8002	23.1375	2.33731		-0.0157146	1.01095
SynComCol-0	2	20.8802	22.7788	1.8985		-0.454522	1.37033
SynComCol-0	3	20.7504	23.0629	2.31249		-0.0405359	1.0285
SynComCol-0	4	20.6995	23.5633	2.8638		0.510773	0.701846
SynCommfec	1	20.894	18.3156	-2.57845		-4.93147	30.5155
SynCommfec	2	20.8837	20.9156	0.0318642		-2.32116	4.99734
SynCommfec	3	21.1961	19.148	-2.04817		-4.40119	21.1296
SynCommfec	4	20.975	17.591	-3.38398		-5.73701	53.3349
p-values
Tukey's multiple comparisons test	Adjusted P Value
AX vs. SynComCol-0	0.9928
AX vs. SynCommfec	0.0219
SynComCol-0 vs. SynCommfec	0.0261
