# Supplementary material for: A critical role of a eubiotic microbiota in gating proper immunocompetence in Arabidopsis
Source: Nat Plants. 2023 Aug 17;9(9):1468–80. doi: 10.1038/s41477-023-01501-1 (PMC10505558; doi:10.1038/s41477-023-01501-1)
Supplement: Source Data Extended Data Fig. 1 — Statistical source data. [file 41477_2023_1501_MOESM9_ESM.xlsx]

## Sheet: Sheet1
Extended Data Fig. 1
Pst DC3000 counts
genotype	treatment	replicate	dilution factor	cfu count 1	cfu count 2	avg	area (cm2)	cfu/cm2	log10(cfu/cm2)
Col-0	mock	1	100000	6	9	7.5	1	750000	5.87506
Col-0	mock	2	100000	8	11	9.5	1	950000	5.97772
Col-0	mock	3	100000	6	10	8	1	800000	5.90309
Col-0	flg22	1	1000	5	7	6	1	6000	3.77815
Col-0	flg22	2	1000	3	5	4	1	4000	3.60206
Col-0	flg22	3	1000	7	6	6.5	1	6500	3.81291
bbc	mock	1	100000	15	17	16	1	1600000	6.20412
bbc	mock	2	100000	18	24	21	1	2100000	6.32222
bbc	mock	3	100000	13	10	11.5	1	1150000	6.0607
bbc	flg22	1	100000	12	6	9	1	900000	5.95424
bbc	flg22	2	100000	12	13	12.5	1	1250000	6.09691
bbc	flg22	3	100000	10	15	12.5	1	1250000	6.09691
p-values
Šídák's multiple comparisons test	Adjusted P Value
mock - flg22
Col-0 mock vs. Col-0 flg22	7.74e-09
bbc mock vs. bbc flg22	0.21
