# Supplementary material for: A critical role of a eubiotic microbiota in gating proper immunocompetence in Arabidopsis
Source: Nat Plants. 2023 Aug 17;9(9):1468–80. doi: 10.1038/s41477-023-01501-1 (PMC10505558; doi:10.1038/s41477-023-01501-1)
Supplement: Source Data Extended Data Fig. 2 — Statistical source data. [file 41477_2023_1501_MOESM10_ESM.xlsx]

## Sheet: Sheet1
Extended Data Fig. 2
Total ROS calculated from data presented in Fig. 2a by determining the mean area under curve. Expressed as RLU.
community	treatment	replicate 1	replicate 2	replicate 3	replicate 4	replicate 5	replicate 6	replicate 7	replicate 8
AX	flg22	8545	1450	9111	1933	3592	1101	1271	10838
AX	elf18	1507	392.1	4676	317.5	527.7	1355	1928	601.3
AX	Pep1	190.6	583.1	243.6	208.8	389.2	246.4	241.2	294.8
HO	flg22	13214	12434	15805	22412	38386	27318	12747	16432
HO	elf18	30403	15726	6887	9397	29041	32707	1271	10838
HO	Pep1	2572	6987	4596	1341	7381	15077	14198	12864
p-values
Uncorrected Fisher's LSD	Individual P Value
flg22 AX vs. flg22 HO	6.07e-05
elf18 AX vs. elf18 HO	3.77e-05
Pep1 AX vs Pep1 HO	0.03
