# Supplementary material for: A critical role of a eubiotic microbiota in gating proper immunocompetence in Arabidopsis
Source: Nat Plants. 2023 Aug 17;9(9):1468–80. doi: 10.1038/s41477-023-01501-1 (PMC10505558; doi:10.1038/s41477-023-01501-1)
Supplement: Source Data Extended Data Fig. 3 — Statistical source data. [file 41477_2023_1501_MOESM11_ESM.xlsx]

## Sheet: Sheet1
Extended Data Fig. 3
FLS2 western band quantification expressed as arbitrary band intensity units as calculated in ImageJ
	Exp.1		fls2	bak1	Exp.2
	AX	HO			AX	HO
FLS2	7233.58	9435.67	0	7745.58	15374.5	17716
ponceau	21492.5	23086	22377.1	19805	18422.5	14915.9
