# Supplementary material for: A critical role of a eubiotic microbiota in gating proper immunocompetence in Arabidopsis
Source: Nat Plants. 2023 Aug 17;9(9):1468–80. doi: 10.1038/s41477-023-01501-1 (PMC10505558; doi:10.1038/s41477-023-01501-1)
Supplement: Source Data Extended Data Fig. 4 — Statistical source data. [file 41477_2023_1501_MOESM13_ESM.xlsx]

## Sheet: Sheet1
Extended Data Fig. 4a
SA quantification
community	tissue mass (mg)	extraction volume (mL)	[SA] (nM)	[SA] (ng/g fresh weight)
AX	29.25	0.25	13.539	15.983
AX	39.24	0.25	12.146	10.6881
AX	26.26	0.25	1.964	2.58252
AX	24.95	0.25	13.566	18.7749
AX	25.54	0.25	6.504	8.79339
AX	37.87	0.25	17.868	16.2921
HO	30.55	0.25	78.431	88.6489
HO	32.66	0.25	86.325	91.2677
HO	26.78	0.25	68.094	87.8001
HO	22.01	0.25	15.717	24.6573
HO	48.6	0.25	64.625	45.9157
HO	37.3	0.25	34.672	32.0972
p-value
Unpaired t test	P value	Tails
AX vs. HO	0.003	2
Extended Data Fig. 4b
SAG quantification
community	tissue mass (mg)	extraction volume (mL)	[SAG] (nM)	[SAG] (ng/g fresh weight)
AX	29.25	0.25	19.2476	22.722
AX	39.24	0.25	19.3296	17.0094
AX	26.26	0.25	13.2536	17.4276
AX	24.95	0.25	9.98048	13.8127
AX	25.54	0.25	4.89509	6.61815
AX	37.87	0.25	39.7716	36.2639
HO	30.55	0.25	567.396	641.316
HO	32.66	0.25	605.124	639.772
HO	26.78	0.25	484.41	624.596
HO	22.01	0.25	535.004	839.332
HO	48.6	0.25	225.964	160.546
HO	37.3	0.25	161.634	149.63
p-value
Unpaired t test	P value	Tails
AX vs. HO	0.002	2
