# Supplementary material for: A critical role of a eubiotic microbiota in gating proper immunocompetence in Arabidopsis
Source: Nat Plants. 2023 Aug 17;9(9):1468–80. doi: 10.1038/s41477-023-01501-1 (PMC10505558; doi:10.1038/s41477-023-01501-1)
Supplement: Source Data Extended Data Fig. 5 — Statistical source data. [file 41477_2023_1501_MOESM14_ESM.xlsx]

## Sheet: Sheet1
Extended Data Fig. 5a
Total ROS calculated from data presented in Fig. 2a by determining the mean area under curve. Expressed as RLU.
community	replicate 1	replicate 2	replicate 3	replicate 4	replicate 5	replicate 6	replicate 7	replicate 8	replicate 9	replicate 10	replicate 11	replicate 12
MgCl2	9789	9865	7101	11560	8622	4974	5594	9922	11364	26830	2788	1963
SynComCol-0	81740	54535	7732	54777	98217	43032	75369	73560	29857	96623	64306	14101
HO	105000	43380	76853	78942	59832	36814	108584	88509	115429	17641	50241	95221
p-values
Tukey's multiple comparisons test	Adjusted P Value
HO vs. MgCl2	1.5994e-06
HO vs. SynCom	0.3148
MgCl2 vs. SynCom	0.0001
Extended Data Fig. 5b
BAK1 western band quantification expressed as arbitrary band intensity units as calculated in ImageJ
	AX	HO
BAK1	29697.4	47662.3
ponceau	146592	145897
ratio	0.202586	0.326684
normalized to HO	0.620127	1
