# Supplementary material for: A critical role of a eubiotic microbiota in gating proper immunocompetence in Arabidopsis
Source: Nat Plants. 2023 Aug 17;9(9):1468–80. doi: 10.1038/s41477-023-01501-1 (PMC10505558; doi:10.1038/s41477-023-01501-1)
Supplement: Source Data Extended Data Fig. 6 — Statistical source data. [file 41477_2023_1501_MOESM16_ESM.xlsx]

## Sheet: Sheet1
Extended Data Fig. 6a
ROS burst measutements for simplified SynCom experiments. Counts expressed as RLU
Time	AX - 1	AX - 2	AX - 3	AX - 4	AX - 5	AX - 6	AX - 7	AX - 8	SynComCol-0 - 1	SynComCol-0 - 2	SynComCol-0 - 3	SynComCol-0 - 4	SynComCol-0 - 5	SynComCol-0 - 6	SynComCol-0 - 7	SynComCol-0 - 8	SynComCol-mix19 - 1	SynComCol-mix19 - 2	SynComCol-mix19 - 3	SynComCol-mix19 - 4	SynComCol-mix19 - 5	SynComCol-mix19 - 6	SynComCol-mix19 - 7	SynComCol-mix19 - 8	SynComCol-mix3 - 1	SynComCol-mix3 - 2	SynComCol-mix3 - 3	SynComCol-mix3 - 4	SynComCol-mix3 - 5	SynComCol-mix3 - 6	SynComCol-mix3 - 7	SynComCol-mix3 - 8
0	50.6667	34	40.3333	35.6667	41	45.3333	33.3333	43.3333	36	32.6667	55.6667	42.6667	54.6667	37	34	35.3333	34.3333	32.3333	35.3333	40	46.3333	61	35.3333	32	44	38.6667	47.3333	34	47	32.6667	40.3333	27
2	27.6667	35.6667	46	42.3333	38.3333	37.3333	30.3333	40.6667	143.667	102.333	216	308.667	153.333	108	88.6667	93	91.6667	312	146	212.667	150.333	95.3333	97.3333	113	252	174.667	54.6667	233.667	159.333	199.667	204.667	153
4	113	55	62	46.6667	95.3333	70.6667	58	69.3333	479	564.333	1019	1654.33	456.333	274.667	351.333	327.667	418.333	1125.33	330	739	403	285	400.333	491.333	708.667	691.667	157	826.667	736.333	686.667	648.667	350.333
6	311.667	138.667	181	158	243.667	203.333	88	105	873.667	1103.67	1801	2715	720.667	491.667	496	633.333	728.667	1998.67	446.667	1552.33	694	336.667	627	1038.33	1096.67	1271.33	273	1360	1155.33	1167.33	1150	542.667
8	564.333	193.333	286	280.333	470	338.333	142.333	127.667	1238.67	1526	2434.67	3266.33	953.667	679.667	622.667	896.333	1137.67	2705	507	2058.33	948	408.667	796.333	1449.67	1337	1745.33	336	1765.67	1265.67	1423.67	1473.67	772.667
10	713	271.333	375	419.667	622.333	433	182	180.667	1491	1925	3003.67	3607	1115	838.333	722.333	1037.33	1541.67	3235.33	638.333	2148.33	1155.67	432.333	886	1514.33	1444.33	1853.33	363.333	1818.67	1263.33	1367.67	1580.67	850.667
12	845	316.667	346.333	501.333	667	497.667	191	212	1512.67	1916.33	2855.33	3261.33	1255	920.333	661	1064.33	1706	3059.33	639.333	1846	1220.67	401.667	808	1314.33	1317.33	1632	387.667	1740.33	1079.67	1241.67	1464	743
14	808.333	280	320	465	574.333	493.333	226	231.667	1324.67	1736	2309.67	2627	1154.33	885.333	540.667	1015	1636.33	2573.67	629	1485.33	1139	374	766.333	1061	1145	1345.33	332.667	1497.67	898.667	1058.33	1229.33	588.667
16	752.333	302.667	281.333	436.667	525.333	451	201.667	225.333	1021.33	1449.33	1715.67	2013	1043.67	756.667	417.667	841.667	1259.67	1805.33	498.333	1125.67	1123	307	599.667	731.667	827.333	995.667	283.667	1292.67	720.667	867	1011.67	442.667
18	647.333	254.667	228	394.667	466	393.667	199	201.333	734	1042.67	1179.67	1376.33	866.667	588	305.667	670	963.667	1254.67	441.333	735.333	879.667	266	511	545.667	655.333	729.333	215.667	1025.67	562.333	680	742	343
20	564	213	235.333	306.667	406	334	137.667	199	533.667	706	717.333	855	615	419	216	422.333	558	844.333	327	571.333	692	207.667	368	407.667	492.333	541.667	182.667	829.667	433.667	521	500.333	234
22	487.667	188	178.667	246.333	348	244	120.667	169.333	350	453	465.667	556.667	443.667	279.333	154.667	329.667	340.667	492.667	237.667	406.667	483	181	258	246.667	329.667	347.333	146.667	614.333	343.333	361.333	371.333	177.333
24	389.333	154	145.667	221.333	269	192.667	96.6667	137.667	231	254.667	303.333	375.667	327.667	223	115.667	187	203.333	359.667	184	294.667	368.333	138	187	194.333	231	310.333	97.3333	460.333	266.333	275.667	277.333	107.667
26	278.333	108.333	99	173	218	137.333	94	90	133.667	154	189.667	265	210.667	152	107	140.667	100.333	270	123	171	235	98.6667	117.333	156	156.333	241	93.6667	357.667	192.667	199.333	170.333	81.3333
28	217	96	80	113	166	136.333	74.6667	84.3333	97.6667	84	136.333	186	124.333	114.667	60.3333	103.333	70	157	105.667	127.667	161.667	83	91.6667	115.333	96.3333	157.667	79.6667	227.667	151.333	117.667	135.667	56
30	155.333	89.6667	59	89	124	87.3333	62	73	72.3333	53	102.333	120.667	99	80.3333	55	64	50.6667	113	67.3333	100.333	129.667	49	61	99	73	120.333	53.3333	150.333	106.667	74	93.6667	49.6667
32	102.667	59	39.6667	64.6667	69	63.6667	58.6667	57	39	61	69.6667	94	85.3333	51.6667	46	74.3333	42	72.3333	68.3333	72.3333	76.6667	59	54	63.6667	72.3333	68	38	116	87.3333	64.3333	72.3333	55.3333
34	87.3333	51	40.6667	41.6667	44.6667	62.6667	39	41	37	42	45	61.6667	55	37.3333	30.3333	39.3333	36.3333	52.6667	46.6667	65.3333	67.6667	52	39	66.3333	42	70.6667	40.3333	86	73.6667	49	53.6667	43.6667
36	51	41.6667	38.6667	47	59.3333	48.3333	47.3333	42	29.3333	29.3333	30.3333	60.3333	26.6667	37	30.3333	40.3333	29.6667	44	49	56.3333	44	47.6667	51.3333	37.3333	48.3333	48	34	52.6667	54.6667	49	50	49
38	36	45.3333	32	29	44.6667	36	41.3333	41.3333	42	40.6667	37	50	40	49.6667	44	32.6667	35.6667	41.6667	23.3333	44.6667	37.3333	42.6667	41.3333	45.6667	38.6667	40	42.6667	44.6667	37.6667	31.6667	37.6667	41.6667
40	44	25.3333	28	34.6667	44.3333	38.6667	43.3333	30	33	39.3333	35.3333	54	41.6667	31.3333	28.3333	41.6667	31	33.6667	34.3333	42	41.3333	34.3333	32	44.6667	52	52	28.3333	31	63	35.6667	33	38
Extended Data Fig. 6b
Total ROS calculated from data presented in Extended Data Fig. 6a by determining the mean area under curve. Expressed as RLU.
community	replicate 1	replicate 2	replicate 3	replicate 4	replicate 5	replicate 6	replicate 7	replicate 8
MgCl2	12593	4663	4868	6834	9293	6957	2755	3271
SynComCol-0	19469	25134	35650	45072	17783	12676	8951	14578
SynComCol-mix19	20666	39779	9727	26069	18382	5966	12243	17927
SynComCol-mix3	18948	23057	5007	27766	17148	19576	21146	10130
p-values
Tukey's multiple comparisons test	Adjusted P Value
MgCl2 vs. SynComCol-0	0.0073
MgCl2 vs. SynComCol-mix19	0.0479
MgCl2 vs. SynComCol-mix3	0.0769
SynComCol-0 vs. SynComCol-mix19	0.8588
SynComCol-0 vs. SynComCol-mix3	0.7452
SynComCol-mix19 vs. SynComCol-mix3	0.9961
