# Supplementary material for: A critical role of a eubiotic microbiota in gating proper immunocompetence in Arabidopsis
Source: Nat Plants. 2023 Aug 17;9(9):1468–80. doi: 10.1038/s41477-023-01501-1 (PMC10505558; doi:10.1038/s41477-023-01501-1)
Supplement: Source Data Extended Data Fig. 7 — Statistical source data. [file 41477_2023_1501_MOESM17_ESM.xlsx]

## Sheet: Sheet1
Extended Data Fig. 7a
Total ROS calculated from data presented in Fig. 5a by determining the mean area under curve. Expressed as RLU.
community	nutrient	replicate 1	replicate 2	replicate 3	replicate 4	replicate 5	replicate 6
AX	1x LS	4186	12904	3614	7483	3983	4178
AX	0.5x LS	4038	13402	4209	1902	2628	4261
AX	0.1x LS	6062	8417	5727	9142	11536	10859
HO	1x LS	6942	4785	19582	20363	8668	16030
HO	0.5x LS	3761	28248	13211	14897	4139	19981
HO	0.1x LS	25672	19488	15285	16893	43213	47962
p-values
Uncorrected Fisher's LSD	Individual P Value
1x LS:AX vs. 1x LS:HO	0.0001
1x LS:AX vs. 0.5x LS:AX	0.9612
1x LS:AX vs. 0.5x LS:HO	0.0095
1x LS:AX vs. 0.1x LS:AX	0.0112
1x LS:AX vs. 0.1x LS:HO	3.457e-05
1x LS:HO vs. 0.5x LS:AX	0.0114
1x LS:HO vs. 0.5x LS:HO	0.9612
1x LS:HO vs. 0.1x LS:AX	0.5285
1x LS:HO vs. 0.1x LS:HO	0.0112
0.5x LS:AX vs. 0.5x LS:HO	0.0001
0.5x LS:AX vs. 0.1x LS:AX	0.0126
0.5x LS:AX vs. 0.1x LS:HO	3.8592e-05
0.5x LS:HO vs. 0.1x LS:AX	0.5043
0.5x LS:HO vs. 0.1x LS:HO	0.0126
0.1x LS:AX vs. 0.1x LS:HO	0.0001
Extended Data Fig. 7b
ROS burst measurements for nutrient supplementation experiments. Counts expressed as RLU
Time (min)	AX 0.5x LS - 1	AX 0.5x LS - 2	AX 0.5x LS - 3	AX 0.5x LS - 4	AX 0.5x LS - 5	AX 0.5x LS - 6	AX 0.5x LS - 7	AX 0.5x LS - 8	0.5x LS - 1	0.5x LS - 2	0.5x LS - 3	0.5x LS - 4	0.5x LS - 5	0.5x LS - 6	0.5x LS - 7	0.5x LS - 8	+ 1x N - 1	+ 1x N - 2	+ 1x N - 3	+ 1x N - 4	+ 1x N - 5	+ 1x N - 6	+ 1x N - 7	+ 1x N - 8	+ 1x P - 1	+ 1x P - 2	+ 1x P - 3	+ 1x P - 4	+ 1x P - 5	+ 1x P - 6	+ 1x P - 7	+ 1x P - 8	+ 1x Fe - 1	+ 1x Fe - 2	+ 1x Fe - 3	+ 1x Fe - 4	+ 1x Fe - 5	+ 1x Fe - 6	+ 1x Fe - 7	+ 1x Fe - 8	+ 1x myo-inositol - 1	+ 1x myo-inositol - 2	+ 1x myo-inositol - 3	+ 1x myo-inositol - 4	+ 1x myo-inositol - 5	+ 1x myo-inositol - 6	+ 1x myo-inositol - 7	+ 1x myo-inositol - 8	+ 1x MES - 1
0	40.3333	43	34.6667	40.6667	47	44.6667	45.3333	43.3333	41.3333	51.6667	41.6667	67	39.3333	52	53	67.6667	40.3333	39.6667	41.3333	37.3333	360	41.6667	35.3333	38.3333	44.6667	36.3333	35.6667	35	79.6667	273	108	370.333	47	43.3333	33	46	39.3333	42.3333	60	56.3333	59.6667	54.6667	41.3333	36.6667	41.6667	62.3333	67.3333	44.6667	46.3333
2	50	94.3333	46.3333	57.6667	35.3333	36	33	49.6667	198	223.333	180.333	340.667	283	261.333	385.667	174.333	42.3333	42.3333	39	37	66.6667	181.333	34.3333	141	514.667	417.667	227.667	563.667	264.667	2413.67	510.667	1054.67	190.333	296.333	128.667	439.667	629	99.6667	200	216	511.333	976.667	526	279	74.3333	370.333	182.667	164	129.667
4	122.667	272	150.667	167	127	46.3333	85	154.333	677.333	828.333	496	924	1292.33	1290	1950.67	659.667	45	64	86.3333	62	189.333	620.333	75.6667	470.667	1616.67	1449.67	880.667	1966.67	590.333	4498	1185	2705	750.667	1083.67	257.667	1263.67	2956	384	885.667	1773.67	1300	3892.67	2190.67	1004.33	219.333	1795.67	543	523	658
6	283.667	521	220	308.667	200.667	59	224.333	322.667	1114.67	1573.67	905.333	1451.67	1923.33	1673.33	3248	1071.67	71.3333	73	137.667	87.6667	311.333	1103	110	777	2731.33	2369	1307.33	2957	917	3442.67	1449	2273.67	1468.67	1969.67	424.333	1543.67	4327	544	1442	2637	2184	5258.67	2180.67	1695	454.333	2541	971.333	606.333	1606.67
8	466.667	721	341	460.667	345	76.3333	355.333	484.333	1643.67	1792	1217.67	1685.33	1897	1495.33	3734	1196	94.3333	105.667	210.667	116.667	492.667	1490.67	99.3333	898.667	3423	2994.67	1540.33	3502.67	1205.67	2109.33	1279.33	1575.33	1544	2504.33	589.333	1668.67	4584	688	1732	2711	2708	4104	1942	2053	596.333	2438	1042	624.667	2035
10	606.333	819	404	485.333	460.667	126	500.667	608.333	1804.67	1412	1388	1710.67	1703	1089.67	3339.33	1237	129.333	132	192.667	115	528.667	1514	118.333	877	3066.67	2892.33	1542.33	3028.67	1160	1221	1018.33	907.667	1095	2448.67	649.333	1468.33	4182	713	1728.67	2349	2895	2568	1484.67	2041.67	696.667	2032.67	880.333	599.333	1957.33
12	614.333	802.333	416.667	463.333	474	130.667	597	650.333	1746.67	925	1347	1543.67	1395.33	734	2659	1104.33	150.667	92	189.333	126.333	478.333	1277.67	130.333	721.667	2506.33	2428.67	1303.33	2356.67	1002.67	760	719	563.333	626.667	2127.67	616.333	1337.33	3281	666	1399	1965	2908.67	1444	1118.33	1682.67	763	1453.67	611.667	583	1196.33
14	578.333	677.333	367.333	417.333	491.333	142	550.667	653	1507	587.667	1300.67	1259.67	994.667	536.667	1897.33	893.667	126.333	94.3333	177	103.667	443	1047.33	110.667	632.667	1681	1900.33	1128.67	1659	882	439.333	499.333	435.667	392	1655.67	537.333	1031	2464.67	541.667	1023	1443	2583.33	844	801.667	1302.67	715	939	456.667	550	706.667
16	512.667	639.667	318.667	369.667	460	162.667	569.333	601.333	1270.67	380.333	1106.33	919.333	661	397	1272.33	679	118.333	76	164.667	99.6667	359.667	799	106.333	465.333	1001	1508.33	827	1167.33	715.667	304.667	338.333	340.333	231.333	1274.67	443.333	861	1641.67	396.333	687.667	922.333	2132.33	489.667	515	1037.33	609	625.333	274.667	448.667	431.333
18	423.333	529	288	332.667	441.667	153.333	506	543.333	990	285.667	968.667	662.333	438.333	254.333	752.333	510	97	80.3333	126	95.6667	290.333	597.333	87.3333	415	612.667	1078	657	847	549	184	271	242.333	183.667	979.667	321.667	585	1024	322.667	407.333	614.667	1748	322	359.333	869.667	521.667	391	156.333	348.333	293.667
20	339.667	418	230.333	264.667	363.333	148.667	429	470	743.333	169.667	721.333	478	279	173.333	413.333	307.667	106	57	112.667	91.3333	221	447	72.3333	322	359	741	509.667	617	379.333	119.333	195.333	188.667	121.333	738.667	216.667	428.333	585	216.667	256.333	408.667	1308.33	239.333	247.667	754	425.333	262.667	128.667	271	219.333
22	288	331	203.667	191	299	125.333	340	365.667	553.333	143.333	601	346.667	152	105.333	231	231	88.3333	61.6667	118	85.6667	180	310.333	89.6667	295.667	221.333	523.667	385	443	236.333	93.6667	156.333	144.333	85.6667	508.333	151	295	347	194.667	178.333	290.667	915.333	159.333	141.667	578	287.667	184.667	108	207.333	168.667
24	211	256.333	177.667	166.333	206.667	106.333	275.333	300.667	396.333	119.667	431.667	247.333	88.6667	96.3333	142.333	141	99.6667	54.3333	94.6667	64.6667	141	200.667	57.3333	234.333	130	367	258	294.667	165.667	75.6667	91.3333	129	73.6667	354.333	117.333	240	199	137	143.667	219	694	126.667	102.333	501.667	248.667	128.667	78.6667	141	124.333
26	151	199.667	126	142.333	152.667	85.6667	197.333	205.667	268	85	287.333	158.667	84	66	92.6667	91.3333	62	62	73.3333	64.3333	90.3333	145.667	45.6667	160.333	93	278.333	201.333	205.667	114.667	79	91.3333	106	55.6667	257.667	92.6667	174.333	115.667	88.3333	122.667	166.333	481	90.3333	83	323.333	132.667	78.6667	63.3333	111.667	106.667
28	105.667	144.333	87.6667	107.333	110	69.6667	142.333	155.333	180.333	58	194.333	149	51.6667	58.6667	66	83.3333	70.3333	43.3333	81.3333	68	71	88	56.6667	133.333	48	191.333	145.333	132.667	77	53	73	94.6667	54	165.667	62.3333	114.667	70.6667	77.6667	79.3333	113.333	283	63	51.6667	287.667	84	54	52	80.6667	77
30	79.3333	107.667	80.6667	80.6667	77	71.3333	128	133.667	125.667	45.3333	146.667	89	35	35	39.6667	60	53.3333	42.3333	76.6667	55.3333	55.6667	58.3333	45.6667	75.3333	55.3333	110.667	109.667	83	59	52	45.3333	94.6667	47	98.6667	52.3333	81.6667	55.6667	65	80.6667	85	145.667	65	46.6667	234	79.6667	47	40.6667	55.3333	65.6667
32	40	76	83.6667	75.3333	59.6667	47	94	85	95.3333	47.6667	102.667	80.6667	49.3333	50.6667	48	57	49	32.6667	50	49.6667	45	54.6667	45.3333	84.3333	47.6667	99.3333	73.6667	46.6667	54.3333	53	54.3333	69.3333	49	74.3333	41	52.6667	49.3333	40.6667	81.6667	83.6667	85.6667	54.6667	44.6667	157	52	53	41.3333	49.3333	57
34	48.6667	67.3333	59	64.3333	47.3333	47	67	78.3333	74.6667	40.3333	65.6667	54	48.6667	46	41.6667	47.6667	59.6667	31.3333	49.6667	47	30	53.3333	46	51	47	65.3333	61.6667	45.6667	44.3333	59.3333	47.6667	63	30.6667	39	34	47.6667	42	41.3333	61.6667	53	54.3333	42	43	105.333	49	43.3333	36	40.3333	59
36	45.6667	43.3333	39	62	51	47.6667	46.3333	52	53	27.6667	45	39.3333	43	53	38.6667	43.3333	44.6667	20.6667	43.6667	43.3333	39.6667	34	22	64	44.3333	47.3333	46.3333	46.6667	34.3333	56	39.6667	53.3333	42.6667	32.3333	39.3333	39.3333	32.6667	33.6667	58	56	44.6667	48.3333	33.6667	91.3333	56	41.6667	37.3333	41	41.6667
38	46	42.6667	46.3333	41	44.3333	41.6667	46.6667	49	28	24.6667	50	63.6667	34.6667	41.3333	45.6667	27.3333	27.3333	38	48.6667	28	32.3333	35.3333	27.3333	32.6667	36.3333	47.3333	25.6667	28.3333	37	52.3333	39.3333	37.3333	37.6667	36.6667	42.6667	29	41.3333	36.6667	45.6667	51.6667	35.6667	48.3333	32.3333	54.6667	33.3333	52.3333	33.6667	43.6667	40
40	26.3333	33	42.6667	34.6667	27.3333	41	57.3333	43	34.3333	42	34	44	30.6667	56.3333	32	40.6667	36.3333	46.6667	39	37	38	27.3333	36	32.6667	38	39.3333	40	26	35.3333	52.6667	35	46.3333	36.3333	35.6667	30	46.6667	45.3333	44	58.3333	41.3333	32.3333	24	34.3333	54.3333	42	42.3333	42.3333	34	35.3333
Extended Data Fig. 7c
Total ROS calculated from data presented in Fig. 5a by determining the mean area under curve. Expressed as RLU.
community	nutrient	replicate 1	replicate 2	replicate 3	replicate 4	replicate 5	replicate 6	replicate 7	replicate 8
AX	0.5x LS	8764	12085	5907	7086	7493	1844	8511	10285
HO	0.5x LS	25538	15961	21676	22369	21587	15025	39213	15372
HO	0.5x LS + 0.5x N	1653	973.3	2619	1499	5701	18818	1484	12367
HO	0.5x LS + 0.5x P	34923	37582	21059	38839	15075	29876	14085	18951
HO	0.5x LS + 0.5x Fe	12634	31840	8438	21736	51689	9009	19037	30473
HO	0.5x LS + 0.5x myo-inositol	44360	40198	22493	28376	10629	25192	9766	9489
HO	0.5x LS + 0.5x MES	18410	16445	23355	7359	18839	21082	34496	28046
HO	1x LS	1063	2664	1542	788.3	8490	8639	979	738.2
p-values
Dunnett's multiple comparisons test	Adjusted P Value
0.5x LS HO vs. 0.5x LS AX	0.0184
0.5x LS HO vs. 0.5x LS + 0.5x N HO	0.0051
0.5x LS HO vs. 0.5x LS + 0.5x P HO	0.9046
0.5x LS HO vs. 0.5x LS + 0.5x Fe HO	>0.9999
0.5x LS HO vs. 0.5x LS + 0.5x myo-inositol HO	0.9993
0.5x LS HO vs. 0.5x LS + 0.5x MES HO	>0.9999
0.5x LS HO vs. 1x LS HO	0.0009
Extended Data Fig. 7d
RT-qPCR analysis of FRK1 gene expression
sample	replicate	FRK1 Ct 1	FRK1 Ct 2	FRK1 avg Ct	PP2AA3 Ct 1	PP2AA3 Ct 2	PP2AA3 avg Ct	deltaCt	2^(-deltaCt)
AX - 0.5x LS	1	19.7841	19.79	19.7871	20.9385	21.0002	20.9694	-1.18232	2.26941
AX - 0.5x LS	2	19.341	19.3741	19.3575	20.6107	20.6992	20.6549	-1.29738	2.45783
AX - 0.5x LS	3	20.2008	20.2195	20.2101	20.7698	20.9421	20.856	-0.645843	1.56465
AX - 0.5x LS	4	18.9877	18.9859	18.9868	20.6681	20.661	20.6646	-1.67778	3.19936
AX - 0.5x LS	5	20.5974	20.739	20.6682	21.471	21.4214	21.4462	-0.77801	1.71476
AX - 0.5x LS	6	19.0427	19.15	19.0964	20.7441	20.7216	20.7328	-1.63648	3.10906
HO - 0.5x LS	1	18.8948	18.9551	18.9249	20.9263	20.903	20.9146	-1.9897	3.97153
HO - 0.5x LS	2	17.3315	17.2963	17.3139	20.7897	20.7447	20.7672	-3.45329	10.9533
HO - 0.5x LS	3	17.323	17.5383	17.4306	20.6149	20.7613	20.6881	-3.25744	9.56284
HO - 0.5x LS	4	17.6596	17.8383	17.749	20.705	20.9731	20.839	-3.09008	8.51544
HO - 0.5x LS	5	17.6292	17.6934	17.6613	20.7602	20.9405	20.8503	-3.18905	9.12009
HO - 0.5x LS	6	17.2018	17.369	17.2854	20.4373	20.7303	20.5838	-3.29835	9.83793
HO - 0.5x LS + N	1	21.6031	21.666	21.6345	20.3271	20.5599	20.4435	1.19106	0.437982
HO - 0.5x LS + N	2	20.1365	20.1557	20.1461	19.9555	20.389	20.1722	-0.0261459	1.01829
HO - 0.5x LS + N	3	20.475	20.3757	20.4254	20.7881	20.9546	20.8714	-0.445995	1.36225
HO - 0.5x LS + N	4	18.6368	18.471	18.5539	20.5788	20.777	20.6779	-2.12402	4.35906
HO - 0.5x LS + N	5	18.7392	18.7932	18.7662	20.6607	20.759	20.7098	-1.94363	3.84672
HO - 0.5x LS + N	6	19.4831	19.7244	19.6038	20.4875	20.7715	20.6295	-1.02571	2.03596
HO - 0.5x LS + P	1	18.003	18.1375	18.0703	20.7654	20.7688	20.7671	-2.69685	6.48385
HO - 0.5x LS + P	2	17.9376	18.1701	18.0539	20.8348	20.8403	20.8376	-2.7837	6.88617
HO - 0.5x LS + P	3	16.9876	16.9951	16.9913	20.6353	20.5884	20.6118	-3.62051	12.2993
HO - 0.5x LS + P	4	16.9356	17.126	17.0308	20.7884	20.7815	20.7849	-3.75415	13.4931
HO - 0.5x LS + P	5	16.7023	16.9534	16.8278	20.9349	20.8418	20.8884	-4.06054	16.6857
HO - 0.5x LS + P	6	17.4635	17.7079	17.5857	20.7664	20.7803	20.7733	-3.18766	9.11133
HO - 0.5x LS + Fe	1	17.6089	17.6127	17.6108	20.6214	20.9313	20.7764	-3.16556	8.97279
HO - 0.5x LS + Fe	2	17.8688	17.8327	17.8507	20.3898	20.6742	20.532	-2.68129	6.4143
HO - 0.5x LS + Fe	3	18.0294	17.9822	18.0058	20.5533	20.8711	20.7122	-2.7064	6.5269
HO - 0.5x LS + Fe	4	18.1738	18.3416	18.2577	20.8279	21.1262	20.9771	-2.71934	6.58571
HO - 0.5x LS + Fe	5	17.2272	17.3192	17.2732	20.7389	21.1269	20.9329	-3.65972	12.6382
HO - 0.5x LS + Fe	6	16.9618	16.843	16.9024	21.3879	21.6357	21.5118	-4.60937	24.4094
HO - 0.5x LS + myo-inositol	1	17.2228	17.3085	17.2657	20.1674	20.4407	20.3041	-3.03841	8.21582
HO - 0.5x LS + myo-inositol	2	17.2676	17.3013	17.2844	20.7961	20.9806	20.8884	-3.60394	12.1589
HO - 0.5x LS + myo-inositol	3	17.8976	18.018	17.9578	20.9309	20.8822	20.9065	-2.94874	7.72073
HO - 0.5x LS + myo-inositol	4	17.968	18.0852	18.0266	20.7545	20.8051	20.7798	-2.75319	6.74208
HO - 0.5x LS + myo-inositol	5	18.1835	18.4658	18.3247	20.8734	21.0545	20.9639	-2.63928	6.23022
HO - 0.5x LS + myo-inositol	6	17.4808	17.1493	17.315	20.3994	20.0832	20.2413	-2.92626	7.60136
HO - 0.5x LS + MES	1	17.504	18.0331	17.7685	20.8309	20.5208	20.6759	-2.90732	7.50224
HO - 0.5x LS + MES	2	16.5524	17.5313	17.0419	21.0971	20.9617	21.0294	-3.98754	15.8624
HO - 0.5x LS + MES	3	18.1986	18.8439	18.5213	20.9892	20.8425	20.9159	-2.39459	5.25829
HO - 0.5x LS + MES	4	17.5041	17.939	17.7215	20.363	20.2744	20.3187	-2.59719	6.05107
HO - 0.5x LS + MES	5	17.8019	17.8884	17.8452	20.9036	21.1336	21.0186	-3.17343	9.02187
HO - 0.5x LS + MES	6	16.3969	16.891	16.644	20.5256	20.723	20.6243	-3.98034	15.7834
HO - 1x LS	1	19.4748	19.7601	19.6174	20.7325	20.98	20.8563	-1.23884	2.36008
HO - 1x LS	2	18.9429	19.0932	19.0181	20.4994	20.6677	20.5836	-1.5655	2.9598
HO - 1x LS	3	19.4529	19.4213	19.4371	20.4993	20.6814	20.5904	-1.15325	2.22415
HO - 1x LS	4	19.6546	19.6113	19.633	20.2651	20.5004	20.3827	-0.749796	1.68155
HO - 1x LS	5	21.0536	20.854	20.9538	20.6247	20.9697	20.7972	0.156607	0.897133
HO - 1x LS	6	18.947	18.8938	18.9204	20.1203	20.5075	20.3139	-1.39349	2.62713
p-values
Dunnett's multiple comparisons test	Adjusted P Value
0.5x LS HO vs. 0.5x LS AX	0.0234
0.5x LS HO vs. 0.5x LS + 0.5x N HO	0.018
0.5x LS HO vs. 0.5x LS + 0.5x P HO	0.8262
0.5x LS HO vs. 0.5x LS + 0.5x Fe HO	0.7968
0.5x LS HO vs. 0.5x LS + 0.5x myo-inositol HO	>0.9999
0.5x LS HO vs. 0.5x LS + 0.5x MES HO	0.9863
0.5x LS HO vs. 1x LS HO	0.0169
[truncated: 15 more columns]
